# Supplementary material for: Hypoglycemia associated with fluoroquinolone: a pharmacovigilance analysis from 2014 to 2023 based on the FDA adverse event reporting system
Source: Front Med (Lausanne). 2025 May 2;12:1583093. doi: 10.3389/fmed.2025.1583093 (PMC12083548; doi:10.3389/fmed.2025.1583093)
Supplement: Supplementary file 1 [file Data_Sheet_1.csv]

pt	drugname	route	dose_amt	dose_unit	dose_form	dose_freq	dose_vbm	cum_dose_chr	cum_dose_unit	age	age_cod	age_grp	sex	rept_dt	occp_cod	reporter_country	wt	wt_cod	primaryid
Sensory disturbance	LEVOFLOXACIN (LEVAQUIN)	ORAL				QD				60	YR			20140210		US	145	LBS	99157161
Pain	LEVOFLOXACIN (LEVAQUIN)	ORAL				QD				60	YR			20140210		US	145	LBS	99157161
Muscular weakness	LEVOFLOXACIN (LEVAQUIN)	ORAL				QD				60	YR			20140210		US	145	LBS	99157161
Meniscus injury	LEVOFLOXACIN (LEVAQUIN)	ORAL				QD				60	YR			20140210		US	145	LBS	99157161
Local swelling	LEVOFLOXACIN (LEVAQUIN)	ORAL				QD				60	YR			20140210		US	145	LBS	99157161
Joint swelling	LEVOFLOXACIN (LEVAQUIN)	ORAL				QD				60	YR			20140210		US	145	LBS	99157161
Gait disturbance	LEVOFLOXACIN (LEVAQUIN)	ORAL				QD				60	YR			20140210		US	145	LBS	99157161
Burning sensation	LEVOFLOXACIN (LEVAQUIN)	ORAL				QD				60	YR			20140210		US	145	LBS	99157161
Shock	LEVOFLOXACIN									78	YR			20140116	MD	CA			98449681
Renal failure acute	LEVOFLOXACIN									78	YR			20140116	MD	CA			98449681
Pleural effusion	LEVOFLOXACIN									78	YR			20140116	MD	CA			98449681
Oxygen saturation decreased	LEVOFLOXACIN									78	YR			20140116	MD	CA			98449681
Listeriosis	LEVOFLOXACIN									78	YR			20140116	MD	CA			98449681
Haemodynamic instability	LEVOFLOXACIN									78	YR			20140116	MD	CA			98449681
Endocarditis	LEVOFLOXACIN									78	YR			20140116	MD	CA			98449681
Device malfunction	LEVOFLOXACIN									78	YR			20140116	MD	CA			98449681
Blood pressure systolic decreased	LEVOFLOXACIN									78	YR			20140116	MD	CA			98449681
Epilepsy	LEVOFLOXACIN (LEVOFLOXACIN)													20140106	OT	IT			98059541
Vomiting	LEVOFLOXACIN													20140122		IT			91649982
Pyrexia	LEVOFLOXACIN													20140122		IT			91649982
Infection	LEVOFLOXACIN													20140122		IT			91649982
Tendonitis	LEVAQUIN	ORAL			UNSPECIFIED					38	YR			20140116	CN	US			80102302
Tendon rupture	LEVAQUIN	ORAL			UNSPECIFIED					38	YR			20140116	CN	US			80102302
Rotator cuff syndrome	LEVAQUIN	ORAL			UNSPECIFIED					38	YR			20140116	CN	US			80102302
Drug eruption	LEVOFLOXACIN	ORAL	500	MG	TABLET	QD				36	YR			20140328	CN	IT			100373372
Muscular weakness	LEVOFLOXACIN	ORAL				BID				44	YR			20140215		US	175	LBS	99161241
Hypoaesthesia	LEVOFLOXACIN	ORAL				BID				44	YR			20140215		US	175	LBS	99161241
Multiple sclerosis	LEVAQUIN									18	YR			20140122	MD	US	159	LBS	98490281
Arthralgia	LEVAQUIN									18	YR			20140122	MD	US	159	LBS	98490281
Tendon rupture	LEVAQUIN	UNKNOWN			UNSPECIFIED									20140127	CN	US			98464021
Neuropathy peripheral	LEVAQUIN	UNKNOWN			UNSPECIFIED									20140127	CN	US			98464021
Muscle atrophy	LEVAQUIN	UNKNOWN			UNSPECIFIED									20140127	CN	US			98464021
Rectal haemorrhage	LEVOFLOXACIN	ORAL	500	MG			(500 MG, 1 D), ORAL			86	YR			20140122	OT	FR			98155392
Proctitis	LEVOFLOXACIN	ORAL	500	MG			(500 MG, 1 D), ORAL			86	YR			20140122	OT	FR			98155392
International normalised ratio increased	LEVOFLOXACIN	ORAL	500	MG			(500 MG, 1 D), ORAL			86	YR			20140122	OT	FR			98155392
Gastrointestinal haemorrhage	LEVOFLOXACIN	ORAL	500	MG			(500 MG, 1 D), ORAL			86	YR			20140122	OT	FR			98155392
Asthenia	LEVOFLOXACIN	ORAL	500	MG			(500 MG, 1 D), ORAL			86	YR			20140122	OT	FR			98155392
Tremor	LEVOFLOXACIN													20140106	OT	IT			96784232
Disorientation	LEVOFLOXACIN													20140106	OT	IT			96784232
Delirium	LEVOFLOXACIN													20140106	OT	IT			96784232
Confusional state	LEVOFLOXACIN													20140106	OT	IT			96784232
Confabulation	LEVOFLOXACIN													20140106	OT	IT			96784232
Grand mal convulsion	LEVOFLOXACIN	UNKNOWN			UNSPECIFIED					76	YR			20140305	OT	JP			78796892
Death	LEVOFLOXACIN	UNKNOWN			UNSPECIFIED					76	YR			20140305	OT	JP			78796892
Tendonitis	LEVAQUIN	INTRAVENOUS					DON'T RECALL?WHEN IN THE HOSPITAL FOR THE PNEUMONIA IT WAS IV -} THEN W/THE BLADDER INFECTION IT WAS ORAL (3			63	YR			20140315		US	160	LBS	100375191
Pain in extremity	LEVAQUIN	INTRAVENOUS					DON'T RECALL?WHEN IN THE HOSPITAL FOR THE PNEUMONIA IT WAS IV -} THEN W/THE BLADDER INFECTION IT WAS ORAL (3			63	YR			20140315		US	160	LBS	100375191
Musculoskeletal pain	LEVAQUIN	INTRAVENOUS					DON'T RECALL?WHEN IN THE HOSPITAL FOR THE PNEUMONIA IT WAS IV -} THEN W/THE BLADDER INFECTION IT WAS ORAL (3			63	YR			20140315		US	160	LBS	100375191
Product physical issue	LEVOFLOXACIN													20140314	PH	US			100217401
Intercepted medication error	LEVOFLOXACIN													20140314	PH	US			100217401
Pain	LEVAQUIN	ORAL				QD	1 TABLET			50	YR			20140315		US	150	LBS	100216241
Musculoskeletal pain	LEVAQUIN	ORAL				QD	1 TABLET			50	YR			20140315		US	150	LBS	100216241
Muscle fatigue	LEVAQUIN	ORAL				QD	1 TABLET			50	YR			20140315		US	150	LBS	100216241
Asthenia	LEVAQUIN	ORAL				QD	1 TABLET			50	YR			20140315		US	150	LBS	100216241
Arthralgia	LEVAQUIN	ORAL				QD	1 TABLET			50	YR			20140315		US	150	LBS	100216241
Tendonitis	LEVAQUIN	ORAL				QD				48	YR			20140205		US	240	LBS	98804051
Tendonitis	LEVOFLOXACIN 500 MG	ORAL				QD	1 PILL TWICE DAILY TAKEN BY MOUTH			53	YR			20140120		US	280	LBS	98450151
Tachycardia	LEVOFLOXACIN													20140122		IT			98443081
Nausea	LEVOFLOXACIN													20140122		IT			98443081
Drug abuse	LEVOFLOXACIN													20140122		IT			98443081
Anxiety	LEVOFLOXACIN													20140122		IT			98443081
Tendon disorder	LEVOFLOXACIN 500 MG	ORAL			TABLET	QD	1 TAB ONCE DAILY TAKEN BY MOUTH			53	YR			20140113	CN	US	106	LBS	98208671
No therapeutic response	LEVOFLOXACIN 500 MG	ORAL			TABLET	QD	1 TAB ONCE DAILY TAKEN BY MOUTH			53	YR			20140113	CN	US	106	LBS	98208671
Musculoskeletal pain	LEVOFLOXACIN 500 MG	ORAL			TABLET	QD	1 TAB ONCE DAILY TAKEN BY MOUTH			53	YR			20140113	CN	US	106	LBS	98208671
Gastrointestinal disorder	LEVOFLOXACIN 500 MG	ORAL			TABLET	QD	1 TAB ONCE DAILY TAKEN BY MOUTH			53	YR			20140113	CN	US	106	LBS	98208671
Gallbladder disorder	LEVOFLOXACIN 500 MG	ORAL			TABLET	QD	1 TAB ONCE DAILY TAKEN BY MOUTH			53	YR			20140113	CN	US	106	LBS	98208671
Fibromyalgia	LEVOFLOXACIN 500 MG	ORAL			TABLET	QD	1 TAB ONCE DAILY TAKEN BY MOUTH			53	YR			20140113	CN	US	106	LBS	98208671
Renal failure	LEVOFLOXACIN	INTRAVENOUS	500	MG			500MG OD IV, (5 DAYS)			77	YR			20140103	MD	GB	84	KG	98157221
Muscle twitching	LEVOFLOXACIN	INTRAVENOUS	500	MG			500MG OD IV, (5 DAYS)			77	YR			20140103	MD	GB	84	KG	98157221
Muscle spasms	LEVOFLOXACIN	INTRAVENOUS	500	MG			500MG OD IV, (5 DAYS)			77	YR			20140103	MD	GB	84	KG	98157221
Muscle contracture	LEVOFLOXACIN	INTRAVENOUS	500	MG			500MG OD IV, (5 DAYS)			77	YR			20140103	MD	GB	84	KG	98157221
Grimacing	LEVOFLOXACIN	INTRAVENOUS	500	MG			500MG OD IV, (5 DAYS)			77	YR			20140103	MD	GB	84	KG	98157221
Dyskinesia	LEVOFLOXACIN	INTRAVENOUS	500	MG			500MG OD IV, (5 DAYS)			77	YR			20140103	MD	GB	84	KG	98157221
Dysarthria	LEVOFLOXACIN	INTRAVENOUS	500	MG			500MG OD IV, (5 DAYS)			77	YR			20140103	MD	GB	84	KG	98157221
Drug interaction	LEVOFLOXACIN	INTRAVENOUS	500	MG			500MG OD IV, (5 DAYS)			77	YR			20140103	MD	GB	84	KG	98157221
Disorientation	LEVOFLOXACIN	INTRAVENOUS	500	MG			500MG OD IV, (5 DAYS)			77	YR			20140103	MD	GB	84	KG	98157221
Confusional state	LEVOFLOXACIN	INTRAVENOUS	500	MG			500MG OD IV, (5 DAYS)			77	YR			20140103	MD	GB	84	KG	98157221
International normalised ratio increased	LEVOFLOXACIN		500	MG		Q12H				87	YR			20140102	OT	ES			98062751
Tremor	LEVOFLOXACIN (LEVOFLOXACIN)	ORAL	500	MG			500MG, 1 D ORAL			76	YR			20140218	MD	IT			98028663
Oxygen saturation decreased	LEVOFLOXACIN (LEVOFLOXACIN)	ORAL	500	MG			500MG, 1 D ORAL			76	YR			20140218	MD	IT			98028663
International normalised ratio increased	LEVOFLOXACIN (LEVOFLOXACIN)	ORAL	500	MG			500MG, 1 D ORAL			76	YR			20140218	MD	IT			98028663
Hyperhidrosis	LEVOFLOXACIN (LEVOFLOXACIN)	ORAL	500	MG			500MG, 1 D ORAL			76	YR			20140218	MD	IT			98028663
Hallucination, visual	LEVOFLOXACIN (LEVOFLOXACIN)	ORAL	500	MG			500MG, 1 D ORAL			76	YR			20140218	MD	IT			98028663
Hallucination, auditory	LEVOFLOXACIN (LEVOFLOXACIN)	ORAL	500	MG			500MG, 1 D ORAL			76	YR			20140218	MD	IT			98028663
Blood fibrinogen increased	LEVOFLOXACIN (LEVOFLOXACIN)	ORAL	500	MG			500MG, 1 D ORAL			76	YR			20140218	MD	IT			98028663
Blood creatine phosphokinase increased	LEVOFLOXACIN (LEVOFLOXACIN)	ORAL	500	MG			500MG, 1 D ORAL			76	YR			20140218	MD	IT			98028663
Blood bilirubin increased	LEVOFLOXACIN (LEVOFLOXACIN)	ORAL	500	MG			500MG, 1 D ORAL			76	YR			20140218	MD	IT			98028663
Blood alkaline phosphatase increased	LEVOFLOXACIN (LEVOFLOXACIN)	ORAL	500	MG			500MG, 1 D ORAL			76	YR			20140218	MD	IT			98028663
Pain in extremity	LEVOFLOXACIN									55	YR			20131231		US	152	LBS	97971641
Gait disturbance	LEVOFLOXACIN									55	YR			20131231		US	152	LBS	97971641
Urticaria	LEVOFLOXACIN (LEVOFLOXACIN)		500	MG										20130101	PH	US			103960521
Dyspnoea	LEVOFLOXACIN (LEVOFLOXACIN)		500	MG										20130101	PH	US			103960521
Anaphylactic reaction	LEVOFLOXACIN (LEVOFLOXACIN)		500	MG										20130101	PH	US			103960521
Tendonitis	LEVAQUIN	ORAL			TABLET		1 TABLET TAKEN BY MOUTH			50	YR			20140322		US	246	LBS	100342491
Swelling	LEVAQUIN	ORAL			TABLET		1 TABLET TAKEN BY MOUTH			50	YR			20140322		US	246	LBS	100342491
Pain in extremity	LEVAQUIN	ORAL			TABLET		1 TABLET TAKEN BY MOUTH			50	YR			20140322		US	246	LBS	100342491
Muscle rupture	LEVAQUIN	ORAL			TABLET		1 TABLET TAKEN BY MOUTH			50	YR			20140322		US	246	LBS	100342491
Muscle injury	LEVAQUIN	ORAL			TABLET		1 TABLET TAKEN BY MOUTH			50	YR			20140322		US	246	LBS	100342491
Injury	LEVAQUIN	ORAL			TABLET		1 TABLET TAKEN BY MOUTH			50	YR			20140322		US	246	LBS	100342491
Gait disturbance	LEVAQUIN	ORAL			TABLET		1 TABLET TAKEN BY MOUTH			50	YR			20140322		US	246	LBS	100342491
Contusion	LEVAQUIN	ORAL			TABLET		1 TABLET TAKEN BY MOUTH			50	YR			20140322		US	246	LBS	100342491
Wrist surgery	LEVAQUIN					QD				58	YR			20140316	CN	US	225	LBS	100219891
Tendon rupture	LEVAQUIN					QD				58	YR			20140316	CN	US	225	LBS	100219891
Joint injury	LEVAQUIN					QD				58	YR			20140316	CN	US	225	LBS	100219891
Tinnitus	LEVAQUIN	ORAL	500	MG		QD	500 MG X 7			62	YR			20140315		US	155	LBS	100215221
Tendon pain	LEVAQUIN	ORAL	500	MG		QD	500 MG X 7			62	YR			20140315		US	155	LBS	100215221
Tendon disorder	LEVAQUIN	ORAL	500	MG		QD	500 MG X 7			62	YR			20140315		US	155	LBS	100215221
Renal failure acute	LEVOFLOXACIN	ORAL	10	DF			10 DF TOTAL			72	YR			20140227	PH	IT			99065233
Hypotension	LEVOFLOXACIN	ORAL	10	DF			10 DF TOTAL			72	YR			20140227	PH	IT			99065233
Hyponatraemia	LEVOFLOXACIN	ORAL	10	DF			10 DF TOTAL			72	YR			20140227	PH	IT			99065233
Hyperkalaemia	LEVOFLOXACIN	ORAL	10	DF			10 DF TOTAL			72	YR			20140227	PH	IT			99065233
Hallucination, visual	LEVOFLOXACIN	ORAL	500	MG		QD	500 MG;QD PO			89	YR			20140207	OT	IT			98708332
Disorientation	LEVOFLOXACIN	ORAL	500	MG		QD	500 MG;QD PO			89	YR			20140207	OT	IT			98708332
Dehydration	LEVOFLOXACIN	ORAL	500	MG		QD	500 MG;QD PO			89	YR			20140207	OT	IT			98708332
Confusional state	LEVOFLOXACIN	ORAL	500	MG		QD	500 MG;QD PO			89	YR			20140207	OT	IT			98708332
Death	LEVAQUIN	UNKNOWN			UNSPECIFIED									20140131	CN	US			98581161
Toxic epidermal necrolysis	LEVOFLOXACIN	ORAL	375	MG		QD	1 1/2 TABS			11	YR			20131219	OT	US			98136181
Stevens-Johnson syndrome	LEVOFLOXACIN	ORAL	375	MG		QD	1 1/2 TABS			11	YR			20131219	OT	US			98136181
Hypoglycaemic coma	LEVOFLOXACIN (LEVOFLOXACIN)													20140124	OT	IT			98132303
Hypoglycaemia	LEVOFLOXACIN (LEVOFLOXACIN)													20140124	OT	IT			98132303
Drug interaction	LEVOFLOXACIN (LEVOFLOXACIN)													20140124	OT	IT			98132303
Confusional state	LEVOFLOXACIN (LEVOFLOXACIN)													20140124	OT	IT			98132303
Renal failure	LEVOFLOXACIN	ORAL	500	MG			500 MG DAILY			85	YR			20140108	MD	IT			98045171
Pulmonary oedema	LEVOFLOXACIN	ORAL	500	MG			500 MG DAILY			85	YR			20140108	MD	IT			98045171
Asthenia	LEVOFLOXACIN	ORAL	500	MG			500 MG DAILY			85	YR			20140108	MD	IT			98045171
Vomiting	LEVOFLOXACIN	ORAL	500	MG		QD				53	YR			20140106		US	220	LBS	98032311
Visual impairment	LEVOFLOXACIN	ORAL	500	MG		QD				53	YR			20140106		US	220	LBS	98032311
Rash	LEVOFLOXACIN	ORAL	500	MG		QD				53	YR			20140106		US	220	LBS	98032311
Pain	LEVOFLOXACIN	ORAL	500	MG		QD				53	YR			20140106		US	220	LBS	98032311
Musculoskeletal stiffness	LEVOFLOXACIN	ORAL	500	MG		QD				53	YR			20140106		US	220	LBS	98032311
Hypoaesthesia	LEVOFLOXACIN	ORAL	500	MG		QD				53	YR			20140106		US	220	LBS	98032311
Fear	LEVOFLOXACIN	ORAL	500	MG		QD				53	YR			20140106		US	220	LBS	98032311
Dizziness	LEVOFLOXACIN	ORAL	500	MG		QD				53	YR			20140106		US	220	LBS	98032311
Discomfort	LEVOFLOXACIN	ORAL	500	MG		QD				53	YR			20140106		US	220	LBS	98032311
Convulsion	LEVOFLOXACIN	ORAL	500	MG		QD				53	YR			20140106		US	220	LBS	98032311
Rotator cuff syndrome	LEVOFLOXACIN	ORAL				QD	1 PILL			60	YR			20140102		US	245	LBS	97981971
Pain in extremity	LEVOFLOXACIN	ORAL				QD	1 PILL			60	YR			20140102		US	245	LBS	97981971
Arthralgia	LEVOFLOXACIN	ORAL				QD	1 PILL			60	YR			20140102		US	245	LBS	97981971
Self-medication	LEVOFLOXACIN	ORAL	500	MG		QD				71	YR			20140130	OT	IT			97523352
Insomnia	LEVOFLOXACIN	ORAL	500	MG		QD				71	YR			20140130	OT	IT			97523352
Hallucination	LEVOFLOXACIN	ORAL	500	MG		QD				71	YR			20140130	OT	IT			97523352
Asthenia	LEVOFLOXACIN	ORAL	500	MG		QD				71	YR			20140130	OT	IT			97523352
Pain in extremity	LEVAQUIN	ORAL				QD	14 ONE DAILY TAKEN BY MOUTH			40	YR			20140328		US	175	LBS	100501261
Hyperhidrosis	LEVAQUIN	ORAL				QD	14 ONE DAILY TAKEN BY MOUTH			40	YR			20140328		US	175	LBS	100501261
Feeling of body temperature change	LEVAQUIN	ORAL				QD	14 ONE DAILY TAKEN BY MOUTH			40	YR			20140328		US	175	LBS	100501261
Crepitations	LEVAQUIN	ORAL				QD	14 ONE DAILY TAKEN BY MOUTH			40	YR			20140328		US	175	LBS	100501261
Vision blurred	LEVOFLOXACIN	ORAL					1 PILL ONCE DAILY			61	YR			20140214		US	140	LBS	99158971
Tendon pain	LEVOFLOXACIN	ORAL					1 PILL ONCE DAILY			61	YR			20140214		US	140	LBS	99158971
Tendon disorder	LEVOFLOXACIN	ORAL					1 PILL ONCE DAILY			61	YR			20140214		US	140	LBS	99158971
Swelling	LEVOFLOXACIN	ORAL					1 PILL ONCE DAILY			61	YR			20140214		US	140	LBS	99158971
Pain in extremity	LEVOFLOXACIN	ORAL					1 PILL ONCE DAILY			61	YR			20140214		US	140	LBS	99158971
Musculoskeletal pain	LEVOFLOXACIN	ORAL					1 PILL ONCE DAILY			61	YR			20140214		US	140	LBS	99158971
Gait disturbance	LEVOFLOXACIN	ORAL					1 PILL ONCE DAILY			61	YR			20140214		US	140	LBS	99158971
Back pain	LEVOFLOXACIN	ORAL					1 PILL ONCE DAILY			61	YR			20140214		US	140	LBS	99158971
Renal failure chronic	LEVAQUIN	ORAL			TABLETS									20140218	CN	US	95.26	KG	99060091
Pain	LEVAQUIN	ORAL			TABLETS									20140218	CN	US	95.26	KG	99060091
Neuropathy peripheral	LEVAQUIN	ORAL			TABLETS									20140218	CN	US	95.26	KG	99060091
Condition aggravated	LEVAQUIN	ORAL			TABLETS									20140218	CN	US	95.26	KG	99060091
Arthropathy	LEVAQUIN	ORAL			TABLETS									20140218	CN	US	95.26	KG	99060091
Visual acuity reduced	Levofloxacin		750	MG	TABLET	QD	750 MG, DAILY							20140206	CN	CA			98798051
Vision blurred	Levofloxacin		750	MG	TABLET	QD	750 MG, DAILY							20140206	CN	CA			98798051
Somnolence	Levofloxacin		750	MG	TABLET	QD	750 MG, DAILY							20140206	CN	CA			98798051
Ocular hyperaemia	Levofloxacin		750	MG	TABLET	QD	750 MG, DAILY							20140206	CN	CA			98798051
Dizziness	Levofloxacin		750	MG	TABLET	QD	750 MG, DAILY							20140206	CN	CA			98798051
Blindness transient	Levofloxacin		750	MG	TABLET	QD	750 MG, DAILY							20140206	CN	CA			98798051
Rapid correction of hyponatraemia	LEVOFLOXACIN	ORAL	500	MG						45	YR			20140120	CN	US			98454741
Nervous system disorder	LEVOFLOXACIN	ORAL	500	MG						45	YR			20140120	CN	US			98454741
Mental disorder	LEVOFLOXACIN	ORAL	500	MG						45	YR			20140120	CN	US			98454741
Ill-defined disorder	LEVOFLOXACIN	ORAL	500	MG						45	YR			20140120	CN	US			98454741
Adverse reaction	LEVOFLOXACIN	ORAL	500	MG						45	YR			20140120	CN	US			98454741
Tendon disorder	LEVOFLOXACIN	ORAL				QD				51	YR			20140122		US	320	LBS	98445971
Sinusitis	LEVOFLOXACIN	ORAL				QD				51	YR			20140122		US	320	LBS	98445971
Pain in extremity	LEVOFLOXACIN	ORAL				QD				51	YR			20140122		US	320	LBS	98445971
Musculoskeletal pain	LEVOFLOXACIN	ORAL				QD				51	YR			20140122		US	320	LBS	98445971
Drug hypersensitivity	LEVOFLOXACIN	ORAL				QD				51	YR			20140122		US	320	LBS	98445971
Arthralgia	LEVOFLOXACIN	ORAL				QD				51	YR			20140122		US	320	LBS	98445971
Activities of daily living impaired	LEVOFLOXACIN	ORAL				QD				51	YR			20140122		US	320	LBS	98445971
Muscle twitching	LEVOFLOXACIN	ORAL	500	MG		QD				41	YR			20140115	PH	US			98257891
Muscle spasms	LEVOFLOXACIN	ORAL	500	MG		QD				41	YR			20140115	PH	US			98257891
Motor dysfunction	LEVOFLOXACIN	ORAL	500	MG		QD				41	YR			20140115	PH	US			98257891
Gait disturbance	LEVOFLOXACIN	ORAL	500	MG		QD				41	YR			20140115	PH	US			98257891
Transferrin increased	LEVOFLOXACIN	ORAL	500	MG		QD				85	YR			20140106		IT			98155871
Renal failure acute	LEVOFLOXACIN	ORAL	500	MG		QD				85	YR			20140106		IT			98155871
Pulmonary oedema	LEVOFLOXACIN	ORAL	500	MG		QD				85	YR			20140106		IT			98155871
Prothrombin time shortened	LEVOFLOXACIN	ORAL	500	MG		QD				85	YR			20140106		IT			98155871
Iron deficiency anaemia	LEVOFLOXACIN	ORAL	500	MG		QD				85	YR			20140106		IT			98155871
Hyperpyrexia	LEVOFLOXACIN	ORAL	500	MG		QD				85	YR			20140106		IT			98155871
Hypergammaglobulinaemia	LEVOFLOXACIN	ORAL	500	MG		QD				85	YR			20140106		IT			98155871
High density lipoprotein decreased	LEVOFLOXACIN	ORAL	500	MG		QD				85	YR			20140106		IT			98155871
Dialysis	LEVOFLOXACIN	ORAL	500	MG		QD				85	YR			20140106		IT			98155871
Blood phosphorus increased	LEVOFLOXACIN	ORAL	500	MG		QD				85	YR			20140106		IT			98155871
Blood glucose decreased	LEVOFLOXACIN	ORAL	500	MG		QD				85	YR			20140106		IT			98155871
Blood fibrinogen increased	LEVOFLOXACIN	ORAL	500	MG		QD				85	YR			20140106		IT			98155871
Blood albumin decreased	LEVOFLOXACIN	ORAL	500	MG		QD				85	YR			20140106		IT			98155871
Asthenia	LEVOFLOXACIN	ORAL	500	MG		QD				85	YR			20140106		IT			98155871
Antithrombin III decreased	LEVOFLOXACIN	ORAL	500	MG		QD				85	YR			20140106		IT			98155871
Activated partial thromboplastin time prolonged	LEVOFLOXACIN	ORAL	500	MG		QD				85	YR			20140106		IT			98155871
Skin discolouration	LEVOFLOXACIN	ORAL	750	MG		QD	1/DAY FOR 5 DAYS			75	YR			20131230		US	120	LBS	98053381
Pain in extremity	LEVOFLOXACIN	ORAL	750	MG		QD	1/DAY FOR 5 DAYS			75	YR			20131230		US	120	LBS	98053381
Oedema peripheral	LEVOFLOXACIN	ORAL	750	MG		QD	1/DAY FOR 5 DAYS			75	YR			20131230		US	120	LBS	98053381
Joint swelling	LEVOFLOXACIN	ORAL	750	MG		QD	1/DAY FOR 5 DAYS			75	YR			20131230		US	120	LBS	98053381
Dysstasia	LEVOFLOXACIN	ORAL	750	MG		QD	1/DAY FOR 5 DAYS			75	YR			20131230		US	120	LBS	98053381
Arthralgia	LEVOFLOXACIN	ORAL	750	MG		QD	1/DAY FOR 5 DAYS			75	YR			20131230		US	120	LBS	98053381
Abasia	LEVOFLOXACIN	ORAL	750	MG		QD	1/DAY FOR 5 DAYS			75	YR			20131230		US	120	LBS	98053381
Dysgeusia	LEVAQUIN 500?MG	ORAL			TABLET	QD	1 PILL ONCE DAILY TAKEN BY MOUTH			39	YR			20140217		US	140	LBS	99139221
Hallucination	LEVOFLOXACIN	ORAL	750	MG						56	YR			20120622	PH	US			99093931
Delirium	LEVOFLOXACIN	ORAL	750	MG						56	YR			20120622	PH	US			99093931
Confusional state	LEVOFLOXACIN	ORAL	750	MG						56	YR			20120622	PH	US			99093931
Pain in extremity	LEVOFLOXACIN	ORAL				QD	2 PILLS ONCE DAILY TAKEN BY MOUTH			81	YR			20140123		US	210	LBS	98480031
Back pain	LEVOFLOXACIN	ORAL				QD	2 PILLS ONCE DAILY TAKEN BY MOUTH			81	YR			20140123		US	210	LBS	98480031
Vision blurred	LEVOFLOXACIN									57	YR			20140119		US	182	LBS	98449151
Paraesthesia	LEVOFLOXACIN									57	YR			20140119		US	182	LBS	98449151
Palpitations	LEVOFLOXACIN									57	YR			20140119		US	182	LBS	98449151
Muscular weakness	LEVOFLOXACIN									57	YR			20140119		US	182	LBS	98449151
Gait disturbance	LEVOFLOXACIN									57	YR			20140119		US	182	LBS	98449151
Feeling abnormal	LEVOFLOXACIN									57	YR			20140119		US	182	LBS	98449151
Drug ineffective	LEVOFLOXACIN									57	YR			20140119		US	182	LBS	98449151
Anxiety	LEVOFLOXACIN									57	YR			20140119		US	182	LBS	98449151
Swollen tongue	LEVOFLOXACIN	ORAL	500	MG		QD				72	YR			20130110	PH	US	280	LBS	98215361
Pharyngeal oedema	LEVOFLOXACIN	ORAL	500	MG		QD				72	YR			20130110	PH	US	280	LBS	98215361
Dyspnoea	LEVOFLOXACIN	ORAL	500	MG		QD				72	YR			20130110	PH	US	280	LBS	98215361
Tendon disorder	LEVAQUIN	INTRAVENOUS			UNSPECIFIED					66	YR			20140113	OT	US	80.74	KG	98127621
Rhinorrhoea	LEVAQUIN	INTRAVENOUS			UNSPECIFIED					66	YR			20140113	OT	US	80.74	KG	98127621
Pneumonia	LEVAQUIN	INTRAVENOUS			UNSPECIFIED					66	YR			20140113	OT	US	80.74	KG	98127621
Oxygen saturation decreased	LEVAQUIN	INTRAVENOUS			UNSPECIFIED					66	YR			20140113	OT	US	80.74	KG	98127621
Headache	LEVAQUIN	INTRAVENOUS			UNSPECIFIED					66	YR			20140113	OT	US	80.74	KG	98127621
Bronchitis	LEVAQUIN	INTRAVENOUS			UNSPECIFIED					66	YR			20140113	OT	US	80.74	KG	98127621
Tendon pain	LEVOFLOXACIN 500 MG TABLETS	ORAL	500	MG		QD	1 DAILY, 10 DAYS			61	YR			20140102		US	224	LBS	98053111
Pain in extremity	LEVOFLOXACIN 500 MG TABLETS	ORAL	500	MG		QD	1 DAILY, 10 DAYS			61	YR			20140102		US	224	LBS	98053111
Oedema peripheral	LEVOFLOXACIN 500 MG TABLETS	ORAL	500	MG		QD	1 DAILY, 10 DAYS			61	YR			20140102		US	224	LBS	98053111
Musculoskeletal pain	LEVOFLOXACIN 500 MG TABLETS	ORAL	500	MG		QD	1 DAILY, 10 DAYS			61	YR			20140102		US	224	LBS	98053111
Local swelling	LEVOFLOXACIN 500 MG TABLETS	ORAL	500	MG		QD	1 DAILY, 10 DAYS			61	YR			20140102		US	224	LBS	98053111
Gait disturbance	LEVOFLOXACIN 500 MG TABLETS	ORAL	500	MG		QD	1 DAILY, 10 DAYS			61	YR			20140102		US	224	LBS	98053111
Chondropathy	LEVOFLOXACIN 500 MG TABLETS	ORAL	500	MG		QD	1 DAILY, 10 DAYS			61	YR			20140102		US	224	LBS	98053111
Plasma cell leukaemia	LEVOFLOXACIN	UNKNOWN	250	MG	UNSPECIFIED	QD				61	YR			20140106	MD	JP			97978131
Pancytopenia	LEVOFLOXACIN	UNKNOWN	250	MG	UNSPECIFIED	QD				61	YR			20140106	MD	JP			97978131
Hepatocellular injury	LEVOFLOXACINE	ORAL	2	DF	FILM-COATED TABLET	QD	2 DF, DAILY	6	DF	42	YR			20140211	CN	FR			98881621
Pain in extremity	LEVOFLOXACIN	ORAL				QD				43	YR			20140126		US	156	LBS	98494861
Myalgia	LEVOFLOXACIN	ORAL				QD				43	YR			20140126		US	156	LBS	98494861
Arthralgia	LEVOFLOXACIN	ORAL				QD				43	YR			20140126		US	156	LBS	98494861
Alopecia	LEVOFLOXACIN	ORAL				QD				43	YR			20140126		US	156	LBS	98494861
Ventricular fibrillation	LEVOFLOXACIN	ORAL	500	MG		QD				66	YR			20140119	PH	US	96.4	KG	98401611
Myasthenia gravis	LEVOFLOXACIN	ORAL	500	MG		QD				66	YR			20140119	PH	US	96.4	KG	98401611
Cardio-respiratory arrest	LEVOFLOXACIN	ORAL	500	MG		QD				66	YR			20140119	PH	US	96.4	KG	98401611
Pain in extremity	LEVAQUIN		1		TABLET	QD	TAKEN BY MOUTH			31	YR			20140109	CN	US	124	LBS	98131041
Local swelling	LEVAQUIN		1		TABLET	QD	TAKEN BY MOUTH			31	YR			20140109	CN	US	124	LBS	98131041
Joint swelling	LEVAQUIN		1		TABLET	QD	TAKEN BY MOUTH			31	YR			20140109	CN	US	124	LBS	98131041
Gait disturbance	LEVAQUIN		1		TABLET	QD	TAKEN BY MOUTH			31	YR			20140109	CN	US	124	LBS	98131041
Arthralgia	LEVAQUIN		1		TABLET	QD	TAKEN BY MOUTH			31	YR			20140109	CN	US	124	LBS	98131041
Renal failure acute	LEVOFLOXACIN	ORAL	500	MG		QD	500 MG, QD	3000	MG					20131231	OT	IT			97915121
Pulmonary oedema	LEVOFLOXACIN	ORAL	500	MG		QD	500 MG, QD	3000	MG					20131231	OT	IT			97915121
Asthenia	LEVOFLOXACIN	ORAL	500	MG		QD	500 MG, QD	3000	MG					20131231	OT	IT			97915121
Diarrhoea	LEVAQUIN	ORAL	500	MG	UNSPECIFIED	QD				75	YR			20140327	MD	US	89.9	KG	100407681
Dehydration	LEVAQUIN	ORAL	500	MG	UNSPECIFIED	QD				75	YR			20140327	MD	US	89.9	KG	100407681
Stevens-Johnson syndrome	LEVOFLOXACIN	ORAL				QD	1 PILL			43	YR			20140318		US	126	LBS	100235711
Hypocoagulable state	LEVOFLOXACIN	ORAL	500	MG		QD				90	YR			20140212	OT	IT			99126921
Drug interaction	LEVOFLOXACIN	ORAL	500	MG		QD				90	YR			20140212	OT	IT			99126921
Restless legs syndrome	LEVAQUIN	UNKNOWN			UNSPECIFIED									20140205	MD	US			98693351
Neuropathy peripheral	LEVAQUIN	UNKNOWN			UNSPECIFIED									20140205	MD	US			98693351
Fibromyalgia	LEVAQUIN	UNKNOWN			UNSPECIFIED									20140205	MD	US			98693351
Fatigue	LEVAQUIN	UNKNOWN			UNSPECIFIED									20140205	MD	US			98693351
Walking aid user	LEVOFLOXACIN		500	MG										20140214		US			98588592
Pain in extremity	LEVOFLOXACIN		500	MG										20140214		US			98588592
Muscle twitching	LEVOFLOXACIN		500	MG										20140214		US			98588592
Joint crepitation	LEVOFLOXACIN		500	MG										20140214		US			98588592
Impaired work ability	LEVOFLOXACIN		500	MG										20140214		US			98588592
Gait disturbance	LEVOFLOXACIN		500	MG										20140214		US			98588592
Cartilage injury	LEVOFLOXACIN		500	MG										20140214		US			98588592
Asthenia	LEVOFLOXACIN		500	MG										20140214		US			98588592
Paraesthesia	LEVOFLOXACIN	ORAL				QD	1 PILL ONCE DAILY TAKEN BY MOUTH			56	YR			20140108		US	145	LBS	98130001
Impaired gastric emptying	LEVOFLOXACIN	ORAL				QD	1 PILL ONCE DAILY TAKEN BY MOUTH			56	YR			20140108		US	145	LBS	98130001
Hypoaesthesia	LEVOFLOXACIN	ORAL				QD	1 PILL ONCE DAILY TAKEN BY MOUTH			56	YR			20140108		US	145	LBS	98130001
Epilepsy	LEVOFLOXACIN (LEVOFLOXACIN)	ORAL			TABLET	QD				100	YR			20131231	OT	IT			98053521
Urticaria	LEVOFLOXACIN	ORAL	250	MG		QD				38	YR			20140213	OT	IT			98053423
Periorbital oedema	LEVOFLOXACIN	ORAL	250	MG		QD				38	YR			20140213	OT	IT			98053423
Oedema peripheral	LEVOFLOXACIN	ORAL	250	MG		QD				38	YR			20140213	OT	IT			98053423
Hypersensitivity	LEVOFLOXACIN	ORAL	250	MG		QD				38	YR			20140213	OT	IT			98053423
Pain in extremity	LEVOFLOXACIN	ORAL				QD	14 PILLS ONCE A DAY BY MOUTH			63	YR			20140327		US	225	LBS	100466251
Musculoskeletal pain	LEVOFLOXACIN	ORAL				QD	14 PILLS ONCE A DAY BY MOUTH			63	YR			20140327		US	225	LBS	100466251
Arthralgia	LEVOFLOXACIN	ORAL				QD	14 PILLS ONCE A DAY BY MOUTH			63	YR			20140327		US	225	LBS	100466251
Weight increased	LEVOFLOXACIN	ORAL				QD	10 TABLETS ONCE DAILY TAKEN BY MOUTH			57	YR			20140326		US	128	LBS	100433461
Paraesthesia	LEVOFLOXACIN	ORAL				QD	10 TABLETS ONCE DAILY TAKEN BY MOUTH			57	YR			20140326		US	128	LBS	100433461
Pain	LEVOFLOXACIN	ORAL				QD	10 TABLETS ONCE DAILY TAKEN BY MOUTH			57	YR			20140326		US	128	LBS	100433461
Neuropathy peripheral	LEVOFLOXACIN	ORAL				QD	10 TABLETS ONCE DAILY TAKEN BY MOUTH			57	YR			20140326		US	128	LBS	100433461
Hypoaesthesia	LEVOFLOXACIN	ORAL				QD	10 TABLETS ONCE DAILY TAKEN BY MOUTH			57	YR			20140326		US	128	LBS	100433461
Haematochezia	LEVOFLOXACIN	ORAL				QD	10 TABLETS ONCE DAILY TAKEN BY MOUTH			57	YR			20140326		US	128	LBS	100433461
Activities of daily living impaired	LEVOFLOXACIN	ORAL				QD	10 TABLETS ONCE DAILY TAKEN BY MOUTH			57	YR			20140326		US	128	LBS	100433461
Wound	LEVOFLOXACIN	ORAL				QD				61	YR			20140318		US	180	LBS	100373791
Rash	LEVOFLOXACIN	ORAL				QD				61	YR			20140318		US	180	LBS	100373791
Product substitution issue	LEVOFLOXACIN	ORAL				QD				61	YR			20140318		US	180	LBS	100373791
Hypersensitivity	LEVOFLOXACIN	ORAL				QD				61	YR			20140318		US	180	LBS	100373791
Asthma	LEVOFLOXACIN	ORAL				QD				61	YR			20140318		US	180	LBS	100373791
Pruritus	Levofloxacin	ORAL								47	YR			20140213	MD	IT			98947051
Flushing	Levofloxacin	ORAL								47	YR			20140213	MD	IT			98947051
Tendonitis	LEVOFLOXACIN	ORAL				QD	1 PILL ONCE DAILY TAKEN BY MOUTH			67	YR			20140206		US	160	LBS	98841831
Tendon pain	LEVOFLOXACIN	ORAL	500	MG		QD	500 MG, QD			44	YR			20140206	OT	DE	60	KG	98797491
Pharyngeal hypoaesthesia	LEVOFLOXACIN	ORAL	500	MG		QD	500 MG, QD			44	YR			20140206	OT	DE	60	KG	98797491
Muscular weakness	LEVOFLOXACIN	ORAL	500	MG		QD	500 MG, QD			44	YR			20140206	OT	DE	60	KG	98797491
Hypoaesthesia	LEVOFLOXACIN	ORAL	500	MG		QD	500 MG, QD			44	YR			20140206	OT	DE	60	KG	98797491
Headache	LEVOFLOXACIN	ORAL	500	MG		QD	500 MG, QD			44	YR			20140206	OT	DE	60	KG	98797491
Dysphagia	LEVOFLOXACIN	ORAL	500	MG		QD	500 MG, QD			44	YR			20140206	OT	DE	60	KG	98797491
Disturbance in attention	LEVOFLOXACIN	ORAL	500	MG		QD	500 MG, QD			44	YR			20140206	OT	DE	60	KG	98797491
Arthralgia	LEVOFLOXACIN	ORAL	500	MG		QD	500 MG, QD			44	YR			20140206	OT	DE	60	KG	98797491
Abdominal discomfort	LEVOFLOXACIN	ORAL	500	MG		QD	500 MG, QD			44	YR			20140206	OT	DE	60	KG	98797491
Paraesthesia	LEVOFLOXACIN 500 MG LUPIN	ORAL			TABLET	QD				41	YR			20140202		US	155	LBS	98670271
Pain in extremity	LEVOFLOXACIN 500 MG LUPIN	ORAL			TABLET	QD				41	YR			20140202		US	155	LBS	98670271
Nervous system disorder	LEVOFLOXACIN 500 MG LUPIN	ORAL			TABLET	QD				41	YR			20140202		US	155	LBS	98670271
Joint range of motion decreased	LEVOFLOXACIN 500 MG LUPIN	ORAL			TABLET	QD				41	YR			20140202		US	155	LBS	98670271
Joint crepitation	LEVOFLOXACIN 500 MG LUPIN	ORAL			TABLET	QD				41	YR			20140202		US	155	LBS	98670271
Inadequate analgesia	LEVOFLOXACIN 500 MG LUPIN	ORAL			TABLET	QD				41	YR			20140202		US	155	LBS	98670271
Ill-defined disorder	LEVOFLOXACIN 500 MG LUPIN	ORAL			TABLET	QD				41	YR			20140202		US	155	LBS	98670271
Hypoaesthesia	LEVOFLOXACIN 500 MG LUPIN	ORAL			TABLET	QD				41	YR			20140202		US	155	LBS	98670271
Arthralgia	LEVOFLOXACIN 500 MG LUPIN	ORAL			TABLET	QD				41	YR			20140202		US	155	LBS	98670271
Hallucination, visual	LEVOFLOXACIN	ORAL	500	MG		QD	500 MG, QD	2000	MG	89	YR			20140212	OT	IT			98629632
Disorientation	LEVOFLOXACIN	ORAL	500	MG		QD	500 MG, QD	2000	MG	89	YR			20140212	OT	IT			98629632
Confusional state	LEVOFLOXACIN	ORAL	500	MG		QD	500 MG, QD	2000	MG	89	YR			20140212	OT	IT			98629632
Skin lesion	LEVOFLOXACIN	ORAL				QD				60	YR			20140114		US	410	LBS	98493791
Skin exfoliation	LEVOFLOXACIN	ORAL				QD				60	YR			20140114		US	410	LBS	98493791
Pyrexia	LEVOFLOXACIN	ORAL				QD				60	YR			20140114		US	410	LBS	98493791
Pain in extremity	LEVOFLOXACIN	ORAL				QD				60	YR			20140114		US	410	LBS	98493791
Chills	LEVOFLOXACIN	ORAL				QD				60	YR			20140114		US	410	LBS	98493791
Paraesthesia	LEVAQUIN	ORAL								65	YR			20140117		US	142	LBS	98444091
Myalgia	LEVAQUIN	ORAL								65	YR			20140117		US	142	LBS	98444091
Musculoskeletal pain	LEVAQUIN	ORAL								65	YR			20140117		US	142	LBS	98444091
Burning sensation	LEVAQUIN	ORAL								65	YR			20140117		US	142	LBS	98444091
Arthralgia	LEVAQUIN	ORAL								65	YR			20140117		US	142	LBS	98444091
Tendonitis	LEVOFLOXACIN 500MG WALGREENS	ORAL			TABLET	QD				68	YR			20140118	PH	US	140	LBS	98421501
Renal impairment	LEVOFLOXACIN	ORAL	500	MG		QD				82	YR			20140123	MD	IT			88961532
Acute generalised exanthematous pustulosis	LEVOFLOXACIN	ORAL	500	MG		QD				82	YR			20140123	MD	IT			88961532
Ulcer	LEVAQUIN	ORAL				QD				49	YR			20140323		US	325	LBS	100343511
Diarrhoea	LEVAQUIN	ORAL				QD				49	YR			20140323		US	325	LBS	100343511
Rash	LEVOFLOXACIN (LEVOFLOXACIN)													20140314		IT			100269291
Pruritus	LEVOFLOXACIN (LEVOFLOXACIN)													20140314		IT			100269291
Palatal disorder	LEVOFLOXACIN (LEVOFLOXACIN)													20140314		IT			100269291
Erythema	LEVOFLOXACIN (LEVOFLOXACIN)													20140314		IT			100269291
Adverse drug reaction	LEVOFLOXACIN (LEVOFLOXACIN)													20140314		IT			100269291
Pemphigoid	LEVOFLOXACIN	INTRAVENOUS DRIP	1	GM						58	YR			20140310		IT			100257661
Musculoskeletal pain	LEVAQUIN	ORAL				QD	1 PILL			71	YR			20140317		US	215	LBS	100214021
Arthralgia	LEVAQUIN	ORAL				QD	1 PILL			71	YR			20140317		US	215	LBS	100214021
Hypotension	LEVOFLOXACIN	ORAL	10	DF		1X	10 DF, ONCE/SINGLE	100	DF	72	YR			20140306	OT	IT			99168782
Hyponatraemia	LEVOFLOXACIN	ORAL	10	DF		1X	10 DF, ONCE/SINGLE	100	DF	72	YR			20140306	OT	IT			99168782
Hyperkalaemia	LEVOFLOXACIN	ORAL	10	DF		1X	10 DF, ONCE/SINGLE	100	DF	72	YR			20140306	OT	IT			99168782
Tendonitis	LEVAQUIN	INTRAVENOUS	750	MG		Q3D				83	YR			20140217	MD	US	145	LBS	99132061
International normalised ratio increased	LEVOFLOXACIN (LEVOFLOXACIN)									74	YR			20140213		IT			99126871
Haematuria	LEVOFLOXACIN (LEVOFLOXACIN)									74	YR			20140213		IT			99126871
Drug interaction	LEVOFLOXACIN (LEVOFLOXACIN)									74	YR			20140213		IT			99126871
Tendon pain	LEVAQUIN	ORAL				1X	1 PILL SINGLE INSTANCE TAKEN BY MOUTH			48	YR			20140116		US	197	LBS	98375381
Muscular weakness	LEVAQUIN	ORAL				1X	1 PILL SINGLE INSTANCE TAKEN BY MOUTH			48	YR			20140116		US	197	LBS	98375381
Back pain	LEVAQUIN	ORAL				1X	1 PILL SINGLE INSTANCE TAKEN BY MOUTH			48	YR			20140116		US	197	LBS	98375381
Vomiting	LEVOFLOXACIN	ORAL	500	MG		QD				13	YR			20140108	OT	IN			98157281
Tremor	LEVOFLOXACIN	ORAL	500	MG		QD				13	YR			20140108	OT	IN			98157281
Speech disorder	LEVOFLOXACIN	ORAL	500	MG		QD				13	YR			20140108	OT	IN			98157281
Restlessness	LEVOFLOXACIN	ORAL	500	MG		QD				13	YR			20140108	OT	IN			98157281
Neurotoxicity	LEVOFLOXACIN	ORAL	500	MG		QD				13	YR			20140108	OT	IN			98157281
Hyporesponsive to stimuli	LEVOFLOXACIN	ORAL	500	MG		QD				13	YR			20140108	OT	IN			98157281
Hypokinesia	LEVOFLOXACIN	ORAL	500	MG		QD				13	YR			20140108	OT	IN			98157281
Dizziness	LEVOFLOXACIN	ORAL	500	MG		QD				13	YR			20140108	OT	IN			98157281
Disorientation	LEVOFLOXACIN	ORAL	500	MG		QD				13	YR			20140108	OT	IN			98157281
Delirium	LEVOFLOXACIN	ORAL	500	MG		QD				13	YR			20140108	OT	IN			98157281
Confusional state	LEVOFLOXACIN	ORAL	500	MG		QD				13	YR			20140108	OT	IN			98157281
Toxic epidermal necrolysis	LEVOFLOXACIN		1	DF	TABLET	BID	1 DF, BID			69	YR			20140110	OT	IN			98093931
Skin exfoliation	LEVOFLOXACIN		1	DF	TABLET	BID	1 DF, BID			69	YR			20140110	OT	IN			98093931
Skin erosion	LEVOFLOXACIN		1	DF	TABLET	BID	1 DF, BID			69	YR			20140110	OT	IN			98093931
Rash generalised	LEVOFLOXACIN		1	DF	TABLET	BID	1 DF, BID			69	YR			20140110	OT	IN			98093931
Pain	LEVOFLOXACIN		1	DF	TABLET	BID	1 DF, BID			69	YR			20140110	OT	IN			98093931
Mouth ulceration	LEVOFLOXACIN		1	DF	TABLET	BID	1 DF, BID			69	YR			20140110	OT	IN			98093931
Eye inflammation	LEVOFLOXACIN		1	DF	TABLET	BID	1 DF, BID			69	YR			20140110	OT	IN			98093931
Dysphagia	LEVOFLOXACIN		1	DF	TABLET	BID	1 DF, BID			69	YR			20140110	OT	IN			98093931
Tremor	Levofloxacin	ORAL	500	MG			500 MG DAILY			76	YR			20140103	MD	IT	0	KG	97954811
Hyperhidrosis	Levofloxacin	ORAL	500	MG			500 MG DAILY			76	YR			20140103	MD	IT	0	KG	97954811
Hallucination, visual	Levofloxacin	ORAL	500	MG			500 MG DAILY			76	YR			20140103	MD	IT	0	KG	97954811
Hallucination, auditory	Levofloxacin	ORAL	500	MG			500 MG DAILY			76	YR			20140103	MD	IT	0	KG	97954811
Psychotic disorder	LEVAQUIN	UNKNOWN			UNSPECIFIED					77	YR			20140327	CN	US			100407691
Pain in extremity	LEVOFLOXACIN	ORAL	500	MG		QD	1 DISE			32	YR				PH	US	90	KG	100115901
Arthralgia	LEVOFLOXACIN	ORAL	500	MG		QD	1 DISE			32	YR				PH	US	90	KG	100115901
Weight decreased	LEVOFLOXACIN (LEVOFLOXACIN)									83	YR			20140212	OT	IT			99131521
Respiratory failure	LEVOFLOXACIN (LEVOFLOXACIN)									83	YR			20140212	OT	IT			99131521
Hypoxia	LEVOFLOXACIN (LEVOFLOXACIN)									83	YR			20140212	OT	IT			99131521
Hypercapnia	LEVOFLOXACIN (LEVOFLOXACIN)									83	YR			20140212	OT	IT			99131521
Coma	LEVOFLOXACIN (LEVOFLOXACIN)									83	YR			20140212	OT	IT			99131521
C-reactive protein increased	LEVOFLOXACIN (LEVOFLOXACIN)									83	YR			20140212	OT	IT			99131521
Asthenia	LEVOFLOXACIN (LEVOFLOXACIN)									83	YR			20140212	OT	IT			99131521
Tendon rupture	LEVOFLOXACIN/LEVAQUIN	ORAL	500	MG	TABLET	QD	500 MG 1 TABLET DAILY DAILY BY MOUTH			55	YR			20140117		US	184	LBS	98458381
Hypocoagulable state	LEVOFLOXACIN	ORAL	500	MG		QD				77	YR			20140120		IT			98447861
Drug interaction	LEVOFLOXACIN	ORAL	500	MG		QD				77	YR			20140120		IT			98447861
Bronchopneumonia	LEVOFLOXACIN	ORAL	500	MG		QD				77	YR			20140120		IT			98447861
Product label issue	LEVAQUIN	UNKNOWN			UNSPECIFIED									20140128	OT	JP			75478912
Pain	LEVAQUIN	UNKNOWN			UNSPECIFIED									20140128	OT	JP			75478912
Drug ineffective	LEVAQUIN	UNKNOWN			UNSPECIFIED									20140128	OT	JP			75478912
Disability	LEVAQUIN	UNKNOWN			UNSPECIFIED									20140128	OT	JP			75478912
Tremor	LEVOFLOXACIN	ORAL	750	MG		QD				52	YR			20140318	CN	US	60	KG	100476851
Pyrexia	LEVOFLOXACIN	ORAL	750	MG		QD				52	YR			20140318	CN	US	60	KG	100476851
Oral candidiasis	LEVOFLOXACIN	ORAL	750	MG		QD				52	YR			20140318	CN	US	60	KG	100476851
Ocular icterus	LEVOFLOXACIN	ORAL	750	MG		QD				52	YR			20140318	CN	US	60	KG	100476851
Nervousness	LEVOFLOXACIN	ORAL	750	MG		QD				52	YR			20140318	CN	US	60	KG	100476851
Mood altered	LEVOFLOXACIN	ORAL	750	MG		QD				52	YR			20140318	CN	US	60	KG	100476851
Liver disorder	LEVOFLOXACIN	ORAL	750	MG		QD				52	YR			20140318	CN	US	60	KG	100476851
Insomnia	LEVOFLOXACIN	ORAL	750	MG		QD				52	YR			20140318	CN	US	60	KG	100476851
Headache	LEVOFLOXACIN	ORAL	750	MG		QD				52	YR			20140318	CN	US	60	KG	100476851
Hallucination	LEVOFLOXACIN	ORAL	750	MG		QD				52	YR			20140318	CN	US	60	KG	100476851
Fatigue	LEVOFLOXACIN	ORAL	750	MG		QD				52	YR			20140318	CN	US	60	KG	100476851
Depression	LEVOFLOXACIN	ORAL	750	MG		QD				52	YR			20140318	CN	US	60	KG	100476851
Confusional state	LEVOFLOXACIN	ORAL	750	MG		QD				52	YR			20140318	CN	US	60	KG	100476851
Clostridium difficile colitis	GENERIC (LEVOFLOXACIN 0.5%)	TOPICAL								74	YR			20140214	MD	KR			99001241
Nausea	LEVOFLOXACIN 500 MG	ORAL				QD	1XA DAY ONCE DAILY TAKEN BY MOUTH			48	YR			20140207		US	144	LBS	98882561
Joint swelling	LEVOFLOXACIN 500 MG	ORAL				QD	1XA DAY ONCE DAILY TAKEN BY MOUTH			48	YR			20140207		US	144	LBS	98882561
Heart rate increased	LEVOFLOXACIN 500 MG	ORAL				QD	1XA DAY ONCE DAILY TAKEN BY MOUTH			48	YR			20140207		US	144	LBS	98882561
Gait disturbance	LEVOFLOXACIN 500 MG	ORAL				QD	1XA DAY ONCE DAILY TAKEN BY MOUTH			48	YR			20140207		US	144	LBS	98882561
Arthralgia	LEVOFLOXACIN 500 MG	ORAL				QD	1XA DAY ONCE DAILY TAKEN BY MOUTH			48	YR			20140207		US	144	LBS	98882561
Activities of daily living impaired	LEVOFLOXACIN 500 MG	ORAL				QD	1XA DAY ONCE DAILY TAKEN BY MOUTH			48	YR			20140207		US	144	LBS	98882561
Lip swelling	Levofloxacin (Unknown)	ORAL	500	MG	UNK	BID	500 MG, BID	5000	MG	92	YR			20140122	CN	GB	45	KG	98356841
Toxic epidermal necrolysis	LEVOFLOXACIN	ORAL	500	MG	FILM-COATED TABLET		5 CPR			46	YR			20140110	MD	IT			97818902
Acute generalised exanthematous pustulosis	LEVOFLOXACIN	ORAL	500	MG		QD				83	YR			20140123	MD	IT			96692293
Tendon pain	LEVOFLOXACIN	ORAL	500	MG			(500 MG), ORAL			44	YR			20140214	CN	DE			99143381
Pharyngeal hypoaesthesia	LEVOFLOXACIN	ORAL	500	MG			(500 MG), ORAL			44	YR			20140214	CN	DE			99143381
Muscular weakness	LEVOFLOXACIN	ORAL	500	MG			(500 MG), ORAL			44	YR			20140214	CN	DE			99143381
Hypoaesthesia	LEVOFLOXACIN	ORAL	500	MG			(500 MG), ORAL			44	YR			20140214	CN	DE			99143381
Headache	LEVOFLOXACIN	ORAL	500	MG			(500 MG), ORAL			44	YR			20140214	CN	DE			99143381
Dysphagia	LEVOFLOXACIN	ORAL	500	MG			(500 MG), ORAL			44	YR			20140214	CN	DE			99143381
Disturbance in attention	LEVOFLOXACIN	ORAL	500	MG			(500 MG), ORAL			44	YR			20140214	CN	DE			99143381
Arthralgia	LEVOFLOXACIN	ORAL	500	MG			(500 MG), ORAL			44	YR			20140214	CN	DE			99143381
Abdominal discomfort	LEVOFLOXACIN	ORAL	500	MG			(500 MG), ORAL			44	YR			20140214	CN	DE			99143381
Hypocoagulable state	LEVOFLOXACIN	ORAL	500	MG			500 MILLIGRAM DAILY;			90	YR			20140219	MD	IT			99103481
Drug interaction	LEVOFLOXACIN	ORAL	500	MG			500 MILLIGRAM DAILY;			90	YR			20140219	MD	IT			99103481
Tendon pain	Levofloxacin	ORAL	500	MG		QD	500 MILLIGRAM DAILY;			44	YR			20140211	CN	DE	60	KG	98867321
Pharyngeal hypoaesthesia	Levofloxacin	ORAL	500	MG		QD	500 MILLIGRAM DAILY;			44	YR			20140211	CN	DE	60	KG	98867321
Muscular weakness	Levofloxacin	ORAL	500	MG		QD	500 MILLIGRAM DAILY;			44	YR			20140211	CN	DE	60	KG	98867321
Hypoaesthesia	Levofloxacin	ORAL	500	MG		QD	500 MILLIGRAM DAILY;			44	YR			20140211	CN	DE	60	KG	98867321
Headache	Levofloxacin	ORAL	500	MG		QD	500 MILLIGRAM DAILY;			44	YR			20140211	CN	DE	60	KG	98867321
Fatigue	Levofloxacin	ORAL	500	MG		QD	500 MILLIGRAM DAILY;			44	YR			20140211	CN	DE	60	KG	98867321
Dysphagia	Levofloxacin	ORAL	500	MG		QD	500 MILLIGRAM DAILY;			44	YR			20140211	CN	DE	60	KG	98867321
Disturbance in attention	Levofloxacin	ORAL	500	MG		QD	500 MILLIGRAM DAILY;			44	YR			20140211	CN	DE	60	KG	98867321
Depression	Levofloxacin	ORAL	500	MG		QD	500 MILLIGRAM DAILY;			44	YR			20140211	CN	DE	60	KG	98867321
Arthralgia	Levofloxacin	ORAL	500	MG		QD	500 MILLIGRAM DAILY;			44	YR			20140211	CN	DE	60	KG	98867321
Abdominal discomfort	Levofloxacin	ORAL	500	MG		QD	500 MILLIGRAM DAILY;			44	YR			20140211	CN	DE	60	KG	98867321
Nightmare	LEVAQUIN	ORAL			TABLET	QD				20	YR			20140123	PH	COUNTRY NOT SPECIFIED			98488081
Hallucination, visual	LEVAQUIN	ORAL			TABLET	QD				20	YR			20140123	PH	COUNTRY NOT SPECIFIED			98488081
Hypersensitivity vasculitis	LEVOFLOXACIN	ORAL	1	DF		QD	1 DOSAGE FORMS, 1 D, ORAL			74	YR			20140221	MD	IT	66	KG	98157123
Dermatitis	LEVOFLOXACIN	ORAL	1	DF		QD	1 DOSAGE FORMS, 1 D, ORAL			74	YR			20140221	MD	IT	66	KG	98157123
Renal failure	LEVOFLOXACIN	ORAL	500	MG		QD	500 MG DAILY			85	YR			20140110	MD	IT			98079201
Pulmonary oedema	LEVOFLOXACIN	ORAL	500	MG		QD	500 MG DAILY			85	YR			20140110	MD	IT			98079201
Asthenia	LEVOFLOXACIN	ORAL	500	MG		QD	500 MG DAILY			85	YR			20140110	MD	IT			98079201
Suicidal ideation	LEVOFLOXACIN		7500	MG						17	YR			20140326	MD	US	109	KG	100473501
Self-injurious ideation	LEVOFLOXACIN		7500	MG						17	YR			20140326	MD	US	109	KG	100473501
Psychotic disorder	LEVOFLOXACIN		7500	MG						17	YR			20140326	MD	US	109	KG	100473501
Dissociative identity disorder	LEVOFLOXACIN		7500	MG						17	YR			20140326	MD	US	109	KG	100473501
Anxiety	LEVOFLOXACIN		7500	MG						17	YR			20140326	MD	US	109	KG	100473501
Agitation	LEVOFLOXACIN		7500	MG						17	YR			20140326	MD	US	109	KG	100473501
Aggression	LEVOFLOXACIN		7500	MG						17	YR			20140326	MD	US	109	KG	100473501
Dyskinesia	LEVOFLOXACIN	INTRAVENOUS	500	MG		QD				77	YR			20140305	PH	US	84	KG	100283191
Dysarthria	LEVOFLOXACIN	INTRAVENOUS	500	MG		QD				77	YR			20140305	PH	US	84	KG	100283191
Blood creatinine increased	LEVOFLOXACIN	INTRAVENOUS	500	MG		QD				77	YR			20140305	PH	US	84	KG	100283191
Hypocoagulable state	LEVOFLOXACIN (LEVOFLOXACIN)	ORAL					UNKNOWN; TOTAL, PO			72	YR			20140218		IT			99165391
Drug interaction	LEVOFLOXACIN (LEVOFLOXACIN)	ORAL					UNKNOWN; TOTAL, PO			72	YR			20140218		IT			99165391
International normalised ratio increased	LEVOFLOXACIN									74	YR			20140303	PH	IT			99157313
Haematuria	LEVOFLOXACIN									74	YR			20140303	PH	IT			99157313
Drug interaction	LEVOFLOXACIN									74	YR			20140303	PH	IT			99157313
Peroneal nerve palsy	LEVAQUIN									85	YR			20131211		US	150	LBS	99048861
Neuropathy peripheral	LEVAQUIN									85	YR			20131211		US	150	LBS	99048861
Hypoaesthesia	LEVAQUIN									85	YR			20131211		US	150	LBS	99048861
Adverse reaction	LEVAQUIN									85	YR			20131211		US	150	LBS	99048861
Vision blurred	LEVAQUIN	ORAL				QD	TAKEN BY MOUTH			33	YR			20140207	CN	US	210	LBS	98882491
Tendon disorder	LEVAQUIN	ORAL				QD	TAKEN BY MOUTH			33	YR			20140207	CN	US	210	LBS	98882491
Pain	LEVAQUIN	ORAL				QD	TAKEN BY MOUTH			33	YR			20140207	CN	US	210	LBS	98882491
Muscle twitching	LEVAQUIN	ORAL				QD	TAKEN BY MOUTH			33	YR			20140207	CN	US	210	LBS	98882491
Insomnia	LEVAQUIN	ORAL				QD	TAKEN BY MOUTH			33	YR			20140207	CN	US	210	LBS	98882491
Muscular weakness	LEVOFLOXACIN	ORAL				QD				62	YR			20140202		US	150	LBS	98670351
Muscle disorder	LEVOFLOXACIN	ORAL				QD				62	YR			20140202		US	150	LBS	98670351
Hypoaesthesia	LEVOFLOXACIN	ORAL				QD				62	YR			20140202		US	150	LBS	98670351
Coordination abnormal	LEVOFLOXACIN	ORAL				QD				62	YR			20140202		US	150	LBS	98670351
Tendon rupture	LEVAQUIN									68	YR			20140117		US	125	LBS	98490211
Drug reaction with eosinophilia and systemic symptoms	LEVOFLOXACIN									77	YR			20140121		US			98444721
Tendon graft	LEVAQUIN	ORAL				QD	10 ONCE DAILY TAKEN BY MOUTH			50	YR			20140106		US	180	LBS	98031871
Tendon disorder	LEVAQUIN	ORAL				QD	10 ONCE DAILY TAKEN BY MOUTH			50	YR			20140106		US	180	LBS	98031871
Road traffic accident	LEVAQUIN	ORAL				QD	10 ONCE DAILY TAKEN BY MOUTH			50	YR			20140106		US	180	LBS	98031871
Patella fracture	LEVAQUIN	ORAL				QD	10 ONCE DAILY TAKEN BY MOUTH			50	YR			20140106		US	180	LBS	98031871
Knee arthroplasty	LEVAQUIN	ORAL				QD	10 ONCE DAILY TAKEN BY MOUTH			50	YR			20140106		US	180	LBS	98031871
Hypokalaemia	LEVOFLOXACIN (LEVOFLOXACIN)													20131231	OT	IT			98029411
Enterocolitis bacterial	LEVOFLOXACIN (LEVOFLOXACIN)													20131231	OT	IT			98029411
Vomiting	LEVOFLOXACIN	ORAL				QD	1 PILL ONCE DAILY TAKEN BY MOUTH			41	YR			20140327		US	190	LBS	100466821
Nausea	LEVOFLOXACIN	ORAL				QD	1 PILL ONCE DAILY TAKEN BY MOUTH			41	YR			20140327		US	190	LBS	100466821
Arthralgia	LEVOFLOXACIN	ORAL				QD	1 PILL ONCE DAILY TAKEN BY MOUTH			41	YR			20140327		US	190	LBS	100466821
Myalgia	LEVOFLOXACIN	ORAL			TABLET	QD				52	YR			20140210		US	160	LBS	98912691
Arthralgia	LEVOFLOXACIN	ORAL			TABLET	QD				52	YR			20140210		US	160	LBS	98912691
Palpitations	LEVAQUIN													20140207		US			98840021
Insomnia	LEVAQUIN													20140207		US			98840021
Heart rate increased	LEVAQUIN													20140207		US			98840021
Tendonitis	LEVAQUIN									49	YR			20140129		US	200	LBS	98583571
Mobility decreased	LEVAQUIN									49	YR			20140129		US	200	LBS	98583571
Joint range of motion decreased	LEVAQUIN									49	YR			20140129		US	200	LBS	98583571
Tendon pain	LEVOFLOXACIN									53	YR			20140121		US	230	LBS	98448921
Sensation of heaviness	LEVOFLOXACIN									53	YR			20140121		US	230	LBS	98448921
Pain in extremity	LEVOFLOXACIN									53	YR			20140121		US	230	LBS	98448921
Muscular weakness	LEVOFLOXACIN									53	YR			20140121		US	230	LBS	98448921
Headache	LEVOFLOXACIN									53	YR			20140121		US	230	LBS	98448921
Chills	LEVOFLOXACIN									53	YR			20140121		US	230	LBS	98448921
Visual impairment	LEVOFLOXACIN													20140115	OT	IT			98391111
Tendon pain	LEVOFLOXACIN													20140115	OT	IT			98391111
Inflammatory pain	LEVOFLOXACIN													20140115	OT	IT			98391111
Abasia	LEVOFLOXACIN													20140115	OT	IT			98391111
Visual impairment	LEVOFLOXACIN	ORAL	750	MG		QD	ONCE DAILY			24	YR			20140108		US	135	LBS	98130411
Schizophrenia	LEVOFLOXACIN	ORAL	750	MG		QD	ONCE DAILY			24	YR			20140108		US	135	LBS	98130411
Psychotic disorder	LEVOFLOXACIN	ORAL	750	MG		QD	ONCE DAILY			24	YR			20140108		US	135	LBS	98130411
Pneumonia	LEVOFLOXACIN	ORAL	750	MG		QD	ONCE DAILY			24	YR			20140108		US	135	LBS	98130411
Mental status changes	LEVOFLOXACIN	ORAL	750	MG		QD	ONCE DAILY			24	YR			20140108		US	135	LBS	98130411
Insomnia	LEVOFLOXACIN	ORAL	750	MG		QD	ONCE DAILY			24	YR			20140108		US	135	LBS	98130411
Hypoxia	LEVOFLOXACIN	ORAL	750	MG		QD	ONCE DAILY			24	YR			20140108		US	135	LBS	98130411
Fear of death	LEVOFLOXACIN	ORAL	750	MG		QD	ONCE DAILY			24	YR			20140108		US	135	LBS	98130411
Delirium	LEVOFLOXACIN	ORAL	750	MG		QD	ONCE DAILY			24	YR			20140108		US	135	LBS	98130411
Asthenia	LEVOFLOXACIN	ORAL	750	MG		QD	ONCE DAILY			24	YR			20140108		US	135	LBS	98130411
Activities of daily living impaired	LEVOFLOXACIN	ORAL	750	MG		QD	ONCE DAILY			24	YR			20140108		US	135	LBS	98130411
Tendonitis	Levofloxacin Tablets 750 mg	ORAL	750	MG	TABLET	QD				58	YR			20140120	OT	US	56.3	KG	97159453
Rotator cuff syndrome	Levofloxacin Tablets 750 mg	ORAL	750	MG	TABLET	QD				58	YR			20140120	OT	US	56.3	KG	97159453
Rotator cuff repair	Levofloxacin Tablets 750 mg	ORAL	750	MG	TABLET	QD				58	YR			20140120	OT	US	56.3	KG	97159453
Retinal detachment	Levofloxacin Tablets 750 mg	ORAL	750	MG	TABLET	QD				58	YR			20140120	OT	US	56.3	KG	97159453
Photopsia	Levofloxacin Tablets 750 mg	ORAL	750	MG	TABLET	QD				58	YR			20140120	OT	US	56.3	KG	97159453
Neck pain	Levofloxacin Tablets 750 mg	ORAL	750	MG	TABLET	QD				58	YR			20140120	OT	US	56.3	KG	97159453
Gait disturbance	Levofloxacin Tablets 750 mg	ORAL	750	MG	TABLET	QD				58	YR			20140120	OT	US	56.3	KG	97159453
Eye operation	Levofloxacin Tablets 750 mg	ORAL	750	MG	TABLET	QD				58	YR			20140120	OT	US	56.3	KG	97159453
Eye haemorrhage	Levofloxacin Tablets 750 mg	ORAL	750	MG	TABLET	QD				58	YR			20140120	OT	US	56.3	KG	97159453
Thermal burn	LEVAQUIN		500	MG		BID				48	YR			20140317		US	98	LBS	100433771
Speech disorder	LEVAQUIN		500	MG		BID				48	YR			20140317		US	98	LBS	100433771
Myalgia	LEVAQUIN		500	MG		BID				48	YR			20140317		US	98	LBS	100433771
Mental disorder	LEVAQUIN		500	MG		BID				48	YR			20140317		US	98	LBS	100433771
Headache	LEVAQUIN		500	MG		BID				48	YR			20140317		US	98	LBS	100433771
Fear of death	LEVAQUIN		500	MG		BID				48	YR			20140317		US	98	LBS	100433771
Dyspnoea	LEVAQUIN		500	MG		BID				48	YR			20140317		US	98	LBS	100433771
Convulsion	LEVAQUIN		500	MG		BID				48	YR			20140317		US	98	LBS	100433771
Confusional state	LEVAQUIN		500	MG		BID				48	YR			20140317		US	98	LBS	100433771
Blister	LEVAQUIN		500	MG		BID				48	YR			20140317		US	98	LBS	100433771
Arthralgia	LEVAQUIN		500	MG		BID				48	YR			20140317		US	98	LBS	100433771
Anxiety	LEVAQUIN		500	MG		BID				48	YR			20140317		US	98	LBS	100433771
Tendonitis	Levofloxacin Tablets 750 mg	ORAL	750	MG	TABLET	QD	750 MG ONCE DAILY			72	YR			20140319	CN	US	83.54	KG	100146093
Tendon rupture	Levofloxacin Tablets 750 mg	ORAL	750	MG	TABLET	QD	750 MG ONCE DAILY			72	YR			20140319	CN	US	83.54	KG	100146093
Tendon pain	Levofloxacin Tablets 750 mg	ORAL	750	MG	TABLET	QD	750 MG ONCE DAILY			72	YR			20140319	CN	US	83.54	KG	100146093
Pain in extremity	Levofloxacin Tablets 750 mg	ORAL	750	MG	TABLET	QD	750 MG ONCE DAILY			72	YR			20140319	CN	US	83.54	KG	100146093
Nerve injury	Levofloxacin Tablets 750 mg	ORAL	750	MG	TABLET	QD	750 MG ONCE DAILY			72	YR			20140319	CN	US	83.54	KG	100146093
Muscle spasms	Levofloxacin Tablets 750 mg	ORAL	750	MG	TABLET	QD	750 MG ONCE DAILY			72	YR			20140319	CN	US	83.54	KG	100146093
Joint injury	Levofloxacin Tablets 750 mg	ORAL	750	MG	TABLET	QD	750 MG ONCE DAILY			72	YR			20140319	CN	US	83.54	KG	100146093
Gait disturbance	Levofloxacin Tablets 750 mg	ORAL	750	MG	TABLET	QD	750 MG ONCE DAILY			72	YR			20140319	CN	US	83.54	KG	100146093
Burning sensation	Levofloxacin Tablets 750 mg	ORAL	750	MG	TABLET	QD	750 MG ONCE DAILY			72	YR			20140319	CN	US	83.54	KG	100146093
Arthralgia	Levofloxacin Tablets 750 mg	ORAL	750	MG	TABLET	QD	750 MG ONCE DAILY			72	YR			20140319	CN	US	83.54	KG	100146093
Activities of daily living impaired	Levofloxacin Tablets 750 mg	ORAL	750	MG	TABLET	QD	750 MG ONCE DAILY			72	YR			20140319	CN	US	83.54	KG	100146093
Tendon pain	Levofloxacin	ORAL	500	MG			1X500MG/TAG			44	YR			20140219	CN	DE	60	KG	99103691
Pharyngeal hypoaesthesia	Levofloxacin	ORAL	500	MG			1X500MG/TAG			44	YR			20140219	CN	DE	60	KG	99103691
Muscular weakness	Levofloxacin	ORAL	500	MG			1X500MG/TAG			44	YR			20140219	CN	DE	60	KG	99103691
Hypoaesthesia	Levofloxacin	ORAL	500	MG			1X500MG/TAG			44	YR			20140219	CN	DE	60	KG	99103691
Headache	Levofloxacin	ORAL	500	MG			1X500MG/TAG			44	YR			20140219	CN	DE	60	KG	99103691
Dysphagia	Levofloxacin	ORAL	500	MG			1X500MG/TAG			44	YR			20140219	CN	DE	60	KG	99103691
Disturbance in attention	Levofloxacin	ORAL	500	MG			1X500MG/TAG			44	YR			20140219	CN	DE	60	KG	99103691
Arthralgia	Levofloxacin	ORAL	500	MG			1X500MG/TAG			44	YR			20140219	CN	DE	60	KG	99103691
Abdominal discomfort	Levofloxacin	ORAL	500	MG			1X500MG/TAG			44	YR			20140219	CN	DE	60	KG	99103691
Anaphylactic shock	LEVAQUIN	ORAL				QD	1 PILL ONCE DAILY TAKEN BY MOUTH			24	YR			20140204		US	140	LBS	98750461
Tendonitis	LEVAQUIN	ORAL	750	MG	TABLETS					48	YR			20140131	CN	US	96.16	KG	98583231
Muscle spasms	LEVAQUIN	ORAL	750	MG	TABLETS					48	YR			20140131	CN	US	96.16	KG	98583231
Feeling abnormal	LEVAQUIN	ORAL	750	MG	TABLETS					48	YR			20140131	CN	US	96.16	KG	98583231
Emotional distress	LEVAQUIN	ORAL	750	MG	TABLETS					48	YR			20140131	CN	US	96.16	KG	98583231
Drug prescribing error	LEVAQUIN	ORAL	750	MG	TABLETS					48	YR			20140131	CN	US	96.16	KG	98583231
Arthralgia	LEVAQUIN	ORAL	750	MG	TABLETS					48	YR			20140131	CN	US	96.16	KG	98583231
Abnormal loss of weight	LEVAQUIN	ORAL	750	MG	TABLETS					48	YR			20140131	CN	US	96.16	KG	98583231
Hypocoagulable state	LEVOFLOXACIN	ORAL	500	MG						77	YR			20140127	MD	IT			98344192
Drug interaction	LEVOFLOXACIN	ORAL	500	MG						77	YR			20140127	MD	IT			98344192
Toxic epidermal necrolysis	LEVOFLOXACIN	ORAL	750	MG	FILM-COATED TABLET		500 MG, 1.5 TABLETS DAILY			59	YR			20140102	MD	TW			97574982
Rash	LEVOFLOXACIN	ORAL	750	MG	FILM-COATED TABLET		500 MG, 1.5 TABLETS DAILY			59	YR			20140102	MD	TW			97574982
Pyrexia	LEVOFLOXACIN	ORAL	750	MG	FILM-COATED TABLET		500 MG, 1.5 TABLETS DAILY			59	YR			20140102	MD	TW			97574982
Pruritus	LEVOFLOXACIN	ORAL	750	MG	FILM-COATED TABLET		500 MG, 1.5 TABLETS DAILY			59	YR			20140102	MD	TW			97574982
Multi-organ failure	LEVOFLOXACIN	ORAL	750	MG	FILM-COATED TABLET		500 MG, 1.5 TABLETS DAILY			59	YR			20140102	MD	TW			97574982
Chills	LEVOFLOXACIN	ORAL	750	MG	FILM-COATED TABLET		500 MG, 1.5 TABLETS DAILY			59	YR			20140102	MD	TW			97574982
Periprosthetic fracture	LEVAQUIN	ORAL	250	MG	TABLETS									20140124	CN	US	72.58	KG	82924366
Osteomyelitis	LEVAQUIN	ORAL	250	MG	TABLETS									20140124	CN	US	72.58	KG	82924366
Infection masked	LEVAQUIN	ORAL	250	MG	TABLETS									20140124	CN	US	72.58	KG	82924366
Hypothyroidism	LEVAQUIN	ORAL	250	MG	TABLETS									20140124	CN	US	72.58	KG	82924366
Gastrointestinal polyp haemorrhage	LEVAQUIN	ORAL	250	MG	TABLETS									20140124	CN	US	72.58	KG	82924366
Drug ineffective	LEVAQUIN	ORAL	250	MG	TABLETS									20140124	CN	US	72.58	KG	82924366
Diarrhoea	LEVOFLOXACIN	ORAL				QD	10 ONCE DAILY			70	YR			20140216	CN	US	180	LBS	99159221
Neutropenia	LEVOFLOXACIN	ORAL	500	MG	TABLET	QD	500 MG; TAB_FILM, PO; QD			75	YR			20140131	OT	IT			98881141
Urticaria	LEVAQUIN	ORAL	250	MG	TABLETS	QD	14 DAYS			55	YR			20140221	CN	US	81.65	KG	98683883
Rotator cuff syndrome	LEVAQUIN	ORAL	250	MG	TABLETS	QD	14 DAYS			55	YR			20140221	CN	US	81.65	KG	98683883
Periarthritis	LEVAQUIN	ORAL	250	MG	TABLETS	QD	14 DAYS			55	YR			20140221	CN	US	81.65	KG	98683883
Pain	LEVAQUIN	ORAL	250	MG	TABLETS	QD	14 DAYS			55	YR			20140221	CN	US	81.65	KG	98683883
Limb injury	LEVAQUIN	ORAL	250	MG	TABLETS	QD	14 DAYS			55	YR			20140221	CN	US	81.65	KG	98683883
Insomnia	LEVAQUIN	ORAL	250	MG	TABLETS	QD	14 DAYS			55	YR			20140221	CN	US	81.65	KG	98683883
Exostosis	LEVAQUIN	ORAL	250	MG	TABLETS	QD	14 DAYS			55	YR			20140221	CN	US	81.65	KG	98683883
Diarrhoea	LEVAQUIN	ORAL	250	MG	TABLETS	QD	14 DAYS			55	YR			20140221	CN	US	81.65	KG	98683883
Asthenia	LEVAQUIN	ORAL	250	MG	TABLETS	QD	14 DAYS			55	YR			20140221	CN	US	81.65	KG	98683883
Weight bearing difficulty	LEVOFLOXACIN	ORAL			TABLET	QD				83	YR			20140120	CN	US	210	LBS	98616471
Tenderness	LEVOFLOXACIN	ORAL			TABLET	QD				83	YR			20140120	CN	US	210	LBS	98616471
Musculoskeletal disorder	LEVOFLOXACIN	ORAL			TABLET	QD				83	YR			20140120	CN	US	210	LBS	98616471
Arthropathy	LEVOFLOXACIN	ORAL			TABLET	QD				83	YR			20140120	CN	US	210	LBS	98616471
Activities of daily living impaired	LEVOFLOXACIN	ORAL			TABLET	QD				83	YR			20140120	CN	US	210	LBS	98616471
Tendonitis	LEVOFLOXACIN	ORAL				QD	1 TABLET ONCE DAILY TAKEN BY MOUTH			38	YR			20140320		US	220	LBS	100297301
Mobility decreased	LEVOFLOXACIN	ORAL				QD	1 TABLET ONCE DAILY TAKEN BY MOUTH			38	YR			20140320		US	220	LBS	100297301
Hallucination, visual	Levofloxacin	ORAL	500	MG		QD	500 MG DAILY			89	YR			20140303	PH	IT			98783912
Disorientation	Levofloxacin	ORAL	500	MG		QD	500 MG DAILY			89	YR			20140303	PH	IT			98783912
Confusional state	Levofloxacin	ORAL	500	MG		QD	500 MG DAILY			89	YR			20140303	PH	IT			98783912
Hypocoagulable state	Levofloxacin	ORAL	500	MG		QD	500 MG DAILY			77	YR			20140127	MD	IT			98451141
Drug interaction	Levofloxacin	ORAL	500	MG		QD	500 MG DAILY			77	YR			20140127	MD	IT			98451141
International normalised ratio increased	LEVOFLOXACIN	ORAL	500	MG		QD				77	YR			20140324	OT	IT			98443043
Hypocoagulable state	LEVOFLOXACIN	ORAL	500	MG		QD				77	YR			20140324	OT	IT			98443043
Drug interaction	LEVOFLOXACIN	ORAL	500	MG		QD				77	YR			20140324	OT	IT			98443043
Drug-induced liver injury	LEVOFLOXACIN	ORAL	500	MG	TABLET	QD	500 MG DAILY			84	YR			20140327	MD	IT			98381333
Blood creatinine increased	LEVOFLOXACIN	ORAL	500	MG	TABLET	QD	500 MG DAILY			84	YR			20140327	MD	IT			98381333
Azotaemia	LEVOFLOXACIN	ORAL	500	MG	TABLET	QD	500 MG DAILY			84	YR			20140327	MD	IT			98381333
Epilepsy	LEVOFLOXACIN (LEVOFLOXACIN)	ORAL	1	DF		QD				100	YR			20140221	PH	IT			97988923
Transaminases increased	LEVOFLOXACIN	ORAL	500	MG		QD	500 MG, QD			84	YR			20140221	OT	IT			97901733
Drug-induced liver injury	LEVOFLOXACIN	ORAL	500	MG		QD	500 MG, QD			84	YR			20140221	OT	IT			97901733
Blood creatinine increased	LEVOFLOXACIN	ORAL	500	MG		QD	500 MG, QD			84	YR			20140221	OT	IT			97901733
Azotaemia	LEVOFLOXACIN	ORAL	500	MG		QD	500 MG, QD			84	YR			20140221	OT	IT			97901733
Confusional state	LEVOFLOXACIN	ORAL	2	DF			2 DOSAGE FORMS DAILY;			94	YR			20140324	MD	IT			100321601
Sleep disorder	LEVAQUIN	ORAL				QD	1 PILL			39	YR			20140317		US	140	LBS	100214011
Paraesthesia	LEVAQUIN	ORAL				QD	1 PILL			39	YR			20140317		US	140	LBS	100214011
Pain in extremity	LEVAQUIN	ORAL				QD	1 PILL			39	YR			20140317		US	140	LBS	100214011
Pain	LEVAQUIN	ORAL				QD	1 PILL			39	YR			20140317		US	140	LBS	100214011
Nightmare	LEVAQUIN	ORAL				QD	1 PILL			39	YR			20140317		US	140	LBS	100214011
Myalgia	LEVAQUIN	ORAL				QD	1 PILL			39	YR			20140317		US	140	LBS	100214011
Malaise	LEVAQUIN	ORAL				QD	1 PILL			39	YR			20140317		US	140	LBS	100214011
Hyperhidrosis	LEVAQUIN	ORAL				QD	1 PILL			39	YR			20140317		US	140	LBS	100214011
Gastric dilatation	LEVAQUIN	ORAL				QD	1 PILL			39	YR			20140317		US	140	LBS	100214011
Gait disturbance	LEVAQUIN	ORAL				QD	1 PILL			39	YR			20140317		US	140	LBS	100214011
Feeling abnormal	LEVAQUIN	ORAL				QD	1 PILL			39	YR			20140317		US	140	LBS	100214011
Dizziness	LEVAQUIN	ORAL				QD	1 PILL			39	YR			20140317		US	140	LBS	100214011
Asthenia	LEVAQUIN	ORAL				QD	1 PILL			39	YR			20140317		US	140	LBS	100214011
Type I hypersensitivity	LEVOFLOXACIN	ORAL								55	YR			20140205		FR			99131441
Drug hypersensitivity	LEVOFLOXACIN	ORAL								55	YR			20140205		FR			99131441
Vomiting	LEVOFLOXACIN LEVAQUIN MFG: SANDOZ	ORAL	500	MG	TABLET	QD				65	YR					US	212	LBS	98527341
Pain	LEVOFLOXACIN LEVAQUIN MFG: SANDOZ	ORAL	500	MG	TABLET	QD				65	YR					US	212	LBS	98527341
Dizziness	LEVOFLOXACIN LEVAQUIN MFG: SANDOZ	ORAL	500	MG	TABLET	QD				65	YR					US	212	LBS	98527341
Urticaria	LEVOFLOXACIN	INTRAVENOUS					ADMINISTERED BY NURSE IN HOSP			54	YR			20140101		US	150	LBS	97977841
Tinnitus	LEVOFLOXACIN	INTRAVENOUS					ADMINISTERED BY NURSE IN HOSP			54	YR			20140101		US	150	LBS	97977841
Myalgia	LEVOFLOXACIN	INTRAVENOUS					ADMINISTERED BY NURSE IN HOSP			54	YR			20140101		US	150	LBS	97977841
Musculoskeletal stiffness	LEVOFLOXACIN	INTRAVENOUS					ADMINISTERED BY NURSE IN HOSP			54	YR			20140101		US	150	LBS	97977841
Hypoaesthesia	LEVOFLOXACIN	INTRAVENOUS					ADMINISTERED BY NURSE IN HOSP			54	YR			20140101		US	150	LBS	97977841
Dry eye	LEVOFLOXACIN	INTRAVENOUS					ADMINISTERED BY NURSE IN HOSP			54	YR			20140101		US	150	LBS	97977841
Arthralgia	LEVOFLOXACIN	INTRAVENOUS					ADMINISTERED BY NURSE IN HOSP			54	YR			20140101		US	150	LBS	97977841
Drug interaction	LEVOFLOXACIN	ORAL	500	MG		QD	500 MG;UNKNOWN;PO;QD			67	YR			20140319		IT			97081682
Diabetes mellitus inadequate control	LEVOFLOXACIN	ORAL	500	MG		QD	500 MG;UNKNOWN;PO;QD			67	YR			20140319		IT			97081682
Vomiting	LEVOFLOXACIN	ORAL	750	MG		QD	750 MG 1 PILL 24 HRS ONCE DAILY TAKEN BY MOUTH			59	YR			20140106		US	245	LBS	98030961
Paraesthesia	LEVOFLOXACIN	ORAL	750	MG		QD	750 MG 1 PILL 24 HRS ONCE DAILY TAKEN BY MOUTH			59	YR			20140106		US	245	LBS	98030961
Nausea	LEVOFLOXACIN	ORAL	750	MG		QD	750 MG 1 PILL 24 HRS ONCE DAILY TAKEN BY MOUTH			59	YR			20140106		US	245	LBS	98030961
Headache	LEVOFLOXACIN	ORAL	750	MG		QD	750 MG 1 PILL 24 HRS ONCE DAILY TAKEN BY MOUTH			59	YR			20140106		US	245	LBS	98030961
Diarrhoea	LEVOFLOXACIN	ORAL	750	MG		QD	750 MG 1 PILL 24 HRS ONCE DAILY TAKEN BY MOUTH			59	YR			20140106		US	245	LBS	98030961
Decreased appetite	LEVOFLOXACIN	ORAL	750	MG		QD	750 MG 1 PILL 24 HRS ONCE DAILY TAKEN BY MOUTH			59	YR			20140106		US	245	LBS	98030961
Asthenia	LEVOFLOXACIN	ORAL	750	MG		QD	750 MG 1 PILL 24 HRS ONCE DAILY TAKEN BY MOUTH			59	YR			20140106		US	245	LBS	98030961
Abdominal pain upper	LEVOFLOXACIN	ORAL	750	MG		QD	750 MG 1 PILL 24 HRS ONCE DAILY TAKEN BY MOUTH			59	YR			20140106		US	245	LBS	98030961
Renal impairment	LEVOFLOXACIN	INTRAVENOUS	500	MG		QD	500 MG, PIGGYBACK DAILY, INTRAVENOUS			77	YR			20140128	PH	US	84	KG	97810302
Leukocytosis	LEVOFLOXACIN	INTRAVENOUS	500	MG		QD	500 MG, PIGGYBACK DAILY, INTRAVENOUS			77	YR			20140128	PH	US	84	KG	97810302
Dyskinesia	LEVOFLOXACIN	INTRAVENOUS	500	MG		QD	500 MG, PIGGYBACK DAILY, INTRAVENOUS			77	YR			20140128	PH	US	84	KG	97810302
Rash	LEVOFLOXACIN (LEVOFLOXACIN)													20140226	OT	IT			94870442
Pruritus	LEVOFLOXACIN (LEVOFLOXACIN)													20140226	OT	IT			94870442
Genital erythema	LEVOFLOXACIN (LEVOFLOXACIN)													20140226	OT	IT			94870442
Erythema	LEVOFLOXACIN (LEVOFLOXACIN)													20140226	OT	IT			94870442
Pneumonia	LEVAQUIN	ORAL			TABLETS					65	YR			20140326	CN	US	97.52	KG	100396941
Drug ineffective	LEVAQUIN	ORAL			TABLETS					65	YR			20140326	CN	US	97.52	KG	100396941
Bronchitis	LEVAQUIN	ORAL			TABLETS					65	YR			20140326	CN	US	97.52	KG	100396941
Tendonitis	LEVAQUIN	ORAL				QD	ONE Q DAY QD ORAL			64	YR			20140311	MD	US	129	LBS	100105931
Tendonitis	LEVOFLOXACIN 500MG WALGREENS	ORAL				QD	7 PILLS			77	YR			20140218		US			99142791
Tendon rupture	LEVOFLOXACIN 500MG WALGREENS	ORAL				QD	7 PILLS			77	YR			20140218		US			99142791
Pain in extremity	LEVOFLOXACIN	ORAL			TABLET	QD	500?7 PILLS?ONE TAB A DAY?BY MOUTH			78	YR			20140116		US	165	LBS	98613891
Gait disturbance	LEVOFLOXACIN	ORAL			TABLET	QD	500?7 PILLS?ONE TAB A DAY?BY MOUTH			78	YR			20140116		US	165	LBS	98613891
Hypersensitivity	LEVAQUIN	INTRAVENOUS								74	YR			20140124	CN	US	170	LBS	98490371
Cardio-respiratory arrest	LEVAQUIN	INTRAVENOUS								74	YR			20140124	CN	US	170	LBS	98490371
Tendon rupture	LEVOFLOXACIN (LEVOFLOXACIN)	ORAL	500	MG		QD				62	YR			20140120		IT			98442971
Musculoskeletal discomfort	LEVOFLOXACIN (LEVOFLOXACIN)	ORAL	500	MG		QD				62	YR			20140120		IT			98442971
Joint lock	LEVOFLOXACIN (LEVOFLOXACIN)	ORAL	500	MG		QD				62	YR			20140120		IT			98442971
Tendonitis	LEVOFLOXACIN	ORAL	500	MG		QD	500 MILLIGRAM DAILY;			51	YR			20140117	PH	DE	85	KG	98283662
Tendon pain	LEVOFLOXACIN	ORAL	500	MG		QD	500 MILLIGRAM DAILY;			51	YR			20140117	PH	DE	85	KG	98283662
Suicidal ideation	LEVOFLOXACIN	ORAL	500	MG		QD	500 MILLIGRAM DAILY;			51	YR			20140117	PH	DE	85	KG	98283662
Psychotic disorder	LEVOFLOXACIN	ORAL	500	MG		QD	500 MILLIGRAM DAILY;			51	YR			20140117	PH	DE	85	KG	98283662
Paraesthesia	LEVOFLOXACIN	ORAL	500	MG		QD	500 MILLIGRAM DAILY;			51	YR			20140117	PH	DE	85	KG	98283662
Palpitations	LEVOFLOXACIN	ORAL	500	MG		QD	500 MILLIGRAM DAILY;			51	YR			20140117	PH	DE	85	KG	98283662
Pain in extremity	LEVOFLOXACIN	ORAL	500	MG		QD	500 MILLIGRAM DAILY;			51	YR			20140117	PH	DE	85	KG	98283662
Myalgia	LEVOFLOXACIN	ORAL	500	MG		QD	500 MILLIGRAM DAILY;			51	YR			20140117	PH	DE	85	KG	98283662
Muscle spasms	LEVOFLOXACIN	ORAL	500	MG		QD	500 MILLIGRAM DAILY;			51	YR			20140117	PH	DE	85	KG	98283662
Arthralgia	LEVOFLOXACIN	ORAL	500	MG		QD	500 MILLIGRAM DAILY;			51	YR			20140117	PH	DE	85	KG	98283662
Tinnitus	LEVAQUIN	ORAL				QD	1 PILL ONCE DAILY TAKEN BY MOUTH			59	YR			20140111		US	154	LBS	98199541
Tendon disorder	LEVAQUIN	ORAL				QD	1 PILL ONCE DAILY TAKEN BY MOUTH			59	YR			20140111		US	154	LBS	98199541
Tendonitis	LEVAQUIN	ORAL			TABLET	QD	1 TABLET ONCE DAILY TAKEN BY MOUTH			49	YR			20140105		US	180	LBS	98029151
Tendon rupture	LEVAQUIN	ORAL			TABLET	QD	1 TABLET ONCE DAILY TAKEN BY MOUTH			49	YR			20140105		US	180	LBS	98029151
Psoriatic arthropathy	LEVAQUIN	ORAL			TABLET	QD	1 TABLET ONCE DAILY TAKEN BY MOUTH			49	YR			20140105		US	180	LBS	98029151
Toxic epidermal necrolysis	Levofloxacina Teva	ORAL	500	MG	FILM-COATED TABLET	QD	500 MILLIGRAM DAILY;			45	YR			20140213	MD	IT			97841393
Drug interaction	Levofloxacina Teva	ORAL	500	MG	FILM-COATED TABLET	QD	500 MILLIGRAM DAILY;			45	YR			20140213	MD	IT			97841393
Toxicity to various agents	LEVAQUIN	ORAL				QD	1 ONCE DAILY TAKEN BY MOUTH			44	YR			20140327		US	130	LBS	100468621
Tendonitis	LEVAQUIN	ORAL				QD	1 ONCE DAILY TAKEN BY MOUTH			44	YR			20140327		US	130	LBS	100468621
Suicidal ideation	LEVAQUIN	ORAL				QD	1 ONCE DAILY TAKEN BY MOUTH			44	YR			20140327		US	130	LBS	100468621
Quality of life decreased	LEVAQUIN	ORAL				QD	1 ONCE DAILY TAKEN BY MOUTH			44	YR			20140327		US	130	LBS	100468621
Psychological trauma	LEVAQUIN	ORAL				QD	1 ONCE DAILY TAKEN BY MOUTH			44	YR			20140327		US	130	LBS	100468621
Paraesthesia	LEVAQUIN	ORAL				QD	1 ONCE DAILY TAKEN BY MOUTH			44	YR			20140327		US	130	LBS	100468621
Pain	LEVAQUIN	ORAL				QD	1 ONCE DAILY TAKEN BY MOUTH			44	YR			20140327		US	130	LBS	100468621
Nerve injury	LEVAQUIN	ORAL				QD	1 ONCE DAILY TAKEN BY MOUTH			44	YR			20140327		US	130	LBS	100468621
Nausea	LEVAQUIN	ORAL				QD	1 ONCE DAILY TAKEN BY MOUTH			44	YR			20140327		US	130	LBS	100468621
Myalgia	LEVAQUIN	ORAL				QD	1 ONCE DAILY TAKEN BY MOUTH			44	YR			20140327		US	130	LBS	100468621
Joint crepitation	LEVAQUIN	ORAL				QD	1 ONCE DAILY TAKEN BY MOUTH			44	YR			20140327		US	130	LBS	100468621
Fatigue	LEVAQUIN	ORAL				QD	1 ONCE DAILY TAKEN BY MOUTH			44	YR			20140327		US	130	LBS	100468621
Burning sensation	LEVAQUIN	ORAL				QD	1 ONCE DAILY TAKEN BY MOUTH			44	YR			20140327		US	130	LBS	100468621
Arthralgia	LEVAQUIN	ORAL				QD	1 ONCE DAILY TAKEN BY MOUTH			44	YR			20140327		US	130	LBS	100468621
Anxiety	LEVAQUIN	ORAL				QD	1 ONCE DAILY TAKEN BY MOUTH			44	YR			20140327		US	130	LBS	100468621
Abasia	LEVAQUIN	ORAL				QD	1 ONCE DAILY TAKEN BY MOUTH			44	YR			20140327		US	130	LBS	100468621
Lip oedema	LEVOFLOXACIN													20140307	OT	IT			100107631
Rash pruritic	LEVOFLOXACIN 500MG TABLETS WALGREENS	ORAL				QD	1 PILL QD ORAL			60	YR			20140129	OT	US			98586541
Rash generalised	LEVOFLOXACIN 500MG TABLETS WALGREENS	ORAL				QD	1 PILL QD ORAL			60	YR			20140129	OT	US			98586541
Rash erythematous	LEVOFLOXACIN 500MG TABLETS WALGREENS	ORAL				QD	1 PILL QD ORAL			60	YR			20140129	OT	US			98586541
Tendon disorder	LEVAQUIN	ORAL				QD				50	YR			20140120		US	160	LBS	98452061
Restlessness	LEVOFLOXACIN	ORAL			TABLET	1X	1 DOSE 1 PILL 1 TIME ONLY TAKEN BY MOUTH			20	YR			20140112	CN	US	133	LBS	98201401
Photosensitivity reaction	LEVOFLOXACIN	ORAL			TABLET	1X	1 DOSE 1 PILL 1 TIME ONLY TAKEN BY MOUTH			20	YR			20140112	CN	US	133	LBS	98201401
Paranoia	LEVOFLOXACIN	ORAL			TABLET	1X	1 DOSE 1 PILL 1 TIME ONLY TAKEN BY MOUTH			20	YR			20140112	CN	US	133	LBS	98201401
Paraesthesia	LEVOFLOXACIN	ORAL			TABLET	1X	1 DOSE 1 PILL 1 TIME ONLY TAKEN BY MOUTH			20	YR			20140112	CN	US	133	LBS	98201401
Panic attack	LEVOFLOXACIN	ORAL			TABLET	1X	1 DOSE 1 PILL 1 TIME ONLY TAKEN BY MOUTH			20	YR			20140112	CN	US	133	LBS	98201401
Nightmare	LEVOFLOXACIN	ORAL			TABLET	1X	1 DOSE 1 PILL 1 TIME ONLY TAKEN BY MOUTH			20	YR			20140112	CN	US	133	LBS	98201401
Hallucination	LEVOFLOXACIN	ORAL			TABLET	1X	1 DOSE 1 PILL 1 TIME ONLY TAKEN BY MOUTH			20	YR			20140112	CN	US	133	LBS	98201401
Depression	LEVOFLOXACIN	ORAL			TABLET	1X	1 DOSE 1 PILL 1 TIME ONLY TAKEN BY MOUTH			20	YR			20140112	CN	US	133	LBS	98201401
Confusional state	LEVOFLOXACIN	ORAL			TABLET	1X	1 DOSE 1 PILL 1 TIME ONLY TAKEN BY MOUTH			20	YR			20140112	CN	US	133	LBS	98201401
Anxiety	LEVOFLOXACIN	ORAL			TABLET	1X	1 DOSE 1 PILL 1 TIME ONLY TAKEN BY MOUTH			20	YR			20140112	CN	US	133	LBS	98201401
Nail discolouration	LEVAQUIN									68	YR			20140102	PH	US			97994711
Tremor	LEVOFLOXACIN (LEVOFLOXACIN)	ORAL	500	MG		QD				76	YR			20140218		IT			97897042
Hyperhidrosis	LEVOFLOXACIN (LEVOFLOXACIN)	ORAL	500	MG		QD				76	YR			20140218		IT			97897042
Hallucination, visual	LEVOFLOXACIN (LEVOFLOXACIN)	ORAL	500	MG		QD				76	YR			20140218		IT			97897042
Hallucination, auditory	LEVOFLOXACIN (LEVOFLOXACIN)	ORAL	500	MG		QD				76	YR			20140218		IT			97897042
Blood bilirubin increased	LEVOFLOXACIN (LEVOFLOXACIN)	ORAL	500	MG		QD				76	YR			20140218		IT			97897042
Hypoglycaemia	LEVOFLOXACIN	ORAL	500	MG		QD				79	YR			20140205	OT	IT			97831992
Drug interaction	LEVOFLOXACIN	ORAL	500	MG		QD				79	YR			20140205	OT	IT			97831992
Aphasia	LEVOFLOXACIN	ORAL	500	MG		QD				79	YR			20140205	OT	IT			97831992
Rash pruritic	LEVOFLOXACIN									58	YR			20140305	MD	US			100283251
Eosinophilic pneumonia	LEVOFLOXACIN									58	YR			20140305	MD	US			100283251
Rash erythematous	LEVOFLOXACIN	UNKNOWN			UNSPECIFIED		FOR 5 DAYS			58	YR			20140305	OT	US			99165052
Eosinophilic pneumonia	LEVOFLOXACIN	UNKNOWN			UNSPECIFIED		FOR 5 DAYS			58	YR			20140305	OT	US			99165052
Hypocoagulable state	LEVOFLOXACIN	ORAL	10	DF			10 DOSAGE FORMS DAILY;			72	YR			20140224	PH	IT			99058762
Drug interaction	LEVOFLOXACIN	ORAL	10	DF			10 DOSAGE FORMS DAILY;			72	YR			20140224	PH	IT			99058762
Lymphomatoid papulosis	Levofloxacin	UNKNOWN								61	YR			20140204		US			98670191
Iatrogenic infection	LEVOFLOXACIN	ORAL	500	MG		QD				84	YR			20140221	MD	IT			97988654
Drug-induced liver injury	LEVOFLOXACIN	ORAL	500	MG		QD				84	YR			20140221	MD	IT			97988654
Blood creatinine increased	LEVOFLOXACIN	ORAL	500	MG		QD				84	YR			20140221	MD	IT			97988654
Azotaemia	LEVOFLOXACIN	ORAL	500	MG		QD				84	YR			20140221	MD	IT			97988654
Hypoglycaemia	LEVOFLOXACIN	ORAL	500	MG		QD				79	YR			20140116	MD	IT	76	KG	96509862
Drug interaction	LEVOFLOXACIN	ORAL	500	MG		QD				79	YR			20140116	MD	IT	76	KG	96509862
Aphasia	LEVOFLOXACIN	ORAL	500	MG		QD				79	YR			20140116	MD	IT	76	KG	96509862
Vitamin D deficiency	LEVAQUIN	ORAL	500	MG	TABLETS	QD				75	YR			20140218	CN	US			96335263
Vitamin B12 deficiency	LEVAQUIN	ORAL	500	MG	TABLETS	QD				75	YR			20140218	CN	US			96335263
Rheumatoid arthritis	LEVAQUIN	ORAL	500	MG	TABLETS	QD				75	YR			20140218	CN	US			96335263
Pain	LEVAQUIN	ORAL	500	MG	TABLETS	QD				75	YR			20140218	CN	US			96335263
Onychoclasis	LEVAQUIN	ORAL	500	MG	TABLETS	QD				75	YR			20140218	CN	US			96335263
Myalgia	LEVAQUIN	ORAL	500	MG	TABLETS	QD				75	YR			20140218	CN	US			96335263
Dizziness	LEVAQUIN	ORAL	500	MG	TABLETS	QD				75	YR			20140218	CN	US			96335263
Tendonitis	LEVOFLOXACIN	INTRAVENOUS	500	MG		QD	500 MG (500 MG, 1 IN 1 D), INTRAVENOUS?			77	YR			20140228	RN	US	200	LBS	92164763
Neuropathy peripheral	LEVOFLOXACIN	INTRAVENOUS	500	MG		QD	500 MG (500 MG, 1 IN 1 D), INTRAVENOUS?			77	YR			20140228	RN	US	200	LBS	92164763
Nervous system disorder	LEVOFLOXACIN	INTRAVENOUS	500	MG		QD	500 MG (500 MG, 1 IN 1 D), INTRAVENOUS?			77	YR			20140228	RN	US	200	LBS	92164763
Impaired work ability	LEVOFLOXACIN	INTRAVENOUS	500	MG		QD	500 MG (500 MG, 1 IN 1 D), INTRAVENOUS?			77	YR			20140228	RN	US	200	LBS	92164763
Hypoaesthesia	LEVOFLOXACIN	INTRAVENOUS	500	MG		QD	500 MG (500 MG, 1 IN 1 D), INTRAVENOUS?			77	YR			20140228	RN	US	200	LBS	92164763
Economic problem	LEVOFLOXACIN	INTRAVENOUS	500	MG		QD	500 MG (500 MG, 1 IN 1 D), INTRAVENOUS?			77	YR			20140228	RN	US	200	LBS	92164763
Dysgraphia	LEVOFLOXACIN	INTRAVENOUS	500	MG		QD	500 MG (500 MG, 1 IN 1 D), INTRAVENOUS?			77	YR			20140228	RN	US	200	LBS	92164763
Burning sensation	LEVOFLOXACIN	INTRAVENOUS	500	MG		QD	500 MG (500 MG, 1 IN 1 D), INTRAVENOUS?			77	YR			20140228	RN	US	200	LBS	92164763
Abasia	LEVOFLOXACIN	INTRAVENOUS	500	MG		QD	500 MG (500 MG, 1 IN 1 D), INTRAVENOUS?			77	YR			20140228	RN	US	200	LBS	92164763
Drug hypersensitivity	LEVOFLOXACIN													20140320	PH	US			100235721
Tendonitis	LEVOFLOXACIN	ORAL				QD				55	YR			20140313		US	121	LBS	100183921
Tendon pain	LEVOFLOXACIN	ORAL				QD				55	YR			20140313		US	121	LBS	100183921
Gait disturbance	LEVOFLOXACIN	ORAL				QD				55	YR			20140313		US	121	LBS	100183921
Dizziness	LEVOFLOXACIN		100	MG		QD	100MG, ONCE, 10 WEEKS			74	YR			20140214	MD	GB			99144441
Clostridium difficile colitis	LEVOFLOXACIN		100	MG		QD	100MG, ONCE, 10 WEEKS			74	YR			20140214	MD	GB			99144441
Blood lactate dehydrogenase increased	LEVOFLOXACIN		100	MG		QD	100MG, ONCE, 10 WEEKS			74	YR			20140214	MD	GB			99144441
Blood creatinine increased	LEVOFLOXACIN		100	MG		QD	100MG, ONCE, 10 WEEKS			74	YR			20140214	MD	GB			99144441
Asthenia	LEVOFLOXACIN		100	MG		QD	100MG, ONCE, 10 WEEKS			74	YR			20140214	MD	GB			99144441
Aspartate aminotransferase increased	LEVOFLOXACIN		100	MG		QD	100MG, ONCE, 10 WEEKS			74	YR			20140214	MD	GB			99144441
Alanine aminotransferase increased	LEVOFLOXACIN		100	MG		QD	100MG, ONCE, 10 WEEKS			74	YR			20140214	MD	GB			99144441
Urticaria	LEVOFLOXACIN (LEVOFLOXACIN)													20140211		IT			99128911
Swollen tongue	LEVOFLOXACIN (LEVOFLOXACIN)													20140211		IT			99128911
Pruritus generalised	LEVOFLOXACIN (LEVOFLOXACIN)													20140211		IT			99128911
Dyspnoea	LEVOFLOXACIN (LEVOFLOXACIN)													20140211		IT			99128911
Chest discomfort	LEVOFLOXACIN (LEVOFLOXACIN)													20140211		IT			99128911
Drug-induced liver injury	LEVOFLOXACIN	UNKNOWN			UNSPECIFIED									20140219	MD	US			99096061
Off label use	LEVOFLOXACIN	INTRAVENOUS	500	MG	INJECTION					77	YR			20140310	PH	US	84	KG	98861042
Dyskinesia	LEVOFLOXACIN	INTRAVENOUS	500	MG	INJECTION					77	YR			20140310	PH	US	84	KG	98861042
Tinnitus	LEVOFLOXACIN 500 MG	ORAL				QD	10 PILLS ONCE DAILY TAKEN BY MOUTH			30	YR			20140115		US	85	LBS	98261301
Skin sensitisation	LEVOFLOXACIN 500 MG	ORAL				QD	10 PILLS ONCE DAILY TAKEN BY MOUTH			30	YR			20140115		US	85	LBS	98261301
Erythema	LEVOFLOXACIN 500 MG	ORAL				QD	10 PILLS ONCE DAILY TAKEN BY MOUTH			30	YR			20140115		US	85	LBS	98261301
Ear swelling	LEVOFLOXACIN 500 MG	ORAL				QD	10 PILLS ONCE DAILY TAKEN BY MOUTH			30	YR			20140115		US	85	LBS	98261301
Ear pain	LEVOFLOXACIN 500 MG	ORAL				QD	10 PILLS ONCE DAILY TAKEN BY MOUTH			30	YR			20140115		US	85	LBS	98261301
Tenderness	LEVAQUIN	ORAL	1		TABLET	QD				36	YR			20140103	MD	US	183	LBS	98029541
Local swelling	LEVAQUIN	ORAL	1		TABLET	QD				36	YR			20140103	MD	US	183	LBS	98029541
Tendonitis	LEVAQUIN	UNKNOWN			UNSPECIFIED									20140326	CN	US			100399761
Radial nerve compression	LEVAQUIN	UNKNOWN			UNSPECIFIED									20140326	CN	US			100399761
Psychotic disorder	LEVAQUIN						ONE PILL ONCE DAILY TAKEN BY MOUTH.			37	YR			20140324		US	115	LBS	100371351
Paranoia	LEVAQUIN						ONE PILL ONCE DAILY TAKEN BY MOUTH.			37	YR			20140324		US	115	LBS	100371351
Insomnia	LEVAQUIN						ONE PILL ONCE DAILY TAKEN BY MOUTH.			37	YR			20140324		US	115	LBS	100371351
Fear	LEVAQUIN						ONE PILL ONCE DAILY TAKEN BY MOUTH.			37	YR			20140324		US	115	LBS	100371351
Confusional state	LEVAQUIN						ONE PILL ONCE DAILY TAKEN BY MOUTH.			37	YR			20140324		US	115	LBS	100371351
Anxiety	LEVAQUIN						ONE PILL ONCE DAILY TAKEN BY MOUTH.			37	YR			20140324		US	115	LBS	100371351
Vomiting	LEVAQUIN									70	YR			20140321	PH	US			100339501
Stevens-Johnson syndrome	LEVAQUIN									70	YR			20140321	PH	US			100339501
Pyrexia	LEVAQUIN									70	YR			20140321	PH	US			100339501
Nausea	LEVAQUIN									70	YR			20140321	PH	US			100339501
Hypotension	LEVAQUIN									70	YR			20140321	PH	US			100339501
Diarrhoea	LEVAQUIN									70	YR			20140321	PH	US			100339501
Vomiting	LEVOFLOXACIN (NO PREF. NAME) 500 MG	ORAL	500	MG		QD				13	YR			20140311	MD	IN			100212741
Tremor	LEVOFLOXACIN (NO PREF. NAME) 500 MG	ORAL	500	MG		QD				13	YR			20140311	MD	IN			100212741
Somnolence	LEVOFLOXACIN (NO PREF. NAME) 500 MG	ORAL	500	MG		QD				13	YR			20140311	MD	IN			100212741
Neurotoxicity	LEVOFLOXACIN (NO PREF. NAME) 500 MG	ORAL	500	MG		QD				13	YR			20140311	MD	IN			100212741
Dizziness	LEVOFLOXACIN (NO PREF. NAME) 500 MG	ORAL	500	MG		QD				13	YR			20140311	MD	IN			100212741
Disorientation	LEVOFLOXACIN (NO PREF. NAME) 500 MG	ORAL	500	MG		QD				13	YR			20140311	MD	IN			100212741
Delirium	LEVOFLOXACIN (NO PREF. NAME) 500 MG	ORAL	500	MG		QD				13	YR			20140311	MD	IN			100212741
Confusional state	LEVOFLOXACIN (NO PREF. NAME) 500 MG	ORAL	500	MG		QD				13	YR			20140311	MD	IN			100212741
Tendon rupture	LEVOFLOXACIN	ORAL	500	MG		QD	1 TABLET			89	YR			20140305		US	138	LBS	100174521
Pain	LEVOFLOXACIN	ORAL	500	MG		QD	1 TABLET			89	YR			20140305		US	138	LBS	100174521
Neuropathy peripheral	LEVOFLOXACIN	ORAL	500	MG		QD	1 TABLET			89	YR			20140305		US	138	LBS	100174521
Hypoaesthesia	LEVOFLOXACIN	ORAL	500	MG		QD	1 TABLET			89	YR			20140305		US	138	LBS	100174521
Gait disturbance	LEVOFLOXACIN	ORAL	500	MG		QD	1 TABLET			89	YR			20140305		US	138	LBS	100174521
Urticaria	Levofloxacin	ORAL					UNK			63	YR			20140217	OT	US			99004471
Tachypnoea	Levofloxacin	ORAL					UNK			63	YR			20140217	OT	US			99004471
Swollen tongue	Levofloxacin	ORAL					UNK			63	YR			20140217	OT	US			99004471
Swelling face	Levofloxacin	ORAL					UNK			63	YR			20140217	OT	US			99004471
Pulseless electrical activity	Levofloxacin	ORAL					UNK			63	YR			20140217	OT	US			99004471
Pharyngeal oedema	Levofloxacin	ORAL					UNK			63	YR			20140217	OT	US			99004471
Hypotension	Levofloxacin	ORAL					UNK			63	YR			20140217	OT	US			99004471
Hyperhidrosis	Levofloxacin	ORAL					UNK			63	YR			20140217	OT	US			99004471
Dyspnoea	Levofloxacin	ORAL					UNK			63	YR			20140217	OT	US			99004471
Anaphylactic reaction	Levofloxacin	ORAL					UNK			63	YR			20140217	OT	US			99004471
Renal disorder	LEVOFLOXACIN (LEVOFLOXACIN)	ORAL	500	MG		BID				51	YR			20140120		ES			98442951
Hepatitis cholestatic	LEVOFLOXACIN (LEVOFLOXACIN)	ORAL	500	MG		BID				51	YR			20140120		ES			98442951
Haemoglobin decreased	LEVOFLOXACIN (LEVOFLOXACIN)	ORAL	500	MG		BID				51	YR			20140120		ES			98442951
Haemangioma of liver	LEVOFLOXACIN (LEVOFLOXACIN)	ORAL	500	MG		BID				51	YR			20140120		ES			98442951
Convulsion	LEVOFLOXACIN	INTRAVENOUS	750	MG		1X				32	YR			20130519	PH	US	78.3	KG	97979541
Toxic epidermal necrolysis	LEVOFLOXACIN	ORAL	500	MG			500 MG, 1 D, ORAL?			45	YR			20140109	MD	IT			97862263
Hepatitis alcoholic	LEVOFLOXACIN	ORAL	500	MG			500 MG, 1 D, ORAL?			45	YR			20140109	MD	IT			97862263
Cirrhosis alcoholic	LEVOFLOXACIN	ORAL	500	MG			500 MG, 1 D, ORAL?			45	YR			20140109	MD	IT			97862263
Vertigo	LEVAQUIN					BID	1 PILL TWICE DAILY TAKEN BY MOUTH			43	YR			20140319		US	180	LBS	100295571
Migraine	LEVAQUIN					BID	1 PILL TWICE DAILY TAKEN BY MOUTH			43	YR			20140319		US	180	LBS	100295571
Loss of consciousness	LEVAQUIN					BID	1 PILL TWICE DAILY TAKEN BY MOUTH			43	YR			20140319		US	180	LBS	100295571
Influenza	LEVAQUIN					BID	1 PILL TWICE DAILY TAKEN BY MOUTH			43	YR			20140319		US	180	LBS	100295571
Headache	LEVAQUIN					BID	1 PILL TWICE DAILY TAKEN BY MOUTH			43	YR			20140319		US	180	LBS	100295571
Condition aggravated	LEVAQUIN					BID	1 PILL TWICE DAILY TAKEN BY MOUTH			43	YR			20140319		US	180	LBS	100295571
Pruritus generalised	LEVOFLOXACIN	ORAL	500	MG		QD				69	YR			20140310		US	131	LBS	100238311
Muscle twitching	LEVOFLOXACIN	INTRAVENOUS	500	MG			500 MG, DAILY			77	YR			20140313	OT	US			99149612
Muscle spasms	LEVOFLOXACIN	INTRAVENOUS	500	MG			500 MG, DAILY			77	YR			20140313	OT	US			99149612
Muscle contracture	LEVOFLOXACIN	INTRAVENOUS	500	MG			500 MG, DAILY			77	YR			20140313	OT	US			99149612
Grimacing	LEVOFLOXACIN	INTRAVENOUS	500	MG			500 MG, DAILY			77	YR			20140313	OT	US			99149612
Facial spasm	LEVOFLOXACIN	INTRAVENOUS	500	MG			500 MG, DAILY			77	YR			20140313	OT	US			99149612
Dyskinesia	LEVOFLOXACIN	INTRAVENOUS	500	MG			500 MG, DAILY			77	YR			20140313	OT	US			99149612
Dysarthria	LEVOFLOXACIN	INTRAVENOUS	500	MG			500 MG, DAILY			77	YR			20140313	OT	US			99149612
Disorientation	LEVOFLOXACIN	INTRAVENOUS	500	MG			500 MG, DAILY			77	YR			20140313	OT	US			99149612
Confusional state	LEVOFLOXACIN	INTRAVENOUS	500	MG			500 MG, DAILY			77	YR			20140313	OT	US			99149612
Urticaria	Levofloxacin (Unknown)	ORAL	500	MG	UNK		500 MG, TOTAL			82	YR			20140211	CN	IT			98885541
Pruritus	Levofloxacin (Unknown)	ORAL	500	MG	UNK		500 MG, TOTAL			82	YR			20140211	CN	IT			98885541
Lip oedema	Levofloxacin (Unknown)	ORAL	500	MG	UNK		500 MG, TOTAL			82	YR			20140211	CN	IT			98885541
Tachycardia	LEVOFLOXACIN	ORAL	500	MG		QD	(500 MG, 1 D)			66	YR			20140212	MD	IT	60	KG	97994013
Hallucination	LEVOFLOXACIN	ORAL	500	MG		QD	(500 MG, 1 D)			66	YR			20140212	MD	IT	60	KG	97994013
Disorientation	LEVOFLOXACIN	ORAL	500	MG		QD	(500 MG, 1 D)			66	YR			20140212	MD	IT	60	KG	97994013
Confusional state	LEVOFLOXACIN	ORAL	500	MG		QD	(500 MG, 1 D)			66	YR			20140212	MD	IT	60	KG	97994013
Confabulation	LEVOFLOXACIN	ORAL	500	MG		QD	(500 MG, 1 D)			66	YR			20140212	MD	IT	60	KG	97994013
Skin reaction	LEVOFLOXACIN													20140109	OT	IT			96878802
Pruritus	LEVOFLOXACIN													20140109	OT	IT			96878802
Hypersensitivity	LEVOFLOXACIN													20140109	OT	IT			96878802
Thrombotic microangiopathy	LEVOFLOXACIN/LEVOFLOXACIN MESYLATE	ORAL	500	MG						70	YR			20140203	MD	IT			93479342
Renal failure	LEVOFLOXACIN/LEVOFLOXACIN MESYLATE	ORAL	500	MG						70	YR			20140203	MD	IT			93479342
Pleural effusion	LEVOFLOXACIN/LEVOFLOXACIN MESYLATE	ORAL	500	MG						70	YR			20140203	MD	IT			93479342
Oedema	LEVOFLOXACIN/LEVOFLOXACIN MESYLATE	ORAL	500	MG						70	YR			20140203	MD	IT			93479342
Tendonitis	LEVAQUIN	ORAL				BID	1 TAB, TWICE DAILY, TAKEN BY MOUTH			61	YR			20140330		US			100500691
Tendon disorder	LEVAQUIN	ORAL				BID	1 TAB, TWICE DAILY, TAKEN BY MOUTH			61	YR			20140330		US			100500691
Pain	LEVAQUIN	ORAL				BID	1 TAB, TWICE DAILY, TAKEN BY MOUTH			61	YR			20140330		US			100500691
Muscular weakness	LEVAQUIN	ORAL				BID	1 TAB, TWICE DAILY, TAKEN BY MOUTH			61	YR			20140330		US			100500691
Gait disturbance	LEVAQUIN	ORAL				BID	1 TAB, TWICE DAILY, TAKEN BY MOUTH			61	YR			20140330		US			100500691
Asthenia	LEVAQUIN	ORAL				BID	1 TAB, TWICE DAILY, TAKEN BY MOUTH			61	YR			20140330		US			100500691
Arthralgia	LEVAQUIN	ORAL				BID	1 TAB, TWICE DAILY, TAKEN BY MOUTH			61	YR			20140330		US			100500691
Generalised erythema	Levofloxacin	ORAL	500	MG			500 MG TOTAL			45	YR			20140316	PH	IT			100138741
Vomiting	LEVOFLOXACIN 500 MG	ORAL			TABLET	QD				45	YR			20140128		US			98829591
Tremor	LEVOFLOXACIN 500 MG	ORAL			TABLET	QD				45	YR			20140128		US			98829591
Panic attack	LEVOFLOXACIN 500 MG	ORAL			TABLET	QD				45	YR			20140128		US			98829591
Hallucination	LEVOFLOXACIN 500 MG	ORAL			TABLET	QD				45	YR			20140128		US			98829591
Hallucination, visual	LEVOFLOXACIN	ORAL	500	MG						89	YR			20140210	PH	IT			98533312
Disorientation	LEVOFLOXACIN	ORAL	500	MG						89	YR			20140210	PH	IT			98533312
Confusional state	LEVOFLOXACIN	ORAL	500	MG						89	YR			20140210	PH	IT			98533312
Renal colic	LEVOFLOXACIN	ORAL	500	MG		QD	500 MG DAILY			49	YR			20140110	MD	IT			98079171
Lip swelling	Levofloxacin	ORAL	500	MG		BID				92	YR			20140108	PH	GB	45	KG	98037021
Skin test positive	LEVOFLOXACIN						UNKNOWN			16	YR			20140106	OT	ES			97985672
Rash pruritic	LEVOFLOXACIN						UNKNOWN			16	YR			20140106	OT	ES			97985672
Rash macular	LEVOFLOXACIN						UNKNOWN			16	YR			20140106	OT	ES			97985672
Rash generalised	LEVOFLOXACIN						UNKNOWN			16	YR			20140106	OT	ES			97985672
Skin ulcer	LEVAQUIN	ORAL			TABLETS					58	YR			20140109	CN	US			97222522
Rhabdomyolysis	LEVAQUIN	ORAL			TABLETS					58	YR			20140109	CN	US			97222522
Rash erythematous	LEVAQUIN	ORAL			TABLETS					58	YR			20140109	CN	US			97222522
Pain in extremity	LEVAQUIN	ORAL			TABLETS					58	YR			20140109	CN	US			97222522
Nerve injury	LEVAQUIN	ORAL			TABLETS					58	YR			20140109	CN	US			97222522
Local swelling	LEVAQUIN	ORAL			TABLETS					58	YR			20140109	CN	US			97222522
Hypersensitivity	LEVAQUIN	ORAL			TABLETS					58	YR			20140109	CN	US			97222522
Antineutrophil cytoplasmic antibody increased	LEVAQUIN	ORAL			TABLETS					58	YR			20140109	CN	US			97222522
Neutropenia	Levofloxacine Arrow	ORAL	500	MG	FILM-COATED TABLET	QD	500 MG, DAILY	1000	MG	56	YR			20140331	CN	FR			100486081
Synovitis	LEVAQUIN	ORAL			TABLET	QD				63	YR			20140323	MD	US	160	LBS	100343691
Hallucination	LEVOFLOXACIN		500	MG			500 MG DAILY			66	YR			20140324	MD	IT	60	KG	100322661
Disorientation	LEVOFLOXACIN		500	MG			500 MG DAILY			66	YR			20140324	MD	IT	60	KG	100322661
Confusional state	LEVOFLOXACIN		500	MG			500 MG DAILY			66	YR			20140324	MD	IT	60	KG	100322661
Confabulation	LEVOFLOXACIN		500	MG			500 MG DAILY			66	YR			20140324	MD	IT	60	KG	100322661
Vulval disorder	LEVOFLOXACIN													20140313	OT	IT			100258131
Rash	LEVOFLOXACIN													20140313	OT	IT			100258131
Erythema	LEVOFLOXACIN													20140313	OT	IT			100258131
Adverse drug reaction	LEVOFLOXACIN													20140313	OT	IT			100258131
Angioedema	LEVOFLOXACIN (WATSON LABORATORIES)	UNKNOWN			UNK		UNK			96	YR			20140219	MD	US			99107551
Tendon rupture	LEVOFLOXACIN	ORAL				QD	1 PILL ONCE DAILY TAKEN BY MOUTH			46	YR			20140210		US	150	LBS	98912351
Tinnitus	LEVAQUIN	INTRAVENOUS	750	MG		QD	750MG ONCE DAILY INTO A VEIN			55	YR			20140120		US	225	LBS	98464461
Tendon rupture	LEVAQUIN	INTRAVENOUS	750	MG		QD	750MG ONCE DAILY INTO A VEIN			55	YR			20140120		US	225	LBS	98464461
Pain	LEVAQUIN	INTRAVENOUS	750	MG		QD	750MG ONCE DAILY INTO A VEIN			55	YR			20140120		US	225	LBS	98464461
Neuropathy peripheral	LEVAQUIN	INTRAVENOUS	750	MG		QD	750MG ONCE DAILY INTO A VEIN			55	YR			20140120		US	225	LBS	98464461
Depression	LEVAQUIN	INTRAVENOUS	750	MG		QD	750MG ONCE DAILY INTO A VEIN			55	YR			20140120		US	225	LBS	98464461
Anxiety	LEVAQUIN	INTRAVENOUS	750	MG		QD	750MG ONCE DAILY INTO A VEIN			55	YR			20140120		US	225	LBS	98464461
Pelvic pain	LEVAQUIN	ORAL	500	MG		QD				53	YR			20140119		US	175	LBS	98447501
Gait disturbance	LEVAQUIN	ORAL	500	MG		QD				53	YR			20140119		US	175	LBS	98447501
Arthralgia	LEVAQUIN	ORAL	500	MG		QD				53	YR			20140119		US	175	LBS	98447501
Transferrin increased	LEVOFLOXACIN	ORAL	500	MG			(500 MG,1 D),ORAL			85	YR			20140103	OT	IT			98061511
Renal failure	LEVOFLOXACIN	ORAL	500	MG			(500 MG,1 D),ORAL			85	YR			20140103	OT	IT			98061511
Pulmonary oedema	LEVOFLOXACIN	ORAL	500	MG			(500 MG,1 D),ORAL			85	YR			20140103	OT	IT			98061511
Prothrombin time shortened	LEVOFLOXACIN	ORAL	500	MG			(500 MG,1 D),ORAL			85	YR			20140103	OT	IT			98061511
Lymphocyte count decreased	LEVOFLOXACIN	ORAL	500	MG			(500 MG,1 D),ORAL			85	YR			20140103	OT	IT			98061511
Iron deficiency anaemia	LEVOFLOXACIN	ORAL	500	MG			(500 MG,1 D),ORAL			85	YR			20140103	OT	IT			98061511
Hypergammaglobulinaemia	LEVOFLOXACIN	ORAL	500	MG			(500 MG,1 D),ORAL			85	YR			20140103	OT	IT			98061511
High density lipoprotein decreased	LEVOFLOXACIN	ORAL	500	MG			(500 MG,1 D),ORAL			85	YR			20140103	OT	IT			98061511
Dialysis	LEVOFLOXACIN	ORAL	500	MG			(500 MG,1 D),ORAL			85	YR			20140103	OT	IT			98061511
Blood phosphorus increased	LEVOFLOXACIN	ORAL	500	MG			(500 MG,1 D),ORAL			85	YR			20140103	OT	IT			98061511
Blood fibrinogen increased	LEVOFLOXACIN	ORAL	500	MG			(500 MG,1 D),ORAL			85	YR			20140103	OT	IT			98061511
Blood albumin decreased	LEVOFLOXACIN	ORAL	500	MG			(500 MG,1 D),ORAL			85	YR			20140103	OT	IT			98061511
Azotaemia	LEVOFLOXACIN	ORAL	500	MG			(500 MG,1 D),ORAL			85	YR			20140103	OT	IT			98061511
Asthenia	LEVOFLOXACIN	ORAL	500	MG			(500 MG,1 D),ORAL			85	YR			20140103	OT	IT			98061511
Antithrombin III decreased	LEVOFLOXACIN	ORAL	500	MG			(500 MG,1 D),ORAL			85	YR			20140103	OT	IT			98061511
Activated partial thromboplastin time prolonged	LEVOFLOXACIN	ORAL	500	MG			(500 MG,1 D),ORAL			85	YR			20140103	OT	IT			98061511
Rash	LEVOFLOXACIN	ORAL	750	MG		QD				75	YR			20140325	PH	US	108.3	KG	100435481
Tendon rupture	LEVAQUIN	ORAL				TID	1 PILL THREE TIMES DAILY TAKEN BY MOUTH			51	YR			20140320	CN	US	215	LBS	100296661
Rotator cuff syndrome	LEVAQUIN	ORAL				TID	1 PILL THREE TIMES DAILY TAKEN BY MOUTH			51	YR			20140320	CN	US	215	LBS	100296661
Neuropathy peripheral	LEVAQUIN	ORAL				TID	1 PILL THREE TIMES DAILY TAKEN BY MOUTH			51	YR			20140320	CN	US	215	LBS	100296661
Contraindication to medical treatment	LEVAQUIN	ORAL				TID	1 PILL THREE TIMES DAILY TAKEN BY MOUTH			51	YR			20140320	CN	US	215	LBS	100296661
Colitis ulcerative	LEVAQUIN	ORAL				TID	1 PILL THREE TIMES DAILY TAKEN BY MOUTH			51	YR			20140320	CN	US	215	LBS	100296661
Atrial fibrillation	LEVAQUIN	ORAL				TID	1 PILL THREE TIMES DAILY TAKEN BY MOUTH			51	YR			20140320	CN	US	215	LBS	100296661
Pain in extremity	LEVOFLOXACIN	ORAL				QD	1 TABLET			62	YR			20140313		US	196	LBS	100184001
Pain	LEVOFLOXACIN	ORAL				QD	1 TABLET			62	YR			20140313		US	196	LBS	100184001
Local swelling	LEVOFLOXACIN	ORAL				QD	1 TABLET			62	YR			20140313		US	196	LBS	100184001
Discomfort	LEVOFLOXACIN	ORAL				QD	1 TABLET			62	YR			20140313		US	196	LBS	100184001
Neutropenia	LEVOFLOXACIN (LEVOFLOXACIN)													20140214	OT	IT			99156661
Leukopenia	LEVOFLOXACIN (LEVOFLOXACIN)													20140214	OT	IT			99156661
Psychomotor hyperactivity	LEVAQUIN	ORAL				QD	1 PILL ONCE DAILY TAKEN BY MOUTH			43	YR			20140217		US	140	LBS	99141081
Photosensitivity reaction	LEVAQUIN	ORAL				QD	1 PILL ONCE DAILY TAKEN BY MOUTH			43	YR			20140217		US	140	LBS	99141081
Photophobia	LEVAQUIN	ORAL				QD	1 PILL ONCE DAILY TAKEN BY MOUTH			43	YR			20140217		US	140	LBS	99141081
Paraesthesia	LEVAQUIN	ORAL				QD	1 PILL ONCE DAILY TAKEN BY MOUTH			43	YR			20140217		US	140	LBS	99141081
Pain	LEVAQUIN	ORAL				QD	1 PILL ONCE DAILY TAKEN BY MOUTH			43	YR			20140217		US	140	LBS	99141081
Myalgia	LEVAQUIN	ORAL				QD	1 PILL ONCE DAILY TAKEN BY MOUTH			43	YR			20140217		US	140	LBS	99141081
Musculoskeletal stiffness	LEVAQUIN	ORAL				QD	1 PILL ONCE DAILY TAKEN BY MOUTH			43	YR			20140217		US	140	LBS	99141081
Irritability	LEVAQUIN	ORAL				QD	1 PILL ONCE DAILY TAKEN BY MOUTH			43	YR			20140217		US	140	LBS	99141081
Hypoaesthesia	LEVAQUIN	ORAL				QD	1 PILL ONCE DAILY TAKEN BY MOUTH			43	YR			20140217		US	140	LBS	99141081
Heart rate increased	LEVAQUIN	ORAL				QD	1 PILL ONCE DAILY TAKEN BY MOUTH			43	YR			20140217		US	140	LBS	99141081
Headache	LEVAQUIN	ORAL				QD	1 PILL ONCE DAILY TAKEN BY MOUTH			43	YR			20140217		US	140	LBS	99141081
Dizziness	LEVAQUIN	ORAL				QD	1 PILL ONCE DAILY TAKEN BY MOUTH			43	YR			20140217		US	140	LBS	99141081
Anxiety	LEVAQUIN	ORAL				QD	1 PILL ONCE DAILY TAKEN BY MOUTH			43	YR			20140217		US	140	LBS	99141081
Walking aid user	LEVAQUIN		1		TABLET	QD	TAKEN BY MOUTH			50	YR			20140218	CN	US			99138891
Pain in extremity	LEVAQUIN		1		TABLET	QD	TAKEN BY MOUTH			50	YR			20140218	CN	US			99138891
Urticaria	LEVOFLOXACIN	ORAL	500	MG		BID				73	YR			20140110	PH	US	89.6	KG	98381391
Rash	LEVOFLOXACIN	ORAL	500	MG		BID				73	YR			20140110	PH	US	89.6	KG	98381391
Pruritus	LEVOFLOXACIN	ORAL	500	MG		BID				73	YR			20140110	PH	US	89.6	KG	98381391
Pruritus generalised	LEVAQUIN	INTRAVENOUS	500	MG		QD	500 MG (1 IVPD) QD INTRAVENOUS			57	YR			20140324	PH	US	230	LBS	100376991
Tinnitus	LEVOFLOXACIN (LEVOFLOXACIN)													20140321		US			100374661
Tendon disorder	LEVOFLOXACIN (LEVOFLOXACIN)													20140321		US			100374661
Deafness unilateral	LEVOFLOXACIN (LEVOFLOXACIN)													20140321		US			100374661
Hypocoagulable state	Levofloxacin	ORAL	500	MG		QD	500 MG DAILY			90	YR			20140219	MD	IT			99104221
Drug interaction	Levofloxacin	ORAL	500	MG		QD	500 MG DAILY			90	YR			20140219	MD	IT			99104221
Pain in extremity	LEVOFLOXACIN	ORAL	1		PILLULES	QD				50	YR			20140209	CN	US	160	LBS	98889991
Insomnia	LEVOFLOXACIN	ORAL	1		PILLULES	QD				50	YR			20140209	CN	US	160	LBS	98889991
Agitation	LEVOFLOXACIN	ORAL	1		PILLULES	QD				50	YR			20140209	CN	US	160	LBS	98889991
Hyperhidrosis	Levofloxacin	INTRAVENOUS	500	MG		QD	500 MG DAILY			49	YR			20140130	MD	IT			98568511
Dyspnoea	Levofloxacin	INTRAVENOUS	500	MG		QD	500 MG DAILY			49	YR			20140130	MD	IT			98568511
Chest discomfort	Levofloxacin	INTRAVENOUS	500	MG		QD	500 MG DAILY			49	YR			20140130	MD	IT			98568511
Myalgia	LEVOFLOXACIN	ORAL	500	MG		QD	500 MG?10 PILLS?1 DAILY?BY MOUTH			81	YR			20140111		US	126	LBS	98495821
Gait disturbance	LEVOFLOXACIN	ORAL	500	MG		QD	500 MG?10 PILLS?1 DAILY?BY MOUTH			81	YR			20140111		US	126	LBS	98495821
Arthralgia	LEVOFLOXACIN	ORAL	500	MG		QD	500 MG?10 PILLS?1 DAILY?BY MOUTH			81	YR			20140111		US	126	LBS	98495821
Vasculitis	LEVOFLOXACIN	ORAL				QD				74	YR			20140128	OT	IT			98204682
Hypersensitivity vasculitis	LEVOFLOXACIN	ORAL				QD				74	YR			20140128	OT	IT			98204682
Dermatitis	LEVOFLOXACIN	ORAL				QD				74	YR			20140128	OT	IT			98204682
Hallucination	LEVOFLOXACIN		500	MG		QD				66	YR			20140103	MD	IT			97964741
Disorientation	LEVOFLOXACIN		500	MG		QD				66	YR			20140103	MD	IT			97964741
Confusional state	LEVOFLOXACIN		500	MG		QD				66	YR			20140103	MD	IT			97964741
Confabulation	LEVOFLOXACIN		500	MG		QD				66	YR			20140103	MD	IT			97964741
Trigger finger	LEVOFLOXACIN	ORAL	500	MG		QD				69	YR			20131017	MD	US	184	LBS	104040331
Tendon rupture	LEVOFLOXACIN	ORAL	500	MG		QD				69	YR			20131017	MD	US	184	LBS	104040331
Tendon disorder	LEVOFLOXACIN	ORAL	500	MG		QD				69	YR			20131017	MD	US	184	LBS	104040331
Rotator cuff syndrome	LEVOFLOXACIN	ORAL	500	MG		QD				69	YR			20131017	MD	US	184	LBS	104040331
Pruritus	LEVOFLOXACIN	ORAL	500	MG		QD				69	YR			20131017	MD	US	184	LBS	104040331
Photosensitivity reaction	LEVOFLOXACIN	ORAL	500	MG		QD				69	YR			20131017	MD	US	184	LBS	104040331
Pain	LEVOFLOXACIN	ORAL	500	MG		QD				69	YR			20131017	MD	US	184	LBS	104040331
Nausea	LEVOFLOXACIN	ORAL	500	MG		QD				69	YR			20131017	MD	US	184	LBS	104040331
Insomnia	LEVOFLOXACIN	ORAL	500	MG		QD				69	YR			20131017	MD	US	184	LBS	104040331
Gait disturbance	LEVOFLOXACIN	ORAL	500	MG		QD				69	YR			20131017	MD	US	184	LBS	104040331
Dyspepsia	LEVOFLOXACIN	ORAL	500	MG		QD				69	YR			20131017	MD	US	184	LBS	104040331
Drug ineffective	LEVOFLOXACIN	ORAL	500	MG		QD				69	YR			20131017	MD	US	184	LBS	104040331
Confusional state	LEVOFLOXACIN	ORAL	500	MG		QD				69	YR			20131017	MD	US	184	LBS	104040331
Tendonitis	LEVAQUIN									51	YR			20140215	CN	US	195	LBS	99161181
Pain in extremity	LEVAQUIN									51	YR			20140215	CN	US	195	LBS	99161181
Joint range of motion decreased	LEVAQUIN									51	YR			20140215	CN	US	195	LBS	99161181
Vision blurred	LEVAQUIN									51	YR			20140215		US	188	LBS	99160911
Upper limb fracture	LEVAQUIN									51	YR			20140215		US	188	LBS	99160911
Tinnitus	LEVAQUIN									51	YR			20140215		US	188	LBS	99160911
Sleep disorder	LEVAQUIN									51	YR			20140215		US	188	LBS	99160911
Joint swelling	LEVAQUIN									51	YR			20140215		US	188	LBS	99160911
Irritability	LEVAQUIN									51	YR			20140215		US	188	LBS	99160911
Hallucination	LEVAQUIN									51	YR			20140215		US	188	LBS	99160911
Fall	LEVAQUIN									51	YR			20140215		US	188	LBS	99160911
Depression	LEVAQUIN									51	YR			20140215		US	188	LBS	99160911
Crying	LEVAQUIN									51	YR			20140215		US	188	LBS	99160911
Arthralgia	LEVAQUIN									51	YR			20140215		US	188	LBS	99160911
Anxiety	LEVAQUIN									51	YR			20140215		US	188	LBS	99160911
Abdominal pain	LEVAQUIN									51	YR			20140215		US	188	LBS	99160911
Drug-induced liver injury	LEVOFLOXACIN	ORAL	500	MG	TABLET	QD				84	YR			20140220	OT	IT			98261182
Blood creatinine increased	LEVOFLOXACIN	ORAL	500	MG	TABLET	QD				84	YR			20140220	OT	IT			98261182
Azotaemia	LEVOFLOXACIN	ORAL	500	MG	TABLET	QD				84	YR			20140220	OT	IT			98261182
Swollen tongue	LEVOFLOXACIN	ORAL	500	MG		QD				54	YR			20130110	PH	US	200	LBS	98215451
Lip swelling	LEVOFLOXACIN	ORAL	500	MG		QD				54	YR			20130110	PH	US	200	LBS	98215451
Acute generalised exanthematous pustulosis	LEVOFLOXACIN	ORAL	500	MG		QD				83	YR			20131231	OT	IT			98053531
Weight decreased	LEVOFLOXACIN (LEVOFLOXACIN)						UNKNOWN			60	YR			20131231	OT	IT			98029311
Anosmia	LEVOFLOXACIN (LEVOFLOXACIN)						UNKNOWN			60	YR			20131231	OT	IT			98029311
Ageusia	LEVOFLOXACIN (LEVOFLOXACIN)						UNKNOWN			60	YR			20131231	OT	IT			98029311
Tremor	LEVOFLOXACIN					QD				56	YR			20131231		US	119	LBS	97970141
Scab	LEVOFLOXACIN					QD				56	YR			20131231		US	119	LBS	97970141
Peripheral coldness	LEVOFLOXACIN					QD				56	YR			20131231		US	119	LBS	97970141
Paraesthesia	LEVOFLOXACIN					QD				56	YR			20131231		US	119	LBS	97970141
Nausea	LEVOFLOXACIN					QD				56	YR			20131231		US	119	LBS	97970141
Dizziness	LEVOFLOXACIN					QD				56	YR			20131231		US	119	LBS	97970141
Blister	LEVOFLOXACIN					QD				56	YR			20131231		US	119	LBS	97970141
Anxiety	LEVOFLOXACIN					QD				56	YR			20131231		US	119	LBS	97970141
Suicidal ideation	LEVOFLOXACIN	ORAL				QD	1 PILL			41	YR			20140324		US	151	LBS	100372391
Panic attack	LEVOFLOXACIN	ORAL				QD	1 PILL			41	YR			20140324		US	151	LBS	100372391
Obsessive thoughts	LEVOFLOXACIN	ORAL				QD	1 PILL			41	YR			20140324		US	151	LBS	100372391
Insomnia	LEVOFLOXACIN	ORAL				QD	1 PILL			41	YR			20140324		US	151	LBS	100372391
Hallucinations, mixed	LEVOFLOXACIN	ORAL				QD	1 PILL			41	YR			20140324		US	151	LBS	100372391
Feeling abnormal	LEVOFLOXACIN	ORAL				QD	1 PILL			41	YR			20140324		US	151	LBS	100372391
Disturbance in attention	LEVOFLOXACIN	ORAL				QD	1 PILL			41	YR			20140324		US	151	LBS	100372391
Cognitive disorder	LEVOFLOXACIN	ORAL				QD	1 PILL			41	YR			20140324		US	151	LBS	100372391
Aphagia	LEVOFLOXACIN	ORAL				QD	1 PILL			41	YR			20140324		US	151	LBS	100372391
Anxiety	LEVOFLOXACIN	ORAL				QD	1 PILL			41	YR			20140324		US	151	LBS	100372391
Urticaria	LEVOFLOXACIN (LEVOFLOXACIN)													20140319	OT	IT			100340401
Periorbital oedema	LEVOFLOXACIN (LEVOFLOXACIN)													20140319	OT	IT			100340401
Lip oedema	LEVOFLOXACIN (LEVOFLOXACIN)													20140319	OT	IT			100340401
Rash	LEVOFLOXACIN	ORAL	500	MG		QD				35	YR			20140317		IT			100276501
Pruritus	LEVOFLOXACIN	ORAL	500	MG		QD				35	YR			20140317		IT			100276501
Erythema	LEVOFLOXACIN	ORAL	500	MG		QD				35	YR			20140317		IT			100276501
Rash pruritic	Levofloxacin						UNK							20140219	OT	US			99076211
Rash erythematous	Levofloxacin						UNK							20140219	OT	US			99076211
Pyrexia	Levofloxacin						UNK							20140219	OT	US			99076211
Pulmonary eosinophilia	Levofloxacin						UNK							20140219	OT	US			99076211
Eosinophilic pneumonia	Levofloxacin						UNK							20140219	OT	US			99076211
Eosinophilia	Levofloxacin						UNK							20140219	OT	US			99076211
Dyspnoea	Levofloxacin						UNK							20140219	OT	US			99076211
Urinary retention	LEVOFLOXACIN (LEVOFLOXACIN)	ORAL	500	MG		QD				79	YR			20140224	OT	IT			98708412
Renal failure acute	LEVOFLOXACIN (LEVOFLOXACIN)	ORAL	500	MG		QD				79	YR			20140224	OT	IT			98708412
Haemodialysis	LEVOFLOXACIN (LEVOFLOXACIN)	ORAL	500	MG		QD				79	YR			20140224	OT	IT			98708412
Vision blurred	LEVAQUIN	ORAL			TABLETS					53	YR			20140204	CN	US	77.11	KG	98670311
Blindness unilateral	LEVAQUIN	ORAL			TABLETS					53	YR			20140204	CN	US	77.11	KG	98670311
Urticaria	LEVOFLOXACIN	INTRAVENOUS	500	MG		QD				67	YR			20140128	PH	US	120.5	KG	98583461
Rash	LEVOFLOXACIN	INTRAVENOUS	500	MG		QD				67	YR			20140128	PH	US	120.5	KG	98583461
Pruritus	LEVOFLOXACIN	INTRAVENOUS	500	MG		QD				67	YR			20140128	PH	US	120.5	KG	98583461
Sensation of heaviness	LEVAQUIN	ORAL					2 PILLS TAKEN BY MOUTH			39	YR			20140122		US	95	LBS	98446061
Paraesthesia	LEVAQUIN	ORAL					2 PILLS TAKEN BY MOUTH			39	YR			20140122		US	95	LBS	98446061
Pain in extremity	LEVAQUIN	ORAL					2 PILLS TAKEN BY MOUTH			39	YR			20140122		US	95	LBS	98446061
Muscle spasms	LEVAQUIN	ORAL					2 PILLS TAKEN BY MOUTH			39	YR			20140122		US	95	LBS	98446061
Insomnia	LEVAQUIN	ORAL					2 PILLS TAKEN BY MOUTH			39	YR			20140122		US	95	LBS	98446061
Product substitution issue	LEVOFLOXACINE	ORAL	500	MG		QD				41	YR			20140113		US	214	LBS	98203211
Diarrhoea	LEVOFLOXACINE	ORAL	500	MG		QD				41	YR			20140113		US	214	LBS	98203211
Paranoia	LEVOFLOXACIN	ORAL			TABLET	QD	1 TABLET ONCE DAILY TAKEN BY MOUTH			48	YR			20140110		US	195	LBS	98201561
Fear	LEVOFLOXACIN	ORAL			TABLET	QD	1 TABLET ONCE DAILY TAKEN BY MOUTH			48	YR			20140110		US	195	LBS	98201561
Melaena	LEVOFLOXACIN	ORAL	500	MG		QD	500 MG DAILY	5000	MG	86	YR			20140110	OT	FR			98046742
Gastrointestinal haemorrhage	LEVOFLOXACIN	ORAL	500	MG		QD	500 MG DAILY	5000	MG	86	YR			20140110	OT	FR			98046742
Asthenia	LEVOFLOXACIN	ORAL	500	MG		QD	500 MG DAILY	5000	MG	86	YR			20140110	OT	FR			98046742
Pulmonary tuberculosis	LEVOFLOXACIN	ORAL								50	YR			20140214	OT	IT			98028373
Polyneuropathy	LEVOFLOXACIN	ORAL								50	YR			20140214	OT	IT			98028373
Drug resistance	LEVOFLOXACIN	ORAL								50	YR			20140214	OT	IT			98028373
Tendonitis	LEVOFLOXACIN	ORAL	500	MG		QD				74	YR			20140120	MD	IT			97899183
Musculoskeletal pain	LEVOFLOXACIN	ORAL	500	MG		QD				74	YR			20140120	MD	IT			97899183
Tendonitis	LEVAQUIN	ORAL			UNSPECIFIED					19	YR			20140114	CN	US			78055494
Tendon rupture	LEVAQUIN	ORAL			UNSPECIFIED					19	YR			20140114	CN	US			78055494
Rotator cuff syndrome	LEVAQUIN	ORAL			UNSPECIFIED					19	YR			20140114	CN	US			78055494
Ligament rupture	LEVAQUIN	ORAL			UNSPECIFIED					19	YR			20140114	CN	US			78055494
Drug ineffective	LEVAQUIN	ORAL			UNSPECIFIED					19	YR			20140114	CN	US			78055494
Impaired work ability	LEVOFLOXACIN	ORAL			TABLET	QD	1 TABLET, QD, ORAL			47	YR			20140326	PH	US	60	KG	100439011
Heart rate irregular	LEVOFLOXACIN	ORAL			TABLET	QD	1 TABLET, QD, ORAL			47	YR			20140326	PH	US	60	KG	100439011
Dyspnoea	LEVOFLOXACIN	ORAL			TABLET	QD	1 TABLET, QD, ORAL			47	YR			20140326	PH	US	60	KG	100439011
Cardiovascular disorder	LEVOFLOXACIN	ORAL			TABLET	QD	1 TABLET, QD, ORAL			47	YR			20140326	PH	US	60	KG	100439011
Cardiac disorder	LEVOFLOXACIN	ORAL			TABLET	QD	1 TABLET, QD, ORAL			47	YR			20140326	PH	US	60	KG	100439011
Rash	LEVOFLOXACIN (LEVOFLOXACIN)	ORAL	500	MG			500MG, 1D, ORAL			35	YR			20140318	MD	IT			100324391
Pruritus	LEVOFLOXACIN (LEVOFLOXACIN)	ORAL	500	MG			500MG, 1D, ORAL			35	YR			20140318	MD	IT			100324391
Erythema	LEVOFLOXACIN (LEVOFLOXACIN)	ORAL	500	MG			500MG, 1D, ORAL			35	YR			20140318	MD	IT			100324391
Adverse drug reaction	LEVOFLOXACIN (LEVOFLOXACIN)	ORAL	500	MG			500MG, 1D, ORAL			35	YR			20140318	MD	IT			100324391
Pulmonary embolism	Levofloxacin	ORAL	500	MG		QD	500 MG, DAILY	7500	MG	72	YR		M	20140718	CN	IT			102970572
Hepatic enzyme increased	Levofloxacin	ORAL	500	MG		QD	500 MG, DAILY	7500	MG	72	YR		M	20140718	CN	IT			102970572
Febrile neutropenia	Levofloxacin	ORAL	500	MG		QD	500 MG, DAILY	7500	MG	72	YR		M	20140718	CN	IT			102970572
Pain in extremity	LEVOFLOXACIN					1X	10 PILLS, ONCE DAILY?			63	YR		F	20140923		US	132	LBS	104754261
Pain	LEVOFLOXACIN					1X	10 PILLS, ONCE DAILY?			63	YR		F	20140923		US	132	LBS	104754261
Musculoskeletal pain	LEVOFLOXACIN					1X	10 PILLS, ONCE DAILY?			63	YR		F	20140923		US	132	LBS	104754261
Depression	LEVOFLOXACIN					1X	10 PILLS, ONCE DAILY?			63	YR		F	20140923		US	132	LBS	104754261
Crying	LEVOFLOXACIN					1X	10 PILLS, ONCE DAILY?			63	YR		F	20140923		US	132	LBS	104754261
Confusional state	LEVOFLOXACIN					1X	10 PILLS, ONCE DAILY?			63	YR		F	20140923		US	132	LBS	104754261
Back pain	LEVOFLOXACIN					1X	10 PILLS, ONCE DAILY?			63	YR		F	20140923		US	132	LBS	104754261
Arthralgia	LEVOFLOXACIN					1X	10 PILLS, ONCE DAILY?			63	YR		F	20140923		US	132	LBS	104754261
Tendonitis	LEVAQUIN									65	YR			20140607		US	185	LBS	102274991
Pain in extremity	LEVAQUIN									65	YR			20140607		US	185	LBS	102274991
No therapeutic response	LEVAQUIN									65	YR			20140607		US	185	LBS	102274991
Musculoskeletal pain	LEVAQUIN									65	YR			20140607		US	185	LBS	102274991
Malaise	LEVAQUIN									65	YR			20140607		US	185	LBS	102274991
Lethargy	LEVAQUIN									65	YR			20140607		US	185	LBS	102274991
Insomnia	LEVAQUIN									65	YR			20140607		US	185	LBS	102274991
Iliotibial band syndrome	LEVAQUIN									65	YR			20140607		US	185	LBS	102274991
Deafness	LEVAQUIN									65	YR			20140607		US	185	LBS	102274991
Arthralgia	LEVAQUIN									65	YR			20140607		US	185	LBS	102274991
Arrhythmia	LEVAQUIN									65	YR			20140607		US	185	LBS	102274991
Tendonitis	LEVAQUIN	ORAL			UNSPECIFIED									20140421	MD	US	65.77	KG	100888581
Swelling	LEVAQUIN	ORAL			UNSPECIFIED									20140421	MD	US	65.77	KG	100888581
Sciatica	LEVAQUIN	ORAL			UNSPECIFIED									20140421	MD	US	65.77	KG	100888581
Polymyalgia rheumatica	LEVAQUIN	ORAL			UNSPECIFIED									20140421	MD	US	65.77	KG	100888581
Blood glucose increased	LEVAQUIN	ORAL			UNSPECIFIED									20140421	MD	US	65.77	KG	100888581
Abnormal faeces	LEVAQUIN	ORAL			UNSPECIFIED									20140421	MD	US	65.77	KG	100888581
Wheezing	LEVOFLOXACIN 500 MG AUROBINDO	ORAL				QD	1 PILL ONCE DAILY TAKEN BY MOUTH			57	YR		F	20140909		US	117	LBS	104466451
Tendonitis	LEVOFLOXACIN 500 MG AUROBINDO	ORAL				QD	1 PILL ONCE DAILY TAKEN BY MOUTH			57	YR		F	20140909		US	117	LBS	104466451
Pain in extremity	LEVOFLOXACIN 500 MG AUROBINDO	ORAL				QD	1 PILL ONCE DAILY TAKEN BY MOUTH			57	YR		F	20140909		US	117	LBS	104466451
Musculoskeletal stiffness	LEVOFLOXACIN 500 MG AUROBINDO	ORAL				QD	1 PILL ONCE DAILY TAKEN BY MOUTH			57	YR		F	20140909		US	117	LBS	104466451
Musculoskeletal pain	LEVOFLOXACIN 500 MG AUROBINDO	ORAL				QD	1 PILL ONCE DAILY TAKEN BY MOUTH			57	YR		F	20140909		US	117	LBS	104466451
Musculoskeletal chest pain	LEVOFLOXACIN 500 MG AUROBINDO	ORAL				QD	1 PILL ONCE DAILY TAKEN BY MOUTH			57	YR		F	20140909		US	117	LBS	104466451
Inflammation	LEVOFLOXACIN 500 MG AUROBINDO	ORAL				QD	1 PILL ONCE DAILY TAKEN BY MOUTH			57	YR		F	20140909		US	117	LBS	104466451
Back pain	LEVOFLOXACIN 500 MG AUROBINDO	ORAL				QD	1 PILL ONCE DAILY TAKEN BY MOUTH			57	YR		F	20140909		US	117	LBS	104466451
Arthralgia	LEVOFLOXACIN 500 MG AUROBINDO	ORAL				QD	1 PILL ONCE DAILY TAKEN BY MOUTH			57	YR		F	20140909		US	117	LBS	104466451
Influenza	OFTAQUIX (LEVOFLOXACIN 0.5%)									69	YR			20140516	OT	GB	74.8	KG	101779041
Arthropathy	OFTAQUIX (LEVOFLOXACIN 0.5%)									69	YR			20140516	OT	GB	74.8	KG	101779041
Arthralgia	OFTAQUIX (LEVOFLOXACIN 0.5%)									69	YR			20140516	OT	GB	74.8	KG	101779041
Skin reaction	LEVOFLOXACIN 500MG (LEVOFLOXACIN) UNKNOWN, 500MG	ORAL	500	MG			TOTAL			55	YR		M	20140818	PH	IT			103995101
Rash erythematous	LEVOFLOXACIN 500MG (LEVOFLOXACIN) UNKNOWN, 500MG	ORAL	500	MG			TOTAL			55	YR		M	20140818	PH	IT			103995101
Mechanical urticaria	LEVOFLOXACIN 500MG (LEVOFLOXACIN) UNKNOWN, 500MG	ORAL	500	MG			TOTAL			55	YR		M	20140818	PH	IT			103995101
Tendonitis	Levofloxacin (Unknown)	UNKNOWN			UNK		UNK			75	YR		F	20140807	CN	GB	53	KG	103682181
Pyrexia	LEVOFLOXACIN.	ORAL				QD	1 PILL, ONCE DAILY, TAKEN BY MOUTH			58	YR		F	20141218		US	200	LBS	106673941
Pain in extremity	LEVOFLOXACIN.	ORAL				QD	1 PILL, ONCE DAILY, TAKEN BY MOUTH			58	YR		F	20141218		US	200	LBS	106673941
Musculoskeletal pain	LEVOFLOXACIN.	ORAL				QD	1 PILL, ONCE DAILY, TAKEN BY MOUTH			58	YR		F	20141218		US	200	LBS	106673941
Movement disorder	LEVOFLOXACIN.	ORAL				QD	1 PILL, ONCE DAILY, TAKEN BY MOUTH			58	YR		F	20141218		US	200	LBS	106673941
Impaired work ability	LEVOFLOXACIN.	ORAL				QD	1 PILL, ONCE DAILY, TAKEN BY MOUTH			58	YR		F	20141218		US	200	LBS	106673941
Impaired driving ability	LEVOFLOXACIN.	ORAL				QD	1 PILL, ONCE DAILY, TAKEN BY MOUTH			58	YR		F	20141218		US	200	LBS	106673941
Hot flush	LEVOFLOXACIN.	ORAL				QD	1 PILL, ONCE DAILY, TAKEN BY MOUTH			58	YR		F	20141218		US	200	LBS	106673941
Headache	LEVOFLOXACIN.	ORAL				QD	1 PILL, ONCE DAILY, TAKEN BY MOUTH			58	YR		F	20141218		US	200	LBS	106673941
Dizziness	LEVOFLOXACIN.	ORAL				QD	1 PILL, ONCE DAILY, TAKEN BY MOUTH			58	YR		F	20141218		US	200	LBS	106673941
Balance disorder	LEVOFLOXACIN.	ORAL				QD	1 PILL, ONCE DAILY, TAKEN BY MOUTH			58	YR		F	20141218		US	200	LBS	106673941
Back pain	LEVOFLOXACIN.	ORAL				QD	1 PILL, ONCE DAILY, TAKEN BY MOUTH			58	YR		F	20141218		US	200	LBS	106673941
Vascular pain	LEVOFLOXACIN 500 MG AUROMEDICS	ORAL			TABLET	QD	1 TABLET ONCE DAILY			83	YR		F	20141110		US	135	LBS	105783151
Peripheral swelling	LEVOFLOXACIN 500 MG AUROMEDICS	ORAL			TABLET	QD	1 TABLET ONCE DAILY			83	YR		F	20141110		US	135	LBS	105783151
Erythema	LEVOFLOXACIN 500 MG AUROMEDICS	ORAL			TABLET	QD	1 TABLET ONCE DAILY			83	YR		F	20141110		US	135	LBS	105783151
Pyrexia	LEVOFLOXACIN	ORAL	500	MG	TABLET	QD				65	YR		F	20140718	MD	IT			103353691
Off label use	LEVOFLOXACIN	ORAL	500	MG	TABLET	QD				65	YR		F	20140718	MD	IT			103353691
Oedema peripheral	LEVOFLOXACIN	ORAL	500	MG	TABLET	QD				65	YR		F	20140718	MD	IT			103353691
Drug ineffective	LEVOFLOXACIN	ORAL	500	MG	TABLET	QD				65	YR		F	20140718	MD	IT			103353691
Hypoglycaemic coma	LEVOFLOXACIN	ORAL	1	DF						91	YR		F	20140710	PH	IT			99281714
Paraesthesia	LEVAQUIN	ORAL				QD				34	YR		F	20141118		US	160	LBS	105954091
Pain in extremity	LEVAQUIN	ORAL				QD				34	YR		F	20141118		US	160	LBS	105954091
Muscle spasms	LEVAQUIN	ORAL				QD				34	YR		F	20141118		US	160	LBS	105954091
Arthralgia	LEVAQUIN	ORAL				QD				34	YR		F	20141118		US	160	LBS	105954091
Tendonitis	LEVAQUIN	ORAL	750	MG		1X	750 5 PILLS, ONCE DAILY, TAKEN BY MOUTH			68	YR			20140610		US	127	LBS	102327021
Rotator cuff syndrome	LEVAQUIN	ORAL	750	MG		1X	750 5 PILLS, ONCE DAILY, TAKEN BY MOUTH			68	YR			20140610		US	127	LBS	102327021
Pain	LEVAQUIN	ORAL	750	MG		1X	750 5 PILLS, ONCE DAILY, TAKEN BY MOUTH			68	YR			20140610		US	127	LBS	102327021
Neuropathy peripheral	LEVAQUIN	ORAL	750	MG		1X	750 5 PILLS, ONCE DAILY, TAKEN BY MOUTH			68	YR			20140610		US	127	LBS	102327021
Heart rate irregular	LEVAQUIN	ORAL	750	MG		1X	750 5 PILLS, ONCE DAILY, TAKEN BY MOUTH			68	YR			20140610		US	127	LBS	102327021
Dry eye	LEVAQUIN	ORAL	750	MG		1X	750 5 PILLS, ONCE DAILY, TAKEN BY MOUTH			68	YR			20140610		US	127	LBS	102327021
Abasia	LEVAQUIN	ORAL	750	MG		1X	750 5 PILLS, ONCE DAILY, TAKEN BY MOUTH			68	YR			20140610		US	127	LBS	102327021
Tinnitus	LEVAQUIN	ORAL				QD	7 ONCE DAILY			52	YR			20140302	CN	US	130	LBS	99706761
Tendon pain	LEVAQUIN	ORAL				QD	7 ONCE DAILY			52	YR			20140302	CN	US	130	LBS	99706761
Sleep disorder	LEVAQUIN	ORAL				QD	7 ONCE DAILY			52	YR			20140302	CN	US	130	LBS	99706761
Pain in extremity	LEVAQUIN	ORAL				QD	7 ONCE DAILY			52	YR			20140302	CN	US	130	LBS	99706761
Pain	LEVAQUIN	ORAL				QD	7 ONCE DAILY			52	YR			20140302	CN	US	130	LBS	99706761
Nightmare	LEVAQUIN	ORAL				QD	7 ONCE DAILY			52	YR			20140302	CN	US	130	LBS	99706761
Musculoskeletal pain	LEVAQUIN	ORAL				QD	7 ONCE DAILY			52	YR			20140302	CN	US	130	LBS	99706761
Insomnia	LEVAQUIN	ORAL				QD	7 ONCE DAILY			52	YR			20140302	CN	US	130	LBS	99706761
Headache	LEVAQUIN	ORAL				QD	7 ONCE DAILY			52	YR			20140302	CN	US	130	LBS	99706761
Feeling abnormal	LEVAQUIN	ORAL				QD	7 ONCE DAILY			52	YR			20140302	CN	US	130	LBS	99706761
Exercise tolerance decreased	LEVAQUIN	ORAL				QD	7 ONCE DAILY			52	YR			20140302	CN	US	130	LBS	99706761
Diarrhoea	LEVAQUIN	ORAL				QD	7 ONCE DAILY			52	YR			20140302	CN	US	130	LBS	99706761
Chest discomfort	LEVAQUIN	ORAL				QD	7 ONCE DAILY			52	YR			20140302	CN	US	130	LBS	99706761
Arrhythmia	LEVAQUIN	ORAL				QD	7 ONCE DAILY			52	YR			20140302	CN	US	130	LBS	99706761
Anxiety	LEVAQUIN	ORAL				QD	7 ONCE DAILY			52	YR			20140302	CN	US	130	LBS	99706761
Renal failure acute	LEVOFLOXACIN (LEVOFLOXACIN)	ORAL								72	YR			20140219	OT	IT			99292041
Hypotension	LEVOFLOXACIN (LEVOFLOXACIN)	ORAL								72	YR			20140219	OT	IT			99292041
Hyponatraemia	LEVOFLOXACIN (LEVOFLOXACIN)	ORAL								72	YR			20140219	OT	IT			99292041
Hyperkalaemia	LEVOFLOXACIN (LEVOFLOXACIN)	ORAL								72	YR			20140219	OT	IT			99292041
Osmotic demyelination syndrome	LEVOFLOXACIN	ORAL								46	YR			20140527	OT	US			101997551
Hypoglycaemia	LEVOFLOXACIN	ORAL								46	YR			20140527	OT	US			101997551
Nuclear magnetic resonance imaging abnormal	LEVAQUIN									53	YR		F	20141224		US	189	LBS	106822621
Musculoskeletal pain	LEVAQUIN									53	YR		F	20141224		US	189	LBS	106822621
Muscle disorder	LEVAQUIN									53	YR		F	20141224		US	189	LBS	106822621
Hypoaesthesia	LEVAQUIN									53	YR		F	20141224		US	189	LBS	106822621
Grip strength decreased	LEVAQUIN									53	YR		F	20141224		US	189	LBS	106822621
Asthenia	LEVAQUIN									53	YR		F	20141224		US	189	LBS	106822621
Arthralgia	LEVAQUIN									53	YR		F	20141224		US	189	LBS	106822621
Tendon disorder	LEVOFLOXACIN 7371153 REF.# O QTY:10 DAW ODS 10	ORAL	500	MG	TABLET	QD	1 TABLET ONCE DAILY MOUTH			70	YR		F	20140714		US	260	LBS	103349141
Insomnia	LEVOFLOXACIN 7371153 REF.# O QTY:10 DAW ODS 10	ORAL	500	MG	TABLET	QD	1 TABLET ONCE DAILY MOUTH			70	YR		F	20140714		US	260	LBS	103349141
Hallucination	LEVOFLOXACIN 7371153 REF.# O QTY:10 DAW ODS 10	ORAL	500	MG	TABLET	QD	1 TABLET ONCE DAILY MOUTH			70	YR		F	20140714		US	260	LBS	103349141
Tendon rupture	LEVAQUIN	ORAL			UNSPECIFIED							A	M	20140905	CN	US			104325382
Exostosis	LEVAQUIN	ORAL			UNSPECIFIED							A	M	20140905	CN	US			104325382
Lymphocytic infiltration	LEVOFLOXACIN (WATSON LABORATORIES)	UNKNOWN			UNK		UNK			61	YR			20140410	MD	US			100713291
Eczema	LEVOFLOXACIN (WATSON LABORATORIES)	UNKNOWN			UNK		UNK			61	YR			20140410	MD	US			100713291
Dermatitis	LEVOFLOXACIN (WATSON LABORATORIES)	UNKNOWN			UNK		UNK			61	YR			20140410	MD	US			100713291
Toxic epidermal necrolysis	Levofloxacin 500mg	ORAL	500	MG			500 MG, DAILY			67	YR		F	20140915	MD	IT	50	KG	104516772
Skin reaction	Levofloxacin 500mg	ORAL	500	MG			500 MG, DAILY			67	YR		F	20140915	MD	IT	50	KG	104516772
Pyrexia	Levofloxacin 500mg	ORAL	500	MG			500 MG, DAILY			67	YR		F	20140915	MD	IT	50	KG	104516772
Overlap syndrome	Levofloxacin 500mg	ORAL	500	MG			500 MG, DAILY			67	YR		F	20140915	MD	IT	50	KG	104516772
Haemodynamic instability	Levofloxacin 500mg	ORAL	500	MG			500 MG, DAILY			67	YR		F	20140915	MD	IT	50	KG	104516772
Dyspnoea	Levofloxacin 500mg	ORAL	500	MG			500 MG, DAILY			67	YR		F	20140915	MD	IT	50	KG	104516772
Respiratory disorder	LEVAQUIN						INTO A VEIN.			48	YR			20140408		US	142	LBS	100698031
Violence-related symptom	LEVOFLOXACIN.	ORAL			TABLET	QD	1 TAB DAILY FOR 14 DAYS ONCE DAILY TAKEN BY MOUTH			69	YR		F	20141025		US	220	LBS	105480161
Paranoia	LEVOFLOXACIN.	ORAL			TABLET	QD	1 TAB DAILY FOR 14 DAYS ONCE DAILY TAKEN BY MOUTH			69	YR		F	20141025		US	220	LBS	105480161
Anxiety	LEVOFLOXACIN.	ORAL			TABLET	QD	1 TAB DAILY FOR 14 DAYS ONCE DAILY TAKEN BY MOUTH			69	YR		F	20141025		US	220	LBS	105480161
Abnormal behaviour	LEVOFLOXACIN.	ORAL			TABLET	QD	1 TAB DAILY FOR 14 DAYS ONCE DAILY TAKEN BY MOUTH			69	YR		F	20141025		US	220	LBS	105480161
Peripheral swelling	LEVOFLOXACIN	ORAL				QD				56	YR		F	20140920		US	171	LBS	104701071
Myalgia	LEVOFLOXACIN	ORAL				QD				56	YR		F	20140920		US	171	LBS	104701071
Headache	LEVOFLOXACIN	ORAL				QD				56	YR		F	20140920		US	171	LBS	104701071
Fatigue	LEVOFLOXACIN	ORAL				QD				56	YR		F	20140920		US	171	LBS	104701071
Diarrhoea	LEVOFLOXACIN	ORAL				QD				56	YR		F	20140920		US	171	LBS	104701071
Burning sensation	LEVOFLOXACIN	ORAL				QD				56	YR		F	20140920		US	171	LBS	104701071
Arthralgia	LEVOFLOXACIN	ORAL				QD				56	YR		F	20140920		US	171	LBS	104701071
Headache	LEVOFLOXACIN	ORAL				QD	1 DAILY MOUTH?DATE STOPPED TAKING: 7-2			88	YR		F			US	125	LBS	104492031
Hallucination	LEVOFLOXACIN	ORAL				QD	1 DAILY MOUTH?DATE STOPPED TAKING: 7-2			88	YR		F			US	125	LBS	104492031
Confusional state	LEVOFLOXACIN	ORAL				QD	1 DAILY MOUTH?DATE STOPPED TAKING: 7-2			88	YR		F			US	125	LBS	104492031
Syphilis	LEVOFLOXACIN	ORAL	500	MG	TABLETS	QD				67	YR			20140519	OT	US	145.15	KG	101781831
Sinusitis	LEVOFLOXACIN	ORAL	500	MG	TABLETS	QD				67	YR			20140519	OT	US	145.15	KG	101781831
Tendon rupture	LEVOFLOXACIN 500MG	ORAL				QD	10, ONCE DAILY, TAKEN BY MOUTH			64	YR		M	20140730		US	200	LBS	103592881
Tendon pain	LEVOFLOXACIN 500MG	ORAL				QD	10, ONCE DAILY, TAKEN BY MOUTH			64	YR		M	20140730		US	200	LBS	103592881
Pain in extremity	LEVOFLOXACIN 500MG	ORAL				QD	10, ONCE DAILY, TAKEN BY MOUTH			64	YR		M	20140730		US	200	LBS	103592881
Pain	LEVOFLOXACIN 500MG	ORAL				QD	10, ONCE DAILY, TAKEN BY MOUTH			64	YR		M	20140730		US	200	LBS	103592881
Neuralgia	LEVOFLOXACIN 500MG	ORAL				QD	10, ONCE DAILY, TAKEN BY MOUTH			64	YR		M	20140730		US	200	LBS	103592881
Nervousness	LEVOFLOXACIN 500MG	ORAL				QD	10, ONCE DAILY, TAKEN BY MOUTH			64	YR		M	20140730		US	200	LBS	103592881
Neck pain	LEVOFLOXACIN 500MG	ORAL				QD	10, ONCE DAILY, TAKEN BY MOUTH			64	YR		M	20140730		US	200	LBS	103592881
Musculoskeletal pain	LEVOFLOXACIN 500MG	ORAL				QD	10, ONCE DAILY, TAKEN BY MOUTH			64	YR		M	20140730		US	200	LBS	103592881
Insomnia	LEVOFLOXACIN 500MG	ORAL				QD	10, ONCE DAILY, TAKEN BY MOUTH			64	YR		M	20140730		US	200	LBS	103592881
Amnesia	LEVOFLOXACIN 500MG	ORAL				QD	10, ONCE DAILY, TAKEN BY MOUTH			64	YR		M	20140730		US	200	LBS	103592881
Tendonitis	LEVOFLOXACIN									75	YR		F	20140826	MD	GB	52.5	KG	103550392
Hypotension	LEVOFLOXACIN.	ORAL	500	MG		QD				64	YR		M	20140317	PH	US	90.9	KG	105726731
Anaphylactic reaction	LEVOFLOXACIN.	ORAL	500	MG		QD				64	YR		M	20140317	PH	US	90.9	KG	105726731
Rash	Levofloxacin	ORAL	1000	MG		QD	1000 MG DAILY			82	YR			20140416	MD	IT	60	KG	100810961
Hyperpyrexia	Levofloxacin	ORAL	1000	MG		QD	1000 MG DAILY			82	YR			20140416	MD	IT	60	KG	100810961
Erythema	Levofloxacin (Unknown)	ORAL	500	MG	UNK		500 MG, TOTAL			78	YR		F	20141106	CN	IT			105691501
Retinal tear	LEVAQUIN	ORAL			TABLETS									20140624	CN	US			91476493
Retinal detachment	LEVAQUIN	ORAL			TABLETS									20140624	CN	US			91476493
Muscle rupture	LEVAQUIN	ORAL			TABLETS									20140624	CN	US			91476493
Hypotony of eye	LEVAQUIN	ORAL			TABLETS									20140624	CN	US			91476493
Connective tissue disorder	LEVAQUIN	ORAL			TABLETS									20140624	CN	US			91476493
Aphakia	LEVAQUIN	ORAL			TABLETS									20140624	CN	US			91476493
Epilepsy	LEVOFLOXACIN	ORAL	500	MG		QD	500 MG DAILY			83	YR	E	F	20140722	MD	IT			102396422
Toxic epidermal necrolysis	LEVOFLOXACIN		500	MG	TABLET	BID				69	YR			20140416	OT	IN			101729591
Skin exfoliation	LEVOFLOXACIN		500	MG	TABLET	BID				69	YR			20140416	OT	IN			101729591
Skin erosion	LEVOFLOXACIN		500	MG	TABLET	BID				69	YR			20140416	OT	IN			101729591
Rash generalised	LEVOFLOXACIN		500	MG	TABLET	BID				69	YR			20140416	OT	IN			101729591
Pain	LEVOFLOXACIN		500	MG	TABLET	BID				69	YR			20140416	OT	IN			101729591
Oral mucosa erosion	LEVOFLOXACIN		500	MG	TABLET	BID				69	YR			20140416	OT	IN			101729591
Nikolsky's sign	LEVOFLOXACIN		500	MG	TABLET	BID				69	YR			20140416	OT	IN			101729591
Mouth ulceration	LEVOFLOXACIN		500	MG	TABLET	BID				69	YR			20140416	OT	IN			101729591
Generalised erythema	LEVOFLOXACIN		500	MG	TABLET	BID				69	YR			20140416	OT	IN			101729591
Eye inflammation	LEVOFLOXACIN		500	MG	TABLET	BID				69	YR			20140416	OT	IN			101729591
Dysphagia	LEVOFLOXACIN		500	MG	TABLET	BID				69	YR			20140416	OT	IN			101729591
Joint swelling	LEVOFLOXACIN	ORAL				QD	1 PILL			52	YR			20140301		US	145	LBS	99703621
Joint stiffness	LEVOFLOXACIN	ORAL				QD	1 PILL			52	YR			20140301		US	145	LBS	99703621
Joint crepitation	LEVOFLOXACIN	ORAL				QD	1 PILL			52	YR			20140301		US	145	LBS	99703621
Arthralgia	LEVOFLOXACIN	ORAL				QD	1 PILL			52	YR			20140301		US	145	LBS	99703621
Tinnitus	LEVAQUIN	ORAL				QD				56	YR		F	20141215		US	149	LBS	106599281
Tendon pain	LEVAQUIN	ORAL				QD				56	YR		F	20141215		US	149	LBS	106599281
Rash	LEVAQUIN	ORAL				QD				56	YR		F	20141215		US	149	LBS	106599281
Neuropathy peripheral	LEVAQUIN	ORAL				QD				56	YR		F	20141215		US	149	LBS	106599281
Drug hypersensitivity	LEVAQUIN	ORAL				QD				56	YR		F	20141215		US	149	LBS	106599281
Anaphylactic shock	LEVAQUIN	ORAL				QD				56	YR		F	20141215		US	149	LBS	106599281
Vibratory sense increased	LEVAQUIN	ORAL				QD	ONCE DAILY			42	YR			20140221		US	125	LBS	99248281
Vertigo	LEVAQUIN	ORAL				QD	ONCE DAILY			42	YR			20140221		US	125	LBS	99248281
Muscular weakness	LEVAQUIN	ORAL				QD	ONCE DAILY			42	YR			20140221		US	125	LBS	99248281
Fatigue	LEVAQUIN	ORAL				QD	ONCE DAILY			42	YR			20140221		US	125	LBS	99248281
Peripheral swelling	LEVOFLOXACIN.	ORAL				QD				71	YR		F	20141123	CN	US	230	LBS	106063961
Pain	LEVOFLOXACIN.	ORAL				QD				71	YR		F	20141123	CN	US	230	LBS	106063961
Oropharyngeal pain	LEVOFLOXACIN.	ORAL				QD				71	YR		F	20141123	CN	US	230	LBS	106063961
Arthralgia	LEVOFLOXACIN.	ORAL				QD				71	YR		F	20141123	CN	US	230	LBS	106063961
Adverse drug reaction	LEVOFLOXACIN.	ORAL				QD	1, ONCE DAILY			54	YR		F	20141219		US			106714951
Neuropathy peripheral	LEVAQUIN	ORAL				QD	1 PILL DAILY, ONCE DAILY, TTAKEN BY MOUTH			54	YR		F	20141101		US	145	LBS	105631341
Anxiety	LEVAQUIN	ORAL				QD	1 PILL DAILY, ONCE DAILY, TTAKEN BY MOUTH			54	YR		F	20141101		US	145	LBS	105631341
Throat tightness	LEVAQUIN	ORAL				QD	1 PILL ONCE DAILY TAKEN BY MOUTH			60	YR		F	20141207		US	140	LBS	106406401
Oropharyngeal pain	LEVAQUIN	ORAL				QD	1 PILL ONCE DAILY TAKEN BY MOUTH			60	YR		F	20141207		US	140	LBS	106406401
Dyspnoea	LEVAQUIN	ORAL				QD	1 PILL ONCE DAILY TAKEN BY MOUTH			60	YR		F	20141207		US	140	LBS	106406401
Aphonia	LEVAQUIN	ORAL				QD	1 PILL ONCE DAILY TAKEN BY MOUTH			60	YR		F	20141207		US	140	LBS	106406401
Paraesthesia	LEVAQUIN	ORAL				QD	1 ONCE DAILY TAKEN BY MOUTH			44	YR		M	20141125		US	144	LBS	106165711
Pain in extremity	LEVAQUIN	ORAL				QD	1 ONCE DAILY TAKEN BY MOUTH			44	YR		M	20141125		US	144	LBS	106165711
Pain	LEVAQUIN	ORAL				QD	1 ONCE DAILY TAKEN BY MOUTH			44	YR		M	20141125		US	144	LBS	106165711
Myalgia	LEVAQUIN	ORAL				QD	1 ONCE DAILY TAKEN BY MOUTH			44	YR		M	20141125		US	144	LBS	106165711
Muscle spasms	LEVAQUIN	ORAL				QD	1 ONCE DAILY TAKEN BY MOUTH			44	YR		M	20141125		US	144	LBS	106165711
Insomnia	LEVAQUIN	ORAL				QD	1 ONCE DAILY TAKEN BY MOUTH			44	YR		M	20141125		US	144	LBS	106165711
Tremor	Levofloxacin	ORAL	1	G		QD	1 G DAILY			50	YR	A	F	20140708	PH	IT			102843921
Malaise	Levofloxacin	ORAL	1	G		QD	1 G DAILY			50	YR	A	F	20140708	PH	IT			102843921
Dyspnoea	Levofloxacin	ORAL	1	G		QD	1 G DAILY			50	YR	A	F	20140708	PH	IT			102843921
Vanishing bile duct syndrome	LEVOFLOXACIN (LEVOFLOXACIN)	ORAL	500	MG		1X				67	YR		F	20140710	OT	US			103348391
Drug-induced liver injury	LEVOFLOXACIN (LEVOFLOXACIN)	ORAL	500	MG		1X				67	YR		F	20140710	OT	US			103348391
Cholestasis	LEVOFLOXACIN (LEVOFLOXACIN)	ORAL	500	MG		1X				67	YR		F	20140710	OT	US			103348391
Infusion site pruritus	LEVAQUIN	INTRAVENOUS	750	MG			750 MG EVERY 48 HRS INTRAVENOUS			77	YR			20140620	PH	US	83.6	KG	102582261
Infusion site pain	LEVAQUIN	INTRAVENOUS	750	MG			750 MG EVERY 48 HRS INTRAVENOUS			77	YR			20140620	PH	US	83.6	KG	102582261
Infusion site erythema	LEVAQUIN	INTRAVENOUS	750	MG			750 MG EVERY 48 HRS INTRAVENOUS			77	YR			20140620	PH	US	83.6	KG	102582261
Infusion related reaction	LEVAQUIN	INTRAVENOUS	750	MG			750 MG EVERY 48 HRS INTRAVENOUS			77	YR			20140620	PH	US	83.6	KG	102582261
Skin swelling	Levofloxacin Tablets 500 mg	ORAL	500	MG	TABLET	1X				34	YR		F	20140715	OT	US	63.04	KG	103049352
Pain	Levofloxacin Tablets 500 mg	ORAL	500	MG	TABLET	1X				34	YR		F	20140715	OT	US	63.04	KG	103049352
Generalised erythema	Levofloxacin Tablets 500 mg	ORAL	500	MG	TABLET	1X				34	YR		F	20140715	OT	US	63.04	KG	103049352
Eye swelling	Levofloxacin Tablets 500 mg	ORAL	500	MG	TABLET	1X				34	YR		F	20140715	OT	US	63.04	KG	103049352
Dry skin	Levofloxacin Tablets 500 mg	ORAL	500	MG	TABLET	1X				34	YR		F	20140715	OT	US	63.04	KG	103049352
Burning sensation	Levofloxacin Tablets 500 mg	ORAL	500	MG	TABLET	1X				34	YR		F	20140715	OT	US	63.04	KG	103049352
Pruritus	LEVOFLOXACIN													20140424	OT	IT			101426031
Decreased appetite	LEVOFLOXACIN													20140424	OT	IT			101426031
Vision blurred	LEVOFLOXACIN	ORAL	500	MG						52	YR		M	20140827	CN	GB	69.85	KG	104124521
Tendon pain	LEVOFLOXACIN	ORAL	500	MG						52	YR		M	20140827	CN	GB	69.85	KG	104124521
Tendon injury	LEVOFLOXACIN	ORAL	500	MG						52	YR		M	20140827	CN	GB	69.85	KG	104124521
Rash	LEVOFLOXACIN	ORAL	500	MG						52	YR		M	20140827	CN	GB	69.85	KG	104124521
Neuropathy peripheral	LEVOFLOXACIN	ORAL	500	MG						52	YR		M	20140827	CN	GB	69.85	KG	104124521
Insomnia	LEVOFLOXACIN	ORAL	500	MG						52	YR		M	20140827	CN	GB	69.85	KG	104124521
Hypoaesthesia	LEVOFLOXACIN	ORAL	500	MG						52	YR		M	20140827	CN	GB	69.85	KG	104124521
Headache	LEVOFLOXACIN	ORAL	500	MG						52	YR		M	20140827	CN	GB	69.85	KG	104124521
Fatigue	LEVOFLOXACIN	ORAL	500	MG						52	YR		M	20140827	CN	GB	69.85	KG	104124521
Depression	LEVOFLOXACIN	ORAL	500	MG						52	YR		M	20140827	CN	GB	69.85	KG	104124521
Depersonalisation	LEVOFLOXACIN	ORAL	500	MG						52	YR		M	20140827	CN	GB	69.85	KG	104124521
Decreased appetite	LEVOFLOXACIN	ORAL	500	MG						52	YR		M	20140827	CN	GB	69.85	KG	104124521
Arthralgia	LEVOFLOXACIN	ORAL	500	MG						52	YR		M	20140827	CN	GB	69.85	KG	104124521
Aphagia	LEVOFLOXACIN	ORAL	500	MG						52	YR		M	20140827	CN	GB	69.85	KG	104124521
Anxiety	LEVOFLOXACIN	ORAL	500	MG						52	YR		M	20140827	CN	GB	69.85	KG	104124521
Vision blurred	LEVAQUIN	ORAL	500	MG		QD	500 MG X 7 DAYS ONCE DAILY TAKEN BY MOUTH			50	YR		F	20140724		US	160	LBS	103470091
Tendonitis	LEVAQUIN	ORAL	500	MG		QD	500 MG X 7 DAYS ONCE DAILY TAKEN BY MOUTH			50	YR		F	20140724		US	160	LBS	103470091
Tendon disorder	LEVAQUIN	ORAL	500	MG		QD	500 MG X 7 DAYS ONCE DAILY TAKEN BY MOUTH			50	YR		F	20140724		US	160	LBS	103470091
Paraesthesia	LEVAQUIN	ORAL	500	MG		QD	500 MG X 7 DAYS ONCE DAILY TAKEN BY MOUTH			50	YR		F	20140724		US	160	LBS	103470091
Oedema peripheral	LEVAQUIN	ORAL	500	MG		QD	500 MG X 7 DAYS ONCE DAILY TAKEN BY MOUTH			50	YR		F	20140724		US	160	LBS	103470091
Muscular weakness	LEVAQUIN	ORAL	500	MG		QD	500 MG X 7 DAYS ONCE DAILY TAKEN BY MOUTH			50	YR		F	20140724		US	160	LBS	103470091
Muscle twitching	LEVAQUIN	ORAL	500	MG		QD	500 MG X 7 DAYS ONCE DAILY TAKEN BY MOUTH			50	YR		F	20140724		US	160	LBS	103470091
Muscle tightness	LEVAQUIN	ORAL	500	MG		QD	500 MG X 7 DAYS ONCE DAILY TAKEN BY MOUTH			50	YR		F	20140724		US	160	LBS	103470091
Muscle spasms	LEVAQUIN	ORAL	500	MG		QD	500 MG X 7 DAYS ONCE DAILY TAKEN BY MOUTH			50	YR		F	20140724		US	160	LBS	103470091
Irritability	LEVAQUIN	ORAL	500	MG		QD	500 MG X 7 DAYS ONCE DAILY TAKEN BY MOUTH			50	YR		F	20140724		US	160	LBS	103470091
Headache	LEVAQUIN	ORAL	500	MG		QD	500 MG X 7 DAYS ONCE DAILY TAKEN BY MOUTH			50	YR		F	20140724		US	160	LBS	103470091
Flushing	LEVAQUIN	ORAL	500	MG		QD	500 MG X 7 DAYS ONCE DAILY TAKEN BY MOUTH			50	YR		F	20140724		US	160	LBS	103470091
Arthralgia	LEVAQUIN	ORAL	500	MG		QD	500 MG X 7 DAYS ONCE DAILY TAKEN BY MOUTH			50	YR		F	20140724		US	160	LBS	103470091
Agitation	LEVAQUIN	ORAL	500	MG		QD	500 MG X 7 DAYS ONCE DAILY TAKEN BY MOUTH			50	YR		F	20140724		US	160	LBS	103470091
Swelling	LEVOFLOXACIN					QD	10 PILLS ONCE DAILY			58	YR			20140410		US	240	LBS	100790231
Hand deformity	LEVOFLOXACIN					QD	10 PILLS ONCE DAILY			58	YR			20140410		US	240	LBS	100790231
Decreased activity	LEVOFLOXACIN					QD	10 PILLS ONCE DAILY			58	YR			20140410		US	240	LBS	100790231
Upper respiratory tract infection	LEVOFLOXACIN.	ORAL								78	YR		F	20141205	OT	GB	91.4	KG	101954314
Skin infection	LEVOFLOXACIN.	ORAL								78	YR		F	20141205	OT	GB	91.4	KG	101954314
Pulmonary embolism	LEVOFLOXACIN.	ORAL								78	YR		F	20141205	OT	GB	91.4	KG	101954314
Lower respiratory tract infection	LEVOFLOXACIN.	ORAL								78	YR		F	20141205	OT	GB	91.4	KG	101954314
Urticaria	LEVOFLOXACIN ABZ 500 MG FILMTABLETTEN	ORAL	500	MG	FILM-COATED TABLET	QD	500 MILLIGRAM DAILY;			71	YR			20140506	CN	DE			101557501
Tenosynovitis	LEVOFLOXACIN ABZ 500 MG FILMTABLETTEN	ORAL	500	MG	FILM-COATED TABLET	QD	500 MILLIGRAM DAILY;			71	YR			20140506	CN	DE			101557501
Suicidal ideation	LEVOFLOXACIN ABZ 500 MG FILMTABLETTEN	ORAL	500	MG	FILM-COATED TABLET	QD	500 MILLIGRAM DAILY;			71	YR			20140506	CN	DE			101557501
Pain in extremity	LEVOFLOXACIN ABZ 500 MG FILMTABLETTEN	ORAL	500	MG	FILM-COATED TABLET	QD	500 MILLIGRAM DAILY;			71	YR			20140506	CN	DE			101557501
Ocular hypertension	LEVOFLOXACIN ABZ 500 MG FILMTABLETTEN	ORAL	500	MG	FILM-COATED TABLET	QD	500 MILLIGRAM DAILY;			71	YR			20140506	CN	DE			101557501
Musculoskeletal pain	LEVOFLOXACIN ABZ 500 MG FILMTABLETTEN	ORAL	500	MG	FILM-COATED TABLET	QD	500 MILLIGRAM DAILY;			71	YR			20140506	CN	DE			101557501
Ligament rupture	LEVOFLOXACIN ABZ 500 MG FILMTABLETTEN	ORAL	500	MG	FILM-COATED TABLET	QD	500 MILLIGRAM DAILY;			71	YR			20140506	CN	DE			101557501
Hearing impaired	LEVOFLOXACIN ABZ 500 MG FILMTABLETTEN	ORAL	500	MG	FILM-COATED TABLET	QD	500 MILLIGRAM DAILY;			71	YR			20140506	CN	DE			101557501
Blood glucose fluctuation	LEVOFLOXACIN.	UNKNOWN			UNSPECIFIED									20141231	OT	AR			106852991
Hypoglycaemic coma	LEVOFLOXACINA									91	YR		F	20140702	PH	IT			99325344
International normalised ratio increased	LEVOFLOXACIN (LEVOFLOXACIN)													20140228	MD	IT			99698161
Spinal fusion surgery	LEVOFLOXACIN.	UNKNOWN								55	YR		F	20141202	CN	US			106180581
Spinal decompression	LEVOFLOXACIN.	UNKNOWN								55	YR		F	20141202	CN	US			106180581
Post procedural infection	LEVOFLOXACIN.	UNKNOWN								55	YR		F	20141202	CN	US			106180581
Intervertebral disc protrusion	LEVOFLOXACIN.	UNKNOWN								55	YR		F	20141202	CN	US			106180581
Hypersensitivity	LEVOFLOXACIN.	UNKNOWN								55	YR		F	20141202	CN	US			106180581
Tendonitis	LEVOFLOXACIN 500 MG MACLEODS PHARMA	ORAL				QD	1 PILL ONCE DAILY			49	YR		F	20141006		US	150	LBS	105042451
Pain	LEVOFLOXACIN 500 MG MACLEODS PHARMA	ORAL				QD	1 PILL ONCE DAILY			49	YR		F	20141006		US	150	LBS	105042451
Myalgia	LEVOFLOXACIN 500 MG MACLEODS PHARMA	ORAL				QD	1 PILL ONCE DAILY			49	YR		F	20141006		US	150	LBS	105042451
Mobility decreased	LEVOFLOXACIN 500 MG MACLEODS PHARMA	ORAL				QD	1 PILL ONCE DAILY			49	YR		F	20141006		US	150	LBS	105042451
Joint swelling	LEVOFLOXACIN 500 MG MACLEODS PHARMA	ORAL				QD	1 PILL ONCE DAILY			49	YR		F	20141006		US	150	LBS	105042451
Joint stiffness	LEVOFLOXACIN 500 MG MACLEODS PHARMA	ORAL				QD	1 PILL ONCE DAILY			49	YR		F	20141006		US	150	LBS	105042451
Hypoaesthesia	LEVOFLOXACIN 500 MG MACLEODS PHARMA	ORAL				QD	1 PILL ONCE DAILY			49	YR		F	20141006		US	150	LBS	105042451
Burning sensation	LEVOFLOXACIN 500 MG MACLEODS PHARMA	ORAL				QD	1 PILL ONCE DAILY			49	YR		F	20141006		US	150	LBS	105042451
Asthenia	LEVOFLOXACIN 500 MG MACLEODS PHARMA	ORAL				QD	1 PILL ONCE DAILY			49	YR		F	20141006		US	150	LBS	105042451
Arthropathy	LEVOFLOXACIN 500 MG MACLEODS PHARMA	ORAL				QD	1 PILL ONCE DAILY			49	YR		F	20141006		US	150	LBS	105042451
Arthralgia	LEVOFLOXACIN 500 MG MACLEODS PHARMA	ORAL				QD	1 PILL ONCE DAILY			49	YR		F	20141006		US	150	LBS	105042451
Wheezing	LEVOFLOXACIN	ORAL			TABLET	QD				50	YR			20140603	PH	US	58.6	KG	102195821
Vomiting	LEVOFLOXACIN	ORAL			TABLET	QD				50	YR			20140603	PH	US	58.6	KG	102195821
Hypotension	LEVOFLOXACIN	ORAL			TABLET	QD				50	YR			20140603	PH	US	58.6	KG	102195821
Dyspnoea	LEVOFLOXACIN	ORAL			TABLET	QD				50	YR			20140603	PH	US	58.6	KG	102195821
Diarrhoea	LEVOFLOXACIN	ORAL			TABLET	QD				50	YR			20140603	PH	US	58.6	KG	102195821
Anaphylactic reaction	LEVOFLOXACIN	ORAL			TABLET	QD				50	YR			20140603	PH	US	58.6	KG	102195821
Tendon pain	LEVOFLOXACIN 500 MG ZYGENERICS	ORAL				QD	1 PILL, ONCE DAILY, TAKEN BY MOUTH			57	YR		F	20140904		US	125	LBS	104409131
Lethargy	LEVOFLOXACIN 500 MG ZYGENERICS	ORAL				QD	1 PILL, ONCE DAILY, TAKEN BY MOUTH			57	YR		F	20140904		US	125	LBS	104409131
Gastrointestinal disorder	LEVOFLOXACIN 500 MG ZYGENERICS	ORAL				QD	1 PILL, ONCE DAILY, TAKEN BY MOUTH			57	YR		F	20140904		US	125	LBS	104409131
Dizziness	LEVOFLOXACIN 500 MG ZYGENERICS	ORAL				QD	1 PILL, ONCE DAILY, TAKEN BY MOUTH			57	YR		F	20140904		US	125	LBS	104409131
Diarrhoea	LEVOFLOXACIN 500 MG ZYGENERICS	ORAL				QD	1 PILL, ONCE DAILY, TAKEN BY MOUTH			57	YR		F	20140904		US	125	LBS	104409131
Decreased appetite	LEVOFLOXACIN 500 MG ZYGENERICS	ORAL				QD	1 PILL, ONCE DAILY, TAKEN BY MOUTH			57	YR		F	20140904		US	125	LBS	104409131
Contusion	LEVOFLOXACIN 500 MG ZYGENERICS	ORAL				QD	1 PILL, ONCE DAILY, TAKEN BY MOUTH			57	YR		F	20140904		US	125	LBS	104409131
Constipation	LEVOFLOXACIN 500 MG ZYGENERICS	ORAL				QD	1 PILL, ONCE DAILY, TAKEN BY MOUTH			57	YR		F	20140904		US	125	LBS	104409131
Chromaturia	LEVOFLOXACIN 500 MG ZYGENERICS	ORAL				QD	1 PILL, ONCE DAILY, TAKEN BY MOUTH			57	YR		F	20140904		US	125	LBS	104409131
Chest pain	LEVOFLOXACIN 500 MG ZYGENERICS	ORAL				QD	1 PILL, ONCE DAILY, TAKEN BY MOUTH			57	YR		F	20140904		US	125	LBS	104409131
Unresponsive to stimuli	LEVOFLOXACIN (MANUFACTURER UNKNOWN) (LEVOFLOXACIN) (LEVOFLOXACIN)	ORAL								46	YR			20140528		US			102211211
Reflexes abnormal	LEVOFLOXACIN (MANUFACTURER UNKNOWN) (LEVOFLOXACIN) (LEVOFLOXACIN)	ORAL								46	YR			20140528		US			102211211
Quadriparesis	LEVOFLOXACIN (MANUFACTURER UNKNOWN) (LEVOFLOXACIN) (LEVOFLOXACIN)	ORAL								46	YR			20140528		US			102211211
Osmotic demyelination syndrome	LEVOFLOXACIN (MANUFACTURER UNKNOWN) (LEVOFLOXACIN) (LEVOFLOXACIN)	ORAL								46	YR			20140528		US			102211211
Hypothermia	LEVOFLOXACIN (MANUFACTURER UNKNOWN) (LEVOFLOXACIN) (LEVOFLOXACIN)	ORAL								46	YR			20140528		US			102211211
Hypoglycaemia	LEVOFLOXACIN (MANUFACTURER UNKNOWN) (LEVOFLOXACIN) (LEVOFLOXACIN)	ORAL								46	YR			20140528		US			102211211
Bradypnoea	LEVOFLOXACIN (MANUFACTURER UNKNOWN) (LEVOFLOXACIN) (LEVOFLOXACIN)	ORAL								46	YR			20140528		US			102211211
Injection site pruritus	LEVAQUIN									29	YR			20140519	PH	US			101963481
Erythema	LEVAQUIN									29	YR			20140519	PH	US			101963481
Unresponsive to stimuli	Levofloxacin	UNKNOWN								63	YR		M	20140707	MD	COUNTRY NOT SPECIFIED			97786722
Tubulointerstitial nephritis	Levofloxacin	UNKNOWN								63	YR		M	20140707	MD	COUNTRY NOT SPECIFIED			97786722
Tachycardia	Levofloxacin	UNKNOWN								63	YR		M	20140707	MD	COUNTRY NOT SPECIFIED			97786722
Metabolic acidosis	Levofloxacin	UNKNOWN								63	YR		M	20140707	MD	COUNTRY NOT SPECIFIED			97786722
Hypotension	Levofloxacin	UNKNOWN								63	YR		M	20140707	MD	COUNTRY NOT SPECIFIED			97786722
Hypokinesia	Levofloxacin	UNKNOWN								63	YR		M	20140707	MD	COUNTRY NOT SPECIFIED			97786722
Hypoglycaemia	Levofloxacin	UNKNOWN								63	YR		M	20140707	MD	COUNTRY NOT SPECIFIED			97786722
Hyperlactacidaemia	Levofloxacin	UNKNOWN								63	YR		M	20140707	MD	COUNTRY NOT SPECIFIED			97786722
Bundle branch block left	Levofloxacin	UNKNOWN								63	YR		M	20140707	MD	COUNTRY NOT SPECIFIED			97786722
Tearfulness	LEVOFLOXACIN.						APPROXIMATELY			59	YR		F	20141211		US			106540461
Poor quality sleep	LEVOFLOXACIN.						APPROXIMATELY			59	YR		F	20141211		US			106540461
Paraesthesia	LEVOFLOXACIN.						APPROXIMATELY			59	YR		F	20141211		US			106540461
Intervertebral disc protrusion	LEVOFLOXACIN.						APPROXIMATELY			59	YR		F	20141211		US			106540461
Flushing	LEVOFLOXACIN.						APPROXIMATELY			59	YR		F	20141211		US			106540461
Flat affect	LEVOFLOXACIN.						APPROXIMATELY			59	YR		F	20141211		US			106540461
Feeling of despair	LEVOFLOXACIN.						APPROXIMATELY			59	YR		F	20141211		US			106540461
Disturbance in attention	LEVOFLOXACIN.						APPROXIMATELY			59	YR		F	20141211		US			106540461
Depression	LEVOFLOXACIN.						APPROXIMATELY			59	YR		F	20141211		US			106540461
Dementia	LEVOFLOXACIN.						APPROXIMATELY			59	YR		F	20141211		US			106540461
Cyst	LEVOFLOXACIN.						APPROXIMATELY			59	YR		F	20141211		US			106540461
Conversion disorder	LEVOFLOXACIN.						APPROXIMATELY			59	YR		F	20141211		US			106540461
Attention deficit/hyperactivity disorder	LEVOFLOXACIN.						APPROXIMATELY			59	YR		F	20141211		US			106540461
Asthenia	LEVOFLOXACIN.						APPROXIMATELY			59	YR		F	20141211		US			106540461
Amnesia	LEVOFLOXACIN.						APPROXIMATELY			59	YR		F	20141211		US			106540461
Psychotic disorder	LEVAQUIN	ORAL				QD				36	YR		F	20140925	CN	US	117	LBS	104806051
Panic reaction	LEVAQUIN	ORAL				QD				36	YR		F	20140925	CN	US	117	LBS	104806051
Mania	LEVAQUIN	ORAL				QD				36	YR		F	20140925	CN	US	117	LBS	104806051
Disorientation	LEVAQUIN	ORAL				QD				36	YR		F	20140925	CN	US	117	LBS	104806051
Confusional state	LEVAQUIN	ORAL				QD				36	YR		F	20140925	CN	US	117	LBS	104806051
Tendon pain	LEVAQUIN	ORAL				QD	1 PILL ONCE DAILY TAKEN BY MOUTH			38	YR		F	20140918		US	118	LBS	104662241
Pain	LEVAQUIN	ORAL				QD	1 PILL ONCE DAILY TAKEN BY MOUTH			38	YR		F	20140918		US	118	LBS	104662241
Neuralgia	LEVAQUIN	ORAL				QD	1 PILL ONCE DAILY TAKEN BY MOUTH			38	YR		F	20140918		US	118	LBS	104662241
Neck pain	LEVAQUIN	ORAL				QD	1 PILL ONCE DAILY TAKEN BY MOUTH			38	YR		F	20140918		US	118	LBS	104662241
Musculoskeletal pain	LEVAQUIN	ORAL				QD	1 PILL ONCE DAILY TAKEN BY MOUTH			38	YR		F	20140918		US	118	LBS	104662241
Nervousness	LEVOFLOXACIN	ORAL				QD	1 PILL ONCE DAILY MOUTH			75	YR		M	20140625		US			103022991
Muscular weakness	LEVOFLOXACIN	ORAL				QD	1 PILL ONCE DAILY MOUTH			75	YR		M	20140625		US			103022991
Heart rate irregular	LEVOFLOXACIN	ORAL				QD	1 PILL ONCE DAILY MOUTH			75	YR		M	20140625		US			103022991
Fatigue	LEVOFLOXACIN	ORAL				QD	1 PILL ONCE DAILY MOUTH			75	YR		M	20140625		US			103022991
Dizziness	LEVOFLOXACIN	ORAL				QD	1 PILL ONCE DAILY MOUTH			75	YR		M	20140625		US			103022991
Disorientation	LEVOFLOXACIN	ORAL				QD	1 PILL ONCE DAILY MOUTH			75	YR		M	20140625		US			103022991
Asthenia	LEVOFLOXACIN	ORAL				QD	1 PILL ONCE DAILY MOUTH			75	YR		M	20140625		US			103022991
Pain in extremity	LEVOFLOXACIN		500	MG		QD	7 PILLS, BY MOUTH			58	YR		F	20140718	OT	US	107	KG	103306451
Myalgia	LEVOFLOXACIN		500	MG		QD	7 PILLS, BY MOUTH			58	YR		F	20140718	OT	US	107	KG	103306451
Muscle twitching	LEVOFLOXACIN		500	MG		QD	7 PILLS, BY MOUTH			58	YR		F	20140718	OT	US	107	KG	103306451
Tendonitis	LEVOFLOXACIN	ORAL				QD				55	YR		F	20140717	CN	US	160	LBS	103307021
Tendon pain	LEVOFLOXACIN	ORAL				QD				55	YR		F	20140717	CN	US	160	LBS	103307021
Panic attack	LEVOFLOXACIN	ORAL				QD				55	YR		F	20140717	CN	US	160	LBS	103307021
Pain	LEVOFLOXACIN	ORAL				QD				55	YR		F	20140717	CN	US	160	LBS	103307021
Bedridden	LEVOFLOXACIN	ORAL				QD				55	YR		F	20140717	CN	US	160	LBS	103307021
Asthenia	LEVOFLOXACIN	ORAL				QD				55	YR		F	20140717	CN	US	160	LBS	103307021
Retinal tear	LEVAQUIN	ORAL	500	MG		QD				62	YR		F	20141104		US	130	LBS	105653481
Muscular weakness	LEVAQUIN	ORAL	500	MG		QD				62	YR		F	20141104		US	130	LBS	105653481
Fatigue	LEVAQUIN	ORAL	500	MG		QD				62	YR		F	20141104		US	130	LBS	105653481
Pneumonitis	LEVOFLOXACIN	ORAL	500	MG			500 MILLIGRAM DAILY;			44	YR			20140529	PH	IT			102049321
Drug ineffective	LEVOFLOXACIN	ORAL	500	MG			500 MILLIGRAM DAILY;			44	YR			20140529	PH	IT			102049321
Pain	LEVAQUIN									58	YR		F	20141101		US	138	LBS	105634841
Musculoskeletal stiffness	LEVAQUIN									58	YR		F	20141101		US	138	LBS	105634841
Gait disturbance	LEVAQUIN									58	YR		F	20141101		US	138	LBS	105634841
Neutropenia	LEVOFLOXACIN	INTRAVENOUS	1	DF		QD	1 DF,QD							20140919	MD	IT			102973562
Leukopenia	LEVOFLOXACIN	INTRAVENOUS	1	DF		QD	1 DF,QD							20140919	MD	IT			102973562
Drug interaction	LEVOFLOXACIN	INTRAVENOUS	1	DF		QD	1 DF,QD							20140919	MD	IT			102973562
Bone marrow failure	LEVOFLOXACIN	INTRAVENOUS	1	DF		QD	1 DF,QD							20140919	MD	IT			102973562
Tenosynovitis stenosans	LEVAQUIN	ORAL			UNSPECIFIED					51	YR			20140403	CN	US			77674514
Tendon rupture	LEVAQUIN	ORAL			UNSPECIFIED					51	YR			20140403	CN	US			77674514
Tendon disorder	LEVAQUIN	ORAL			UNSPECIFIED					51	YR			20140403	CN	US			77674514
Synovitis	LEVAQUIN	ORAL			UNSPECIFIED					51	YR			20140403	CN	US			77674514
Rotator cuff syndrome	LEVAQUIN	ORAL			UNSPECIFIED					51	YR			20140403	CN	US			77674514
Hypoglycaemic coma	LEVOFLOXACIN ( LEVOFLOXACIN)	ORAL				QD				91	YR			20140220		US			99286861
Tremor	LEVAQUIN	ORAL			UNSPECIFIED					67	YR	A	F	20140703	CN	US			101662752
Pyrexia	LEVAQUIN	ORAL			UNSPECIFIED					67	YR	A	F	20140703	CN	US			101662752
Pneumonia	LEVAQUIN	ORAL			UNSPECIFIED					67	YR	A	F	20140703	CN	US			101662752
Nausea	LEVAQUIN	ORAL			UNSPECIFIED					67	YR	A	F	20140703	CN	US			101662752
Nasopharyngitis	LEVAQUIN	ORAL			UNSPECIFIED					67	YR	A	F	20140703	CN	US			101662752
Nasal congestion	LEVAQUIN	ORAL			UNSPECIFIED					67	YR	A	F	20140703	CN	US			101662752
Malaise	LEVAQUIN	ORAL			UNSPECIFIED					67	YR	A	F	20140703	CN	US			101662752
Malabsorption	LEVAQUIN	ORAL			UNSPECIFIED					67	YR	A	F	20140703	CN	US			101662752
Lobar pneumonia	LEVAQUIN	ORAL			UNSPECIFIED					67	YR	A	F	20140703	CN	US			101662752
Insomnia	LEVAQUIN	ORAL			UNSPECIFIED					67	YR	A	F	20140703	CN	US			101662752
Incisional hernia	LEVAQUIN	ORAL			UNSPECIFIED					67	YR	A	F	20140703	CN	US			101662752
Hypophagia	LEVAQUIN	ORAL			UNSPECIFIED					67	YR	A	F	20140703	CN	US			101662752
Hyperhidrosis	LEVAQUIN	ORAL			UNSPECIFIED					67	YR	A	F	20140703	CN	US			101662752
Herpes zoster	LEVAQUIN	ORAL			UNSPECIFIED					67	YR	A	F	20140703	CN	US			101662752
Drug ineffective	LEVAQUIN	ORAL			UNSPECIFIED					67	YR	A	F	20140703	CN	US			101662752
Crohn's disease	LEVAQUIN	ORAL			UNSPECIFIED					67	YR	A	F	20140703	CN	US			101662752
Cough	LEVAQUIN	ORAL			UNSPECIFIED					67	YR	A	F	20140703	CN	US			101662752
Circadian rhythm sleep disorder	LEVAQUIN	ORAL			UNSPECIFIED					67	YR	A	F	20140703	CN	US			101662752
Caecectomy	LEVAQUIN	ORAL			UNSPECIFIED					67	YR	A	F	20140703	CN	US			101662752
Bronchitis	LEVAQUIN	ORAL			UNSPECIFIED					67	YR	A	F	20140703	CN	US			101662752
Asthenia	LEVAQUIN	ORAL			UNSPECIFIED					67	YR	A	F	20140703	CN	US			101662752
Activities of daily living impaired	LEVAQUIN	ORAL			UNSPECIFIED					67	YR	A	F	20140703	CN	US			101662752
Rotator cuff syndrome	LEVAQUIN	ORAL	750	MG	TABLETS					55	YR	A	F	20140930	CN	US			104843642
Renal failure	LEVOFLOXACIN	ORAL	1	DF	TABLET	QD	1 DOSAGE FORMS DAILY; 1 DF DAILY			87	YR		F	20140825	MD	IT			104069871
Motor dysfunction	LEVOFLOXACIN	ORAL	1	DF	TABLET	QD	1 DOSAGE FORMS DAILY; 1 DF DAILY			87	YR		F	20140825	MD	IT			104069871
Hypotension	LEVOFLOXACIN	ORAL	1	DF	TABLET	QD	1 DOSAGE FORMS DAILY; 1 DF DAILY			87	YR		F	20140825	MD	IT			104069871
Gravitational oedema	LEVOFLOXACIN	ORAL	1	DF	TABLET	QD	1 DOSAGE FORMS DAILY; 1 DF DAILY			87	YR		F	20140825	MD	IT			104069871
Gait disturbance	LEVOFLOXACIN	ORAL	1	DF	TABLET	QD	1 DOSAGE FORMS DAILY; 1 DF DAILY			87	YR		F	20140825	MD	IT			104069871
Fatigue	LEVOFLOXACIN	ORAL	1	DF	TABLET	QD	1 DOSAGE FORMS DAILY; 1 DF DAILY			87	YR		F	20140825	MD	IT			104069871
Decreased appetite	LEVOFLOXACIN	ORAL	1	DF	TABLET	QD	1 DOSAGE FORMS DAILY; 1 DF DAILY			87	YR		F	20140825	MD	IT			104069871
Asthenia	LEVOFLOXACIN	ORAL	1	DF	TABLET	QD	1 DOSAGE FORMS DAILY; 1 DF DAILY			87	YR		F	20140825	MD	IT			104069871
Tendon rupture	LEVOFLOXACIN 500MG	INTRAVENOUS				QD				81	YR		F	20140822		US	170	LBS	104102271
Quality of life decreased	LEVOFLOXACIN 500MG	INTRAVENOUS				QD				81	YR		F	20140822		US	170	LBS	104102271
Balance disorder	LEVOFLOXACIN 500MG	INTRAVENOUS				QD				81	YR		F	20140822		US	170	LBS	104102271
Vitreous floaters	LEVOFLOXACIN		500	MG		QD	1 IN 1 D			68	YR			20140527	CN	US			101846072
Vision blurred	LEVOFLOXACIN		500	MG		QD	1 IN 1 D			68	YR			20140527	CN	US			101846072
Toxicity to various agents	LEVOFLOXACIN		500	MG		QD	1 IN 1 D			68	YR			20140527	CN	US			101846072
Tinnitus	LEVOFLOXACIN		500	MG		QD	1 IN 1 D			68	YR			20140527	CN	US			101846072
Thinking abnormal	LEVOFLOXACIN		500	MG		QD	1 IN 1 D			68	YR			20140527	CN	US			101846072
Tendonitis	LEVOFLOXACIN		500	MG		QD	1 IN 1 D			68	YR			20140527	CN	US			101846072
Sunburn	LEVOFLOXACIN		500	MG		QD	1 IN 1 D			68	YR			20140527	CN	US			101846072
Sinusitis	LEVOFLOXACIN		500	MG		QD	1 IN 1 D			68	YR			20140527	CN	US			101846072
Pyrexia	LEVOFLOXACIN		500	MG		QD	1 IN 1 D			68	YR			20140527	CN	US			101846072
Purpura	LEVOFLOXACIN		500	MG		QD	1 IN 1 D			68	YR			20140527	CN	US			101846072
Plantar fasciitis	LEVOFLOXACIN		500	MG		QD	1 IN 1 D			68	YR			20140527	CN	US			101846072
Photophobia	LEVOFLOXACIN		500	MG		QD	1 IN 1 D			68	YR			20140527	CN	US			101846072
Paranoia	LEVOFLOXACIN		500	MG		QD	1 IN 1 D			68	YR			20140527	CN	US			101846072
Panic reaction	LEVOFLOXACIN		500	MG		QD	1 IN 1 D			68	YR			20140527	CN	US			101846072
Palpitations	LEVOFLOXACIN		500	MG		QD	1 IN 1 D			68	YR			20140527	CN	US			101846072
Oedema	LEVOFLOXACIN		500	MG		QD	1 IN 1 D			68	YR			20140527	CN	US			101846072
Nervous system disorder	LEVOFLOXACIN		500	MG		QD	1 IN 1 D			68	YR			20140527	CN	US			101846072
Nausea	LEVOFLOXACIN		500	MG		QD	1 IN 1 D			68	YR			20140527	CN	US			101846072
Myalgia	LEVOFLOXACIN		500	MG		QD	1 IN 1 D			68	YR			20140527	CN	US			101846072
Muscle spasms	LEVOFLOXACIN		500	MG		QD	1 IN 1 D			68	YR			20140527	CN	US			101846072
Lymphadenopathy	LEVOFLOXACIN		500	MG		QD	1 IN 1 D			68	YR			20140527	CN	US			101846072
Loss of employment	LEVOFLOXACIN		500	MG		QD	1 IN 1 D			68	YR			20140527	CN	US			101846072
Insomnia	LEVOFLOXACIN		500	MG		QD	1 IN 1 D			68	YR			20140527	CN	US			101846072
Hypersensitivity	LEVOFLOXACIN		500	MG		QD	1 IN 1 D			68	YR			20140527	CN	US			101846072
Hyperacusis	LEVOFLOXACIN		500	MG		QD	1 IN 1 D			68	YR			20140527	CN	US			101846072
Headache	LEVOFLOXACIN		500	MG		QD	1 IN 1 D			68	YR			20140527	CN	US			101846072
Hallucination	LEVOFLOXACIN		500	MG		QD	1 IN 1 D			68	YR			20140527	CN	US			101846072
Gastrointestinal pain	LEVOFLOXACIN		500	MG		QD	1 IN 1 D			68	YR			20140527	CN	US			101846072
Ear pain	LEVOFLOXACIN		500	MG		QD	1 IN 1 D			68	YR			20140527	CN	US			101846072
Depression	LEVOFLOXACIN		500	MG		QD	1 IN 1 D			68	YR			20140527	CN	US			101846072
Crepitations	LEVOFLOXACIN		500	MG		QD	1 IN 1 D			68	YR			20140527	CN	US			101846072
Costochondritis	LEVOFLOXACIN		500	MG		QD	1 IN 1 D			68	YR			20140527	CN	US			101846072
Confusional state	LEVOFLOXACIN		500	MG		QD	1 IN 1 D			68	YR			20140527	CN	US			101846072
Chills	LEVOFLOXACIN		500	MG		QD	1 IN 1 D			68	YR			20140527	CN	US			101846072
Chest pain	LEVOFLOXACIN		500	MG		QD	1 IN 1 D			68	YR			20140527	CN	US			101846072
Asthma	LEVOFLOXACIN		500	MG		QD	1 IN 1 D			68	YR			20140527	CN	US			101846072
Anxiety	LEVOFLOXACIN		500	MG		QD	1 IN 1 D			68	YR			20140527	CN	US			101846072
Amnesia	LEVOFLOXACIN		500	MG		QD	1 IN 1 D			68	YR			20140527	CN	US			101846072
Abdominal discomfort	LEVOFLOXACIN		500	MG		QD	1 IN 1 D			68	YR			20140527	CN	US			101846072
Abasia	LEVOFLOXACIN		500	MG		QD	1 IN 1 D			68	YR			20140527	CN	US			101846072
Hyperpyrexia	Levofloxacin 500mg	ORAL	500	MG			500 MG, DAILY			56	YR		M	20140910	PH	IT			104432972
Drug ineffective	Levofloxacin 500mg	ORAL	500	MG			500 MG, DAILY			56	YR		M	20140910	PH	IT			104432972
Musculoskeletal stiffness	LEVOFLOXACIN	ORAL	500	MG		QD				48	YR					US	147	LBS	101606931
Immobile	LEVOFLOXACIN	ORAL	500	MG		QD				48	YR					US	147	LBS	101606931
Arthralgia	LEVOFLOXACIN	ORAL	500	MG		QD				48	YR					US	147	LBS	101606931
Tremor	Levofloxacin (Unknown)	ORAL	1000	MG	UNK	QD	1000 MG, DAILY	2000	MG	96	YR		F	20140808	CN	IT	55	KG	102015394
Respiratory failure	Levofloxacin (Unknown)	ORAL	1000	MG	UNK	QD	1000 MG, DAILY	2000	MG	96	YR		F	20140808	CN	IT	55	KG	102015394
Medication error	Levofloxacin (Unknown)	ORAL	1000	MG	UNK	QD	1000 MG, DAILY	2000	MG	96	YR		F	20140808	CN	IT	55	KG	102015394
Gait disturbance	Levofloxacin (Unknown)	ORAL	1000	MG	UNK	QD	1000 MG, DAILY	2000	MG	96	YR		F	20140808	CN	IT	55	KG	102015394
Dysphagia	Levofloxacin (Unknown)	ORAL	1000	MG	UNK	QD	1000 MG, DAILY	2000	MG	96	YR		F	20140808	CN	IT	55	KG	102015394
Dyskinesia	Levofloxacin (Unknown)	ORAL	1000	MG	UNK	QD	1000 MG, DAILY	2000	MG	96	YR		F	20140808	CN	IT	55	KG	102015394
Confusional state	Levofloxacin (Unknown)	ORAL	1000	MG	UNK	QD	1000 MG, DAILY	2000	MG	96	YR		F	20140808	CN	IT	55	KG	102015394
Bronchitis	Levofloxacin (Unknown)	ORAL	1000	MG	UNK	QD	1000 MG, DAILY	2000	MG	96	YR		F	20140808	CN	IT	55	KG	102015394
Atrial fibrillation	Levofloxacin (Unknown)	ORAL	1000	MG	UNK	QD	1000 MG, DAILY	2000	MG	96	YR		F	20140808	CN	IT	55	KG	102015394
Tendonitis	LEVOFLOXACIN	ORAL	750	MG	TABLET	QD				58	YR		M	20140828	PH	US			104208201
Tendon rupture	LEVOFLOXACIN	ORAL	750	MG	TABLET	QD				58	YR		M	20140828	PH	US			104208201
Rash generalised	LEVOFLOXACIN (LEVOFLOXACIN)	ORAL	250	MG		QD				41	YR			20140523	PH	IT			101881642
Tendon pain	LEVOFLOXACIN	ORAL				QD				57	YR		M	20140701		US	215	LBS	102813061
Pain in extremity	LEVOFLOXACIN	ORAL				QD				57	YR		M	20140701		US	215	LBS	102813061
Musculoskeletal pain	LEVOFLOXACIN	ORAL				QD				57	YR		M	20140701		US	215	LBS	102813061
Feeling abnormal	LEVOFLOXACIN	ORAL				QD				57	YR		M	20140701		US	215	LBS	102813061
Eye pain	LEVOFLOXACIN	ORAL				QD				57	YR		M	20140701		US	215	LBS	102813061
Diplopia	LEVOFLOXACIN	ORAL				QD				57	YR		M	20140701		US	215	LBS	102813061
Arthralgia	LEVOFLOXACIN	ORAL				QD				57	YR		M	20140701		US	215	LBS	102813061
Tremor	LEVOFLOXACIN	ORAL	1000	MG	FILM-COATED TABLET	QD	1000 MG, QD	2000	MG	96	YR		F	20140801	OT	IT			101899544
Medication error	LEVOFLOXACIN	ORAL	1000	MG	FILM-COATED TABLET	QD	1000 MG, QD	2000	MG	96	YR		F	20140801	OT	IT			101899544
Gait disturbance	LEVOFLOXACIN	ORAL	1000	MG	FILM-COATED TABLET	QD	1000 MG, QD	2000	MG	96	YR		F	20140801	OT	IT			101899544
Dysphagia	LEVOFLOXACIN	ORAL	1000	MG	FILM-COATED TABLET	QD	1000 MG, QD	2000	MG	96	YR		F	20140801	OT	IT			101899544
Dyskinesia	LEVOFLOXACIN	ORAL	1000	MG	FILM-COATED TABLET	QD	1000 MG, QD	2000	MG	96	YR		F	20140801	OT	IT			101899544
Atrial fibrillation	LEVOFLOXACIN	ORAL	1000	MG	FILM-COATED TABLET	QD	1000 MG, QD	2000	MG	96	YR		F	20140801	OT	IT			101899544
Wrong drug administered	LEVAQUIN									64	YR			20140409		US	180	LBS	100721351
Urticaria	LEVAQUIN									64	YR			20140409		US	180	LBS	100721351
Swelling	LEVAQUIN									64	YR			20140409		US	180	LBS	100721351
Pruritus	LEVAQUIN									64	YR			20140409		US	180	LBS	100721351
Paralysis	LEVAQUIN	ORAL				QD	ONCE DAILY TAKEN BY MOUTHX 7 DAYS.			36	YR		M	20140711		US	175	LBS	103074501
Pain in extremity	LEVAQUIN	ORAL				QD	ONCE DAILY TAKEN BY MOUTHX 7 DAYS.			36	YR		M	20140711		US	175	LBS	103074501
Hypoaesthesia	LEVAQUIN	ORAL				QD	ONCE DAILY TAKEN BY MOUTHX 7 DAYS.			36	YR		M	20140711		US	175	LBS	103074501
Pruritus	Levofloxacin	ORAL	500	MG	FILM-COATED TABLET	1X				35	YR			20140625	PH	IT			102571381
Generalised erythema	Levofloxacin	ORAL	500	MG	FILM-COATED TABLET	1X				35	YR			20140625	PH	IT			102571381
Dyspnoea	Levofloxacin	ORAL	500	MG	FILM-COATED TABLET	1X				35	YR			20140625	PH	IT			102571381
Neuropathy peripheral	LEVAQUIN	ORAL				BID	TAKEN BY MOUTH			40	YR		M	20140714	CN	US	300	LBS	103099851
Tendon disorder	LEVAQUIN	INTRAVENOUS					INTO A VEIN			48	YR		F	20140718		US	110	LBS	103342881
Tendon discomfort	LEVAQUIN	INTRAVENOUS					INTO A VEIN			48	YR		F	20140718		US	110	LBS	103342881
Myalgia	LEVAQUIN	INTRAVENOUS					INTO A VEIN			48	YR		F	20140718		US	110	LBS	103342881
Malaise	LEVAQUIN	INTRAVENOUS					INTO A VEIN			48	YR		F	20140718		US	110	LBS	103342881
Swollen tongue	LEVOFLOXACIN	ORAL	500	MG		QD				68	YR			20140430	PH	US	95	KG	102133011
Rash maculo-papular	LEVOFLOXACIN	ORAL	500	MG		QD				68	YR			20140430	PH	US	95	KG	102133011
Rash erythematous	LEVOFLOXACIN	ORAL	500	MG		QD				68	YR			20140430	PH	US	95	KG	102133011
Erythema multiforme	LEVOFLOXACIN	ORAL	500	MG		QD				68	YR			20140430	PH	US	95	KG	102133011
Neutropenia	LEVOFLOXACIN	INTRAVENOUS	1	DF		QD				46	YR	A	M	20140909	MD	IT			102703152
Leukopenia	LEVOFLOXACIN	INTRAVENOUS	1	DF		QD				46	YR	A	M	20140909	MD	IT			102703152
Drug interaction	LEVOFLOXACIN	INTRAVENOUS	1	DF		QD				46	YR	A	M	20140909	MD	IT			102703152
Bone marrow failure	LEVOFLOXACIN	INTRAVENOUS	1	DF		QD				46	YR	A	M	20140909	MD	IT			102703152
Pain in extremity	LEVOFLOXACIN		750	MG	PILLULES	QD	TAKEN BY MOUTH			56	YR			20140519	CN	US	140	LBS	101971551
Musculoskeletal pain	LEVOFLOXACIN		750	MG	PILLULES	QD	TAKEN BY MOUTH			56	YR			20140519	CN	US	140	LBS	101971551
Joint swelling	LEVOFLOXACIN		750	MG	PILLULES	QD	TAKEN BY MOUTH			56	YR			20140519	CN	US	140	LBS	101971551
Joint effusion	LEVOFLOXACIN		750	MG	PILLULES	QD	TAKEN BY MOUTH			56	YR			20140519	CN	US	140	LBS	101971551
Gait disturbance	LEVOFLOXACIN		750	MG	PILLULES	QD	TAKEN BY MOUTH			56	YR			20140519	CN	US	140	LBS	101971551
Capillary disorder	LEVOFLOXACIN		750	MG	PILLULES	QD	TAKEN BY MOUTH			56	YR			20140519	CN	US	140	LBS	101971551
Arthralgia	LEVOFLOXACIN		750	MG	PILLULES	QD	TAKEN BY MOUTH			56	YR			20140519	CN	US	140	LBS	101971551
Activities of daily living impaired	LEVOFLOXACIN		750	MG	PILLULES	QD	TAKEN BY MOUTH			56	YR			20140519	CN	US	140	LBS	101971551
Toxicity to various agents	LEVAQUIN	ORAL								49	YR		F	20140810		US	275	LBS	103785251
Tendon rupture	LEVAQUIN	ORAL								49	YR		F	20140810		US	275	LBS	103785251
Tendon disorder	LEVAQUIN	ORAL								49	YR		F	20140810		US	275	LBS	103785251
Rotator cuff syndrome	LEVAQUIN	ORAL								49	YR		F	20140810		US	275	LBS	103785251
Psychotic disorder	LEVAQUIN	ORAL								49	YR		F	20140810		US	275	LBS	103785251
Occipital neuralgia	LEVAQUIN	ORAL								49	YR		F	20140810		US	275	LBS	103785251
Musculoskeletal pain	LEVAQUIN	ORAL								49	YR		F	20140810		US	275	LBS	103785251
Muscle spasms	LEVAQUIN	ORAL								49	YR		F	20140810		US	275	LBS	103785251
Muscle contractions involuntary	LEVAQUIN	ORAL								49	YR		F	20140810		US	275	LBS	103785251
Migraine	LEVAQUIN	ORAL								49	YR		F	20140810		US	275	LBS	103785251
Mental impairment	LEVAQUIN	ORAL								49	YR		F	20140810		US	275	LBS	103785251
Memory impairment	LEVAQUIN	ORAL								49	YR		F	20140810		US	275	LBS	103785251
Hemiparesis	LEVAQUIN	ORAL								49	YR		F	20140810		US	275	LBS	103785251
Hallucination	LEVAQUIN	ORAL								49	YR		F	20140810		US	275	LBS	103785251
Joint stiffness	LEVAQUIN		2		PILLULES	BID	TAKEN BY MOUTH			64	YR			20140406	CN	US	290	LBS	100645751
Gait disturbance	LEVAQUIN		2		PILLULES	BID	TAKEN BY MOUTH			64	YR			20140406	CN	US	290	LBS	100645751
Arthralgia	LEVAQUIN		2		PILLULES	BID	TAKEN BY MOUTH			64	YR			20140406	CN	US	290	LBS	100645751
Tendonitis	LEVOFLOXACIN	ORAL				QD	1 PILL (5 PILL COURSE) ONCE DAILY TAKEN BY MOUTH			46	YR		F	20140929		US	250	LBS	104864011
Musculoskeletal stiffness	LEVOFLOXACIN	ORAL				QD	1 PILL (5 PILL COURSE) ONCE DAILY TAKEN BY MOUTH			46	YR		F	20140929		US	250	LBS	104864011
Tooth discolouration	LEVAQUIN	ORAL				QD	1 PILL			40	YR		F	20141214		US	145	LBS	106554211
Product label confusion	LEVOFLOXACIN.		250	MG										20140904		US			106362501
Circumstance or information capable of leading to medication error	LEVOFLOXACIN.		250	MG										20140904		US			106362501
Tendon rupture	LEVAQUIN	ORAL				QD				58	YR		F	20141216		US	194	LBS	106625151
Peripheral swelling	LEVAQUIN	ORAL				QD				58	YR		F	20141216		US	194	LBS	106625151
Pain in extremity	LEVAQUIN	ORAL				QD				58	YR		F	20141216		US	194	LBS	106625151
Infusion site pruritus	LEVAQUIN	INTRAVENOUS	750	MG		QD				49	YR			20140620	OT	US	134	KG	102582351
Infusion site pain	LEVAQUIN	INTRAVENOUS	750	MG		QD				49	YR			20140620	OT	US	134	KG	102582351
Infusion site erythema	LEVAQUIN	INTRAVENOUS	750	MG		QD				49	YR			20140620	OT	US	134	KG	102582351
Infusion related reaction	LEVAQUIN	INTRAVENOUS	750	MG		QD				49	YR			20140620	OT	US	134	KG	102582351
Oral discomfort	Levofloxacin									67	YR		F	20140707	MD	GB	82	KG	102805731
Mouth swelling	Levofloxacin									67	YR		F	20140707	MD	GB	82	KG	102805731
Renal failure acute	LEVOFLOXACIN	ORAL	10	DF		1X	10 DF, ONCE/SINGLE	100	DF	72	YR			20140306	OT	IT			99168782
Erectile dysfunction	LEVAQUIN	ORAL				QD	3 DOSES, 1 PILL, ONCE DAILY, TAKEN BY MOUTH			28	YR			20140408		US	135	LBS	100696901
Nerve injury	LEVOFLOXACIN.						DATES OF USE: 5 DAYS, INTO A VEIN?			56	YR		M	20141122		US	230	LBS	106066121
Hypoaesthesia	LEVOFLOXACIN.						DATES OF USE: 5 DAYS, INTO A VEIN?			56	YR		M	20141122		US	230	LBS	106066121
Wound infection	LEVAQUIN	UNKNOWN			UNSPECIFIED					76	YR	E	M	20141201	CN	US	83.46	KG	106158201
Respiratory arrest	LEVAQUIN	UNKNOWN			UNSPECIFIED					76	YR	E	M	20141201	CN	US	83.46	KG	106158201
Pustular psoriasis	LEVAQUIN	UNKNOWN			UNSPECIFIED					76	YR	E	M	20141201	CN	US	83.46	KG	106158201
Loss of consciousness	LEVAQUIN	UNKNOWN			UNSPECIFIED					76	YR	E	M	20141201	CN	US	83.46	KG	106158201
Joint swelling	LEVAQUIN	UNKNOWN			UNSPECIFIED					76	YR	E	M	20141201	CN	US	83.46	KG	106158201
Chronic obstructive pulmonary disease	LEVAQUIN	UNKNOWN			UNSPECIFIED					76	YR	E	M	20141201	CN	US	83.46	KG	106158201
Infusion site vesicles	LEVOFLOXACIN INJECTION IN 5% DEXTROSE	INTRAVENOUS	500	MG		1X				71	YR		F	20140709	PH	US	80.4	KG	103033621
Infusion site swelling	LEVOFLOXACIN INJECTION IN 5% DEXTROSE	INTRAVENOUS	500	MG		1X				71	YR		F	20140709	PH	US	80.4	KG	103033621
Infusion site extravasation	LEVOFLOXACIN INJECTION IN 5% DEXTROSE	INTRAVENOUS	500	MG		1X				71	YR		F	20140709	PH	US	80.4	KG	103033621
Self injurious behaviour	LEVOFLOXACIN	ORAL				QD	1 DAILY, ONCE DAILY, TAKEN BY MOUTH			45	YR		F	20140717		US	240	LBS	103306331
Insomnia	LEVOFLOXACIN	ORAL				QD	1 DAILY, ONCE DAILY, TAKEN BY MOUTH			45	YR		F	20140717		US	240	LBS	103306331
Hallucination	LEVOFLOXACIN	ORAL				QD	1 DAILY, ONCE DAILY, TAKEN BY MOUTH			45	YR		F	20140717		US	240	LBS	103306331
Autoimmune hepatitis	LEVOFLOXACIN	ORAL					500 MILLIGRAM DAILY; 11 POINTS ON RUCAM SCALE: VERY PROBABLE CAUSAL RELATIONSHIP.			59	YR			20140508	OT	ES			101014772
Intervertebral discitis	LEVOFLOXACIN.	ORAL	500	MG		QD	500 MG, QD (4- 6 WEEKS)	20500	MG					20141113	OT	GB			105827731
Bone abscess	LEVOFLOXACIN.	ORAL	500	MG		QD	500 MG, QD (4- 6 WEEKS)	20500	MG					20141113	OT	GB			105827731
Myalgia	LEVOFLOXACIN 500 MG	ORAL				QD	1 PILL/DAY			47	YR		M	20140924		US	163	LBS	104784941
Musculoskeletal pain	LEVOFLOXACIN 500 MG	ORAL				QD	1 PILL/DAY			47	YR		M	20140924		US	163	LBS	104784941
Insomnia	LEVOFLOXACIN 500 MG	ORAL				QD	1 PILL/DAY			47	YR		M	20140924		US	163	LBS	104784941
Headache	LEVOFLOXACIN 500 MG	ORAL				QD	1 PILL/DAY			47	YR		M	20140924		US	163	LBS	104784941
Dyspnoea	LEVOFLOXACIN 500 MG	ORAL				QD	1 PILL/DAY			47	YR		M	20140924		US	163	LBS	104784941
Dizziness	LEVOFLOXACIN 500 MG	ORAL				QD	1 PILL/DAY			47	YR		M	20140924		US	163	LBS	104784941
Arthralgia	LEVOFLOXACIN 500 MG	ORAL				QD	1 PILL/DAY			47	YR		M	20140924		US	163	LBS	104784941
Renal pain	LEVOFLOXACIN	ORAL				QD	TAKEN BY MOUTH			47	YR			20140404	CN	US	141	LBS	100643421
Pain in extremity	LEVOFLOXACIN	ORAL				QD	TAKEN BY MOUTH			47	YR			20140404	CN	US	141	LBS	100643421
Musculoskeletal pain	LEVOFLOXACIN	ORAL				QD	TAKEN BY MOUTH			47	YR			20140404	CN	US	141	LBS	100643421
Insomnia	LEVOFLOXACIN	ORAL				QD	TAKEN BY MOUTH			47	YR			20140404	CN	US	141	LBS	100643421
Bladder pain	LEVOFLOXACIN	ORAL				QD	TAKEN BY MOUTH			47	YR			20140404	CN	US	141	LBS	100643421
Unresponsive to stimuli	LEVOFLOXACIN	UNKNOWN			UNSPECIFIED							E	M	20140919	CN	US			104649921
Pneumonia	LEVOFLOXACIN	UNKNOWN			UNSPECIFIED							E	M	20140919	CN	US			104649921
Insomnia	LEVOFLOXACIN	UNKNOWN			UNSPECIFIED							E	M	20140919	CN	US			104649921
Fall	LEVOFLOXACIN	UNKNOWN			UNSPECIFIED							E	M	20140919	CN	US			104649921
Depressed level of consciousness	LEVOFLOXACIN	UNKNOWN			UNSPECIFIED							E	M	20140919	CN	US			104649921
Tremor	LEVAQUIN	UNKNOWN			UNSPECIFIED					23	YR	A	F	20140815	CN	BR			102488632
Swelling	LEVAQUIN	UNKNOWN			UNSPECIFIED					23	YR	A	F	20140815	CN	BR			102488632
Pruritus	LEVAQUIN	UNKNOWN			UNSPECIFIED					23	YR	A	F	20140815	CN	BR			102488632
Insomnia	LEVAQUIN	UNKNOWN			UNSPECIFIED					23	YR	A	F	20140815	CN	BR			102488632
Heart rate increased	LEVAQUIN	UNKNOWN			UNSPECIFIED					23	YR	A	F	20140815	CN	BR			102488632
Dizziness	LEVAQUIN	UNKNOWN			UNSPECIFIED					23	YR	A	F	20140815	CN	BR			102488632
Burning sensation	LEVAQUIN	UNKNOWN			UNSPECIFIED					23	YR	A	F	20140815	CN	BR			102488632
Toxic epidermal necrolysis	Levofloxacin	UNKNOWN					UNK			78	YR		F	20140915	OT	US			104516631
Shock	Levofloxacin	UNKNOWN					UNK			78	YR		F	20140915	OT	US			104516631
Multi-organ failure	Levofloxacin	UNKNOWN					UNK			78	YR		F	20140915	OT	US			104516631
Disseminated intravascular coagulation	Levofloxacin	UNKNOWN					UNK			78	YR		F	20140915	OT	US			104516631
Acute generalised exanthematous pustulosis	Levofloxacin	UNKNOWN					UNK			78	YR		F	20140915	OT	US			104516631
Urticaria	Levofloxacin (Unknown)	ORAL	500	MG	UNK		500 MG, TOTAL	500	MG	51	YR		F	20141015	CN	IT			105199961
Face oedema	Levofloxacin (Unknown)	ORAL	500	MG	UNK		500 MG, TOTAL	500	MG	51	YR		F	20141015	CN	IT			105199961
Vanishing bile duct syndrome	LEVOFLOXACIN	INTRAVENOUS	500	MG	SOLUTION					67	YR			20140623	MD	US			102523081
Oral discomfort	LEVOFLOXACIN									67	YR		F	20140714	MD	GB	82	KG	103025831
Mouth swelling	LEVOFLOXACIN									67	YR		F	20140714	MD	GB	82	KG	103025831
Tendon injury	LEVOFLOXACIN	ORAL				QD				56	YR			20140419		US	169	LBS	100943031
Tendon disorder	LEVOFLOXACIN	ORAL				QD				56	YR			20140419		US	169	LBS	100943031
Rash	LEVOFLOXACIN	ORAL				QD				56	YR			20140419		US	169	LBS	100943031
Quality of life decreased	LEVOFLOXACIN	ORAL				QD				56	YR			20140419		US	169	LBS	100943031
Pain in extremity	LEVOFLOXACIN	ORAL				QD				56	YR			20140419		US	169	LBS	100943031
Pain	LEVOFLOXACIN	ORAL				QD				56	YR			20140419		US	169	LBS	100943031
Muscular weakness	LEVOFLOXACIN	ORAL				QD				56	YR			20140419		US	169	LBS	100943031
Mental disorder	LEVOFLOXACIN	ORAL				QD				56	YR			20140419		US	169	LBS	100943031
Local swelling	LEVOFLOXACIN	ORAL				QD				56	YR			20140419		US	169	LBS	100943031
Insomnia	LEVOFLOXACIN	ORAL				QD				56	YR			20140419		US	169	LBS	100943031
Gait disturbance	LEVOFLOXACIN	ORAL				QD				56	YR			20140419		US	169	LBS	100943031
Confusional state	LEVOFLOXACIN	ORAL				QD				56	YR			20140419		US	169	LBS	100943031
Arthralgia	LEVOFLOXACIN	ORAL				QD				56	YR			20140419		US	169	LBS	100943031
Drug prescribing error	Levofloxacin	ORAL	500	MG		QD	500 MG DAILY			65	YR			20140530	MD	IT	65	KG	99993232
Drug interaction	Levofloxacin	ORAL	500	MG		QD	500 MG DAILY			65	YR			20140530	MD	IT	65	KG	99993232
Convulsion	Levofloxacin	ORAL	500	MG		QD	500 MG DAILY			65	YR			20140530	MD	IT	65	KG	99993232
Wrong drug administered	LEVOFLOXACINE ACTAVIS	INTRAVENOUS	1500	MG	SOLUTION FOR INFUSION	QD	1500 MG, DAILY			63	YR		M	20141205	CN	FR	68	KG	106360202
Drug ineffective	LEVOFLOXACINE ACTAVIS	INTRAVENOUS	1500	MG	SOLUTION FOR INFUSION	QD	1500 MG, DAILY			63	YR		M	20141205	CN	FR	68	KG	106360202
Drug dispensing error	LEVOFLOXACINE ACTAVIS	INTRAVENOUS	1500	MG	SOLUTION FOR INFUSION	QD	1500 MG, DAILY			63	YR		M	20141205	CN	FR	68	KG	106360202
Tongue oedema	LEVOFLOXACIN	ORAL	500	MG	FILM COATED TABLET		TOTAL			59	YR		M	20140730	MD	IT			92159383
Face oedema	LEVOFLOXACIN	ORAL	500	MG	FILM COATED TABLET		TOTAL			59	YR		M	20140730	MD	IT			92159383
Vomiting	LEVOFLOXACIN		500	MG			500 MG/DAY			13	YR			20140303	OT	IN			99431501
Tremor	LEVOFLOXACIN		500	MG			500 MG/DAY			13	YR			20140303	OT	IN			99431501
Speech disorder	LEVOFLOXACIN		500	MG			500 MG/DAY			13	YR			20140303	OT	IN			99431501
Somnolence	LEVOFLOXACIN		500	MG			500 MG/DAY			13	YR			20140303	OT	IN			99431501
Sensory disturbance	LEVOFLOXACIN		500	MG			500 MG/DAY			13	YR			20140303	OT	IN			99431501
Restlessness	LEVOFLOXACIN		500	MG			500 MG/DAY			13	YR			20140303	OT	IN			99431501
Neurotoxicity	LEVOFLOXACIN		500	MG			500 MG/DAY			13	YR			20140303	OT	IN			99431501
Movement disorder	LEVOFLOXACIN		500	MG			500 MG/DAY			13	YR			20140303	OT	IN			99431501
Hyporesponsive to stimuli	LEVOFLOXACIN		500	MG			500 MG/DAY			13	YR			20140303	OT	IN			99431501
Dizziness	LEVOFLOXACIN		500	MG			500 MG/DAY			13	YR			20140303	OT	IN			99431501
Disorientation	LEVOFLOXACIN		500	MG			500 MG/DAY			13	YR			20140303	OT	IN			99431501
Delirium	LEVOFLOXACIN		500	MG			500 MG/DAY			13	YR			20140303	OT	IN			99431501
Confusional state	LEVOFLOXACIN		500	MG			500 MG/DAY			13	YR			20140303	OT	IN			99431501
Vomiting	LEVOFLOXACIN 750MG	ORAL				QD	ONE TABLET			64	YR		F	20141110		US	132	LBS	105786001
Nausea	LEVOFLOXACIN 750MG	ORAL				QD	ONE TABLET			64	YR		F	20141110		US	132	LBS	105786001
Gastric infection	LEVOFLOXACIN 750MG	ORAL				QD	ONE TABLET			64	YR		F	20141110		US	132	LBS	105786001
Diarrhoea	LEVOFLOXACIN 750MG	ORAL				QD	ONE TABLET			64	YR		F	20141110		US	132	LBS	105786001
Confusional state	LEVOFLOXACIN 750MG	ORAL				QD	ONE TABLET			64	YR		F	20141110		US	132	LBS	105786001
Synovial cyst	Levofloxacin Tablets 500 mg	ORAL	500	MG	TABLET	QD				61	YR		F	20140715	CN	US	74.8	KG	103049391
Cartilage atrophy	Levofloxacin Tablets 500 mg	ORAL	500	MG	TABLET	QD				61	YR		F	20140715	CN	US	74.8	KG	103049391
Arthralgia	Levofloxacin Tablets 500 mg	ORAL	500	MG	TABLET	QD				61	YR		F	20140715	CN	US	74.8	KG	103049391
Tendon disorder	LEVAQUIN									36	YR		F	20141001		US	128	LBS	104942641
Pain in extremity	LEVAQUIN									36	YR		F	20141001		US	128	LBS	104942641
Oedema	LEVAQUIN									36	YR		F	20141001		US	128	LBS	104942641
Neuroma	LEVAQUIN									36	YR		F	20141001		US	128	LBS	104942641
Nerve injury	LEVAQUIN									36	YR		F	20141001		US	128	LBS	104942641
Ligament rupture	LEVAQUIN									36	YR		F	20141001		US	128	LBS	104942641
Impaired work ability	LEVAQUIN									36	YR		F	20141001		US	128	LBS	104942641
Hypoaesthesia	LEVAQUIN									36	YR		F	20141001		US	128	LBS	104942641
Decreased activity	LEVAQUIN									36	YR		F	20141001		US	128	LBS	104942641
Asthenia	LEVAQUIN									36	YR		F	20141001		US	128	LBS	104942641
Arthralgia	LEVAQUIN									36	YR		F	20141001		US	128	LBS	104942641
Psychomotor hyperactivity	LEVOFLOXACIN (LEVOFLOXACIN)													20140410	OT	IT			100787731
Confusional state	LEVOFLOXACIN (LEVOFLOXACIN)													20140410	OT	IT			100787731
Urticaria	LEVOFLOXACIN (LEVOFLOXACIN)	ORAL	1	DF			TOTAL			76	YR		M	20140705	MD	IT			103027361
Erythema	LEVOFLOXACIN (LEVOFLOXACIN)	ORAL	1	DF			TOTAL			76	YR		M	20140705	MD	IT			103027361
Tachyarrhythmia	Levofloxacin (Unknown)	INTRAVENOUS	500	MG	UNK	BID	500 MG, BID	4000	MG	34	YR		M	20141202	CN	GB	45	KG	106196011
Syncope	LEVAQUIN	ORAL				QD				76	YR			20140220		US	147	LBS	99219891
Skin discolouration	LEVAQUIN	ORAL				QD				76	YR			20140220		US	147	LBS	99219891
Pain in extremity	LEVAQUIN	ORAL				QD				76	YR			20140220		US	147	LBS	99219891
Musculoskeletal disorder	LEVAQUIN	ORAL				QD				76	YR			20140220		US	147	LBS	99219891
Dizziness	LEVAQUIN	ORAL				QD				76	YR			20140220		US	147	LBS	99219891
Hypercoagulation	LEVOFLOXACIN.	INTRAVENOUS DRIP					2 DOSAGE FORMS, 1 IN 1 D,			76	YR		M	20141016		IT			105376841
Drug interaction	LEVOFLOXACIN.	INTRAVENOUS DRIP					2 DOSAGE FORMS, 1 IN 1 D,			76	YR		M	20141016		IT			105376841
Pain in extremity	LEVAQUIN						1 A DAY			49	YR			20140525		US	145	LBS	102062181
Pain	LEVAQUIN						1 A DAY			49	YR			20140525		US	145	LBS	102062181
Arthralgia	LEVAQUIN						1 A DAY			49	YR			20140525		US	145	LBS	102062181
Vitreous detachment	LEVAQUIN		2		PILLULES	BID	TAKEN BY MOUTH			61	YR			20140516	CN	US			101825891
Detachment of macular retinal pigment epithelium	LEVAQUIN		2		PILLULES	BID	TAKEN BY MOUTH			61	YR			20140516	CN	US			101825891
Arthralgia	LEVAQUIN		2		PILLULES	BID	TAKEN BY MOUTH			61	YR			20140516	CN	US			101825891
Alopecia	LEVAQUIN		2		PILLULES	BID	TAKEN BY MOUTH			61	YR			20140516	CN	US			101825891
Tendon pain	LEVAQUIN					BID	2 PILLS, TWICE DAILY			30	YR		M	20141029		US	140	LBS	105573401
Tendon disorder	LEVAQUIN					BID	2 PILLS, TWICE DAILY			30	YR		M	20141029		US	140	LBS	105573401
Swelling	LEVAQUIN					BID	2 PILLS, TWICE DAILY			30	YR		M	20141029		US	140	LBS	105573401
Heart rate increased	LEVOFLOXACIN													20140519	OT	IT			101871901
Headache	LEVOFLOXACIN													20140519	OT	IT			101871901
Atrial fibrillation	LEVOFLOXACIN													20140519	OT	IT			101871901
Tendon rupture	LEVOFLOXACIN (LEVOFLOXACIN)													20140403		US			100640771
Tendon pain	LEVOFLOXACIN 500 MG	ORAL			TABLET	QD	1 TABLET			55	YR				RN	US	100	LBS	101852521
Peripheral swelling	LEVOFLOXACIN 500 MG	ORAL			TABLET	QD	1 TABLET			55	YR				RN	US	100	LBS	101852521
Oedema peripheral	LEVOFLOXACIN 500 MG	ORAL			TABLET	QD	1 TABLET			55	YR				RN	US	100	LBS	101852521
Bursitis	LEVOFLOXACIN 500 MG	ORAL			TABLET	QD	1 TABLET			55	YR				RN	US	100	LBS	101852521
Tendon rupture	LEVAQUIN	UNKNOWN			UNSPECIFIED					66	YR	E	M	20141112	CN	US	121.56	KG	105793571
Tendon injury	LEVAQUIN	UNKNOWN			UNSPECIFIED					66	YR	E	M	20141112	CN	US	121.56	KG	105793571
Rotator cuff syndrome	LEVAQUIN	UNKNOWN			UNSPECIFIED					66	YR	E	M	20141112	CN	US	121.56	KG	105793571
Muscle rupture	LEVAQUIN	UNKNOWN			UNSPECIFIED					66	YR	E	M	20141112	CN	US	121.56	KG	105793571
Muscle injury	LEVAQUIN	UNKNOWN			UNSPECIFIED					66	YR	E	M	20141112	CN	US	121.56	KG	105793571
Decreased activity	LEVAQUIN	UNKNOWN			UNSPECIFIED					66	YR	E	M	20141112	CN	US	121.56	KG	105793571
Asthma	LEVAQUIN	UNKNOWN			UNSPECIFIED					66	YR	E	M	20141112	CN	US	121.56	KG	105793571
Ventricular extrasystoles	LEVOFLOXACIN									58	YR		M	20140826	OT	BG			104100291
Tremor	LEVOFLOXACIN									58	YR		M	20140826	OT	BG			104100291
Tongue dry	LEVOFLOXACIN									58	YR		M	20140826	OT	BG			104100291
Tachypnoea	LEVOFLOXACIN									58	YR		M	20140826	OT	BG			104100291
Swollen tongue	LEVOFLOXACIN									58	YR		M	20140826	OT	BG			104100291
Swelling face	LEVOFLOXACIN									58	YR		M	20140826	OT	BG			104100291
Sinus tachycardia	LEVOFLOXACIN									58	YR		M	20140826	OT	BG			104100291
Rhonchi	LEVOFLOXACIN									58	YR		M	20140826	OT	BG			104100291
Palpitations	LEVOFLOXACIN									58	YR		M	20140826	OT	BG			104100291
Nausea	LEVOFLOXACIN									58	YR		M	20140826	OT	BG			104100291
Hypotension	LEVOFLOXACIN									58	YR		M	20140826	OT	BG			104100291
Hyperhidrosis	LEVOFLOXACIN									58	YR		M	20140826	OT	BG			104100291
Flushing	LEVOFLOXACIN									58	YR		M	20140826	OT	BG			104100291
Dyspnoea	LEVOFLOXACIN									58	YR		M	20140826	OT	BG			104100291
Breath sounds abnormal	LEVOFLOXACIN									58	YR		M	20140826	OT	BG			104100291
Asthenia	LEVOFLOXACIN									58	YR		M	20140826	OT	BG			104100291
Alcohol intolerance	LEVOFLOXACIN									58	YR		M	20140826	OT	BG			104100291
Alcohol interaction	LEVOFLOXACIN									58	YR		M	20140826	OT	BG			104100291
Thrombosis	LEVOFLOXACIN	ORAL	500	MG	TABLET	TID				77	YR			20140525	CN	US	250	LBS	102205571
Tendon rupture	LEVOFLOXACIN	ORAL	500	MG	TABLET	TID				77	YR			20140525	CN	US	250	LBS	102205571
Abasia	LEVOFLOXACIN	ORAL	500	MG	TABLET	TID				77	YR			20140525	CN	US	250	LBS	102205571
Rash morbilliform	Levofloxacin	ORAL			TABLET					79	YR	E	M	20140721	MD	IT	87	KG	102630942
Drug interaction	Levofloxacin	ORAL			TABLET					79	YR	E	M	20140721	MD	IT	87	KG	102630942
Pruritus generalised	LEVOFLOXACIN	ORAL	750	MG		QD	21 DAYS AND 7 DAYS, 750 MG (1 PILL), ONCE DAILY, TAKEN BY MOUTH			47	YR			20140603		US	130	LBS	102189311
Photophobia	LEVOFLOXACIN	ORAL	750	MG		QD	21 DAYS AND 7 DAYS, 750 MG (1 PILL), ONCE DAILY, TAKEN BY MOUTH			47	YR			20140603		US	130	LBS	102189311
Paraesthesia	LEVOFLOXACIN	ORAL	750	MG		QD	21 DAYS AND 7 DAYS, 750 MG (1 PILL), ONCE DAILY, TAKEN BY MOUTH			47	YR			20140603		US	130	LBS	102189311
Palpitations	LEVOFLOXACIN	ORAL	750	MG		QD	21 DAYS AND 7 DAYS, 750 MG (1 PILL), ONCE DAILY, TAKEN BY MOUTH			47	YR			20140603		US	130	LBS	102189311
Oral mucosal blistering	LEVOFLOXACIN	ORAL	750	MG		QD	21 DAYS AND 7 DAYS, 750 MG (1 PILL), ONCE DAILY, TAKEN BY MOUTH			47	YR			20140603		US	130	LBS	102189311
Night sweats	LEVOFLOXACIN	ORAL	750	MG		QD	21 DAYS AND 7 DAYS, 750 MG (1 PILL), ONCE DAILY, TAKEN BY MOUTH			47	YR			20140603		US	130	LBS	102189311
Neuralgia	LEVOFLOXACIN	ORAL	750	MG		QD	21 DAYS AND 7 DAYS, 750 MG (1 PILL), ONCE DAILY, TAKEN BY MOUTH			47	YR			20140603		US	130	LBS	102189311
Neck pain	LEVOFLOXACIN	ORAL	750	MG		QD	21 DAYS AND 7 DAYS, 750 MG (1 PILL), ONCE DAILY, TAKEN BY MOUTH			47	YR			20140603		US	130	LBS	102189311
Myalgia	LEVOFLOXACIN	ORAL	750	MG		QD	21 DAYS AND 7 DAYS, 750 MG (1 PILL), ONCE DAILY, TAKEN BY MOUTH			47	YR			20140603		US	130	LBS	102189311
Muscular weakness	LEVOFLOXACIN	ORAL	750	MG		QD	21 DAYS AND 7 DAYS, 750 MG (1 PILL), ONCE DAILY, TAKEN BY MOUTH			47	YR			20140603		US	130	LBS	102189311
Multiple sclerosis	LEVOFLOXACIN	ORAL	750	MG		QD	21 DAYS AND 7 DAYS, 750 MG (1 PILL), ONCE DAILY, TAKEN BY MOUTH			47	YR			20140603		US	130	LBS	102189311
Multiple allergies	LEVOFLOXACIN	ORAL	750	MG		QD	21 DAYS AND 7 DAYS, 750 MG (1 PILL), ONCE DAILY, TAKEN BY MOUTH			47	YR			20140603		US	130	LBS	102189311
Migraine	LEVOFLOXACIN	ORAL	750	MG		QD	21 DAYS AND 7 DAYS, 750 MG (1 PILL), ONCE DAILY, TAKEN BY MOUTH			47	YR			20140603		US	130	LBS	102189311
Malaise	LEVOFLOXACIN	ORAL	750	MG		QD	21 DAYS AND 7 DAYS, 750 MG (1 PILL), ONCE DAILY, TAKEN BY MOUTH			47	YR			20140603		US	130	LBS	102189311
Insomnia	LEVOFLOXACIN	ORAL	750	MG		QD	21 DAYS AND 7 DAYS, 750 MG (1 PILL), ONCE DAILY, TAKEN BY MOUTH			47	YR			20140603		US	130	LBS	102189311
Impaired healing	LEVOFLOXACIN	ORAL	750	MG		QD	21 DAYS AND 7 DAYS, 750 MG (1 PILL), ONCE DAILY, TAKEN BY MOUTH			47	YR			20140603		US	130	LBS	102189311
Hypoaesthesia	LEVOFLOXACIN	ORAL	750	MG		QD	21 DAYS AND 7 DAYS, 750 MG (1 PILL), ONCE DAILY, TAKEN BY MOUTH			47	YR			20140603		US	130	LBS	102189311
Heart rate irregular	LEVOFLOXACIN	ORAL	750	MG		QD	21 DAYS AND 7 DAYS, 750 MG (1 PILL), ONCE DAILY, TAKEN BY MOUTH			47	YR			20140603		US	130	LBS	102189311
Gait disturbance	LEVOFLOXACIN	ORAL	750	MG		QD	21 DAYS AND 7 DAYS, 750 MG (1 PILL), ONCE DAILY, TAKEN BY MOUTH			47	YR			20140603		US	130	LBS	102189311
Fatigue	LEVOFLOXACIN	ORAL	750	MG		QD	21 DAYS AND 7 DAYS, 750 MG (1 PILL), ONCE DAILY, TAKEN BY MOUTH			47	YR			20140603		US	130	LBS	102189311
Diplopia	LEVOFLOXACIN	ORAL	750	MG		QD	21 DAYS AND 7 DAYS, 750 MG (1 PILL), ONCE DAILY, TAKEN BY MOUTH			47	YR			20140603		US	130	LBS	102189311
Cold sweat	LEVOFLOXACIN	ORAL	750	MG		QD	21 DAYS AND 7 DAYS, 750 MG (1 PILL), ONCE DAILY, TAKEN BY MOUTH			47	YR			20140603		US	130	LBS	102189311
Arthralgia	LEVOFLOXACIN	ORAL	750	MG		QD	21 DAYS AND 7 DAYS, 750 MG (1 PILL), ONCE DAILY, TAKEN BY MOUTH			47	YR			20140603		US	130	LBS	102189311
Sleep terror	LEVOFLOXACIN													20140808	MD	US			103824001
Hallucination	LEVOFLOXACIN													20140808	MD	US			103824001
Tendon rupture	LEVAQUIN	UNKNOWN			UNSPECIFIED									20141014	CN	US			105155831
Neuropathy peripheral	LEVAQUIN	UNKNOWN			UNSPECIFIED									20141014	CN	US			105155831
Neurodegenerative disorder	LEVAQUIN	UNKNOWN			UNSPECIFIED									20141014	CN	US			105155831
Loss of consciousness	LEVOFLOXACIN (LEVOFLOXACIN)													20140429	OT	IT			101491461
Convulsion	LEVOFLOXACIN (LEVOFLOXACIN)													20140429	OT	IT			101491461
Joint swelling	LEVAQUIN									60	YR	A	F	20141102	CN	US	225	LBS	105625421
Dysstasia	LEVAQUIN									60	YR	A	F	20141102	CN	US	225	LBS	105625421
Drug ineffective	LEVAQUIN									60	YR	A	F	20141102	CN	US	225	LBS	105625421
Arthralgia	LEVAQUIN									60	YR	A	F	20141102	CN	US	225	LBS	105625421
Urticaria	LEVOFLOXACINA	ORAL	500	MG			TOTAL			50	YR		M	20140806	MD	IT			101873953
Rash pruritic	LEVOFLOXACINA	ORAL	500	MG			TOTAL			50	YR		M	20140806	MD	IT			101873953
Rash erythematous	LEVOFLOXACINA	ORAL	500	MG			TOTAL			50	YR		M	20140806	MD	IT			101873953
Dysphonia	LEVOFLOXACINA	ORAL	500	MG			TOTAL			50	YR		M	20140806	MD	IT			101873953
Foetal exposure during pregnancy	LEVAQUIN	TRANSPLACENTAL			UNSPECIFIED							N	F	20141219	CN	US			106641691
Congenital anomaly	LEVAQUIN	TRANSPLACENTAL			UNSPECIFIED							N	F	20141219	CN	US			106641691
Rash	LEVOFLOXACIN	ORAL	1000	MG		QD	1000 MILLIGRAM DAILY;			82	YR			20140416	MD	IT	60	KG	100824331
Hyperpyrexia	LEVOFLOXACIN	ORAL	1000	MG		QD	1000 MILLIGRAM DAILY;			82	YR			20140416	MD	IT	60	KG	100824331
Tendon injury	LEVOFLOXACIN.	UNKNOWN	750	MG		QD	750 MG, DAILY			58	YR		M	20141110	MD	US			87018293
Condition aggravated	LEVOFLOXACIN.	UNKNOWN	750	MG		QD	750 MG, DAILY			58	YR		M	20141110	MD	US			87018293
Swelling	LEVAQUIN	UNKNOWN			UNSPECIFIED					73	YR	E	M	20140729	CN	US			103479631
Rash	LEVAQUIN	UNKNOWN			UNSPECIFIED					73	YR	E	M	20140729	CN	US			103479631
Pruritus	LEVAQUIN	UNKNOWN			UNSPECIFIED					73	YR	E	M	20140729	CN	US			103479631
Investigation	LEVAQUIN	UNKNOWN			UNSPECIFIED					73	YR	E	M	20140729	CN	US			103479631
Headache	LEVAQUIN	UNKNOWN			UNSPECIFIED					73	YR	E	M	20140729	CN	US			103479631
Drug hypersensitivity	LEVAQUIN	UNKNOWN			UNSPECIFIED					73	YR	E	M	20140729	CN	US			103479631
Dizziness	LEVAQUIN	UNKNOWN			UNSPECIFIED					73	YR	E	M	20140729	CN	US			103479631
Diarrhoea	LEVAQUIN	UNKNOWN			UNSPECIFIED					73	YR	E	M	20140729	CN	US			103479631
Asthma	LEVAQUIN	UNKNOWN			UNSPECIFIED					73	YR	E	M	20140729	CN	US			103479631
Arrhythmia	LEVAQUIN	UNKNOWN			UNSPECIFIED					73	YR	E	M	20140729	CN	US			103479631
Gamma-glutamyltransferase increased	LEVOFLOXACIN.	ORAL	500	MG			500 MG, QD	5500	MG	87	YR		F	20141223	OT	IT			107048031
Acute kidney injury	LEVOFLOXACIN.	ORAL	500	MG			500 MG, QD	5500	MG	87	YR		F	20141223	OT	IT			107048031
Weight increased	LEVAQUIN	ORAL			TABLETS					40	YR	A	F	20141201	CN	US	65.77	KG	104863804
Trigeminal neuralgia	LEVAQUIN	ORAL			TABLETS					40	YR	A	F	20141201	CN	US	65.77	KG	104863804
Septic shock	LEVAQUIN	ORAL			TABLETS					40	YR	A	F	20141201	CN	US	65.77	KG	104863804
Respiratory failure	LEVAQUIN	ORAL			TABLETS					40	YR	A	F	20141201	CN	US	65.77	KG	104863804
Pleural effusion	LEVAQUIN	ORAL			TABLETS					40	YR	A	F	20141201	CN	US	65.77	KG	104863804
Paralysis	LEVAQUIN	ORAL			TABLETS					40	YR	A	F	20141201	CN	US	65.77	KG	104863804
Neuropathy peripheral	LEVAQUIN	ORAL			TABLETS					40	YR	A	F	20141201	CN	US	65.77	KG	104863804
Nerve injury	LEVAQUIN	ORAL			TABLETS					40	YR	A	F	20141201	CN	US	65.77	KG	104863804
Lung infection	LEVAQUIN	ORAL			TABLETS					40	YR	A	F	20141201	CN	US	65.77	KG	104863804
Chronic obstructive pulmonary disease	LEVAQUIN	ORAL			TABLETS					40	YR	A	F	20141201	CN	US	65.77	KG	104863804
Back pain	LEVAQUIN	ORAL			TABLETS					40	YR	A	F	20141201	CN	US	65.77	KG	104863804
Acute respiratory distress syndrome	LEVAQUIN	ORAL			TABLETS					40	YR	A	F	20141201	CN	US	65.77	KG	104863804
Abasia	LEVAQUIN	ORAL			TABLETS					40	YR	A	F	20141201	CN	US	65.77	KG	104863804
Trismus	Levofloxacin	ORAL	500	MG		/cycle				73	YR		M	20140906	MD	IT			104346351
Loss of consciousness	Levofloxacin	ORAL	500	MG		/cycle				73	YR		M	20140906	MD	IT			104346351
Convulsion	Levofloxacin	ORAL	500	MG		/cycle				73	YR		M	20140906	MD	IT			104346351
Tendonitis	LEVAQUIN 500 MG 65862-537-50	ORAL	500	MG		QD	500 MG/ TEN ONCE DAILY TAKEN BY MOUTH			66	YR			20140610		US	193	LBS	102327181
Pain	LEVAQUIN 500 MG 65862-537-50	ORAL	500	MG		QD	500 MG/ TEN ONCE DAILY TAKEN BY MOUTH			66	YR			20140610		US	193	LBS	102327181
Neuropathy peripheral	LEVAQUIN 500 MG 65862-537-50	ORAL	500	MG		QD	500 MG/ TEN ONCE DAILY TAKEN BY MOUTH			66	YR			20140610		US	193	LBS	102327181
Heart rate irregular	LEVAQUIN 500 MG 65862-537-50	ORAL	500	MG		QD	500 MG/ TEN ONCE DAILY TAKEN BY MOUTH			66	YR			20140610		US	193	LBS	102327181
Dry eye	LEVAQUIN 500 MG 65862-537-50	ORAL	500	MG		QD	500 MG/ TEN ONCE DAILY TAKEN BY MOUTH			66	YR			20140610		US	193	LBS	102327181
Abasia	LEVAQUIN 500 MG 65862-537-50	ORAL	500	MG		QD	500 MG/ TEN ONCE DAILY TAKEN BY MOUTH			66	YR			20140610		US	193	LBS	102327181
Somnolence	Levofloxacin (Unknown)	ORAL	500	MG	UNK	BID	500 MG, BID	5000	MG	81	YR		F	20140711	CN	GB	50	KG	102994621
Hepatic function abnormal	Levofloxacin (Unknown)	ORAL	500	MG	UNK	BID	500 MG, BID	5000	MG	81	YR		F	20140711	CN	GB	50	KG	102994621
Eating disorder	Levofloxacin (Unknown)	ORAL	500	MG	UNK	BID	500 MG, BID	5000	MG	81	YR		F	20140711	CN	GB	50	KG	102994621
Pulmonary embolism	Levofloxacin	ORAL	500	MG		QD				73	YR		M	20140707	OT	IT			102791511
Febrile neutropenia	Levofloxacin	ORAL	500	MG		QD				73	YR		M	20140707	OT	IT			102791511
Tremor	LEVOFLOXACIN 500 MG	ORAL	500	MG		QD	1 PILL PER DAY			41	YR			20140513		US			101887511
Tinnitus	LEVOFLOXACIN 500 MG	ORAL	500	MG		QD	1 PILL PER DAY			41	YR			20140513		US			101887511
Thirst	LEVOFLOXACIN 500 MG	ORAL	500	MG		QD	1 PILL PER DAY			41	YR			20140513		US			101887511
Temperature intolerance	LEVOFLOXACIN 500 MG	ORAL	500	MG		QD	1 PILL PER DAY			41	YR			20140513		US			101887511
Pain in extremity	LEVOFLOXACIN 500 MG	ORAL	500	MG		QD	1 PILL PER DAY			41	YR			20140513		US			101887511
Myalgia	LEVOFLOXACIN 500 MG	ORAL	500	MG		QD	1 PILL PER DAY			41	YR			20140513		US			101887511
Musculoskeletal pain	LEVOFLOXACIN 500 MG	ORAL	500	MG		QD	1 PILL PER DAY			41	YR			20140513		US			101887511
Ligament pain	LEVOFLOXACIN 500 MG	ORAL	500	MG		QD	1 PILL PER DAY			41	YR			20140513		US			101887511
Joint stiffness	LEVOFLOXACIN 500 MG	ORAL	500	MG		QD	1 PILL PER DAY			41	YR			20140513		US			101887511
Joint crepitation	LEVOFLOXACIN 500 MG	ORAL	500	MG		QD	1 PILL PER DAY			41	YR			20140513		US			101887511
Insomnia	LEVOFLOXACIN 500 MG	ORAL	500	MG		QD	1 PILL PER DAY			41	YR			20140513		US			101887511
Dry eye	LEVOFLOXACIN 500 MG	ORAL	500	MG		QD	1 PILL PER DAY			41	YR			20140513		US			101887511
Blood glucose decreased	LEVOFLOXACIN 500 MG	ORAL	500	MG		QD	1 PILL PER DAY			41	YR			20140513		US			101887511
Arthralgia	LEVOFLOXACIN 500 MG	ORAL	500	MG		QD	1 PILL PER DAY			41	YR			20140513		US			101887511
Anxiety	LEVOFLOXACIN 500 MG	ORAL	500	MG		QD	1 PILL PER DAY			41	YR			20140513		US			101887511
Visual impairment	Levofloxacin Tablets 500 mg		500	MG		QD				68	YR			20140627	CN	US	104.87	KG	102637851
Thirst	Levofloxacin Tablets 500 mg		500	MG		QD				68	YR			20140627	CN	US	104.87	KG	102637851
Skin discolouration	Levofloxacin Tablets 500 mg		500	MG		QD				68	YR			20140627	CN	US	104.87	KG	102637851
Pruritus	Levofloxacin Tablets 500 mg		500	MG		QD				68	YR			20140627	CN	US	104.87	KG	102637851
Oedema peripheral	Levofloxacin Tablets 500 mg		500	MG		QD				68	YR			20140627	CN	US	104.87	KG	102637851
Nightmare	Levofloxacin Tablets 500 mg		500	MG		QD				68	YR			20140627	CN	US	104.87	KG	102637851
Neuropathy peripheral	Levofloxacin Tablets 500 mg		500	MG		QD				68	YR			20140627	CN	US	104.87	KG	102637851
Muscle spasms	Levofloxacin Tablets 500 mg		500	MG		QD				68	YR			20140627	CN	US	104.87	KG	102637851
Gait disturbance	Levofloxacin Tablets 500 mg		500	MG		QD				68	YR			20140627	CN	US	104.87	KG	102637851
Dyspnoea	Levofloxacin Tablets 500 mg		500	MG		QD				68	YR			20140627	CN	US	104.87	KG	102637851
Dizziness	Levofloxacin Tablets 500 mg		500	MG		QD				68	YR			20140627	CN	US	104.87	KG	102637851
Contusion	Levofloxacin Tablets 500 mg		500	MG		QD				68	YR			20140627	CN	US	104.87	KG	102637851
Constipation	Levofloxacin Tablets 500 mg		500	MG		QD				68	YR			20140627	CN	US	104.87	KG	102637851
Blood glucose increased	Levofloxacin Tablets 500 mg		500	MG		QD				68	YR			20140627	CN	US	104.87	KG	102637851
Back pain	Levofloxacin Tablets 500 mg		500	MG		QD				68	YR			20140627	CN	US	104.87	KG	102637851
Arthralgia	Levofloxacin Tablets 500 mg		500	MG		QD				68	YR			20140627	CN	US	104.87	KG	102637851
Abdominal pain	Levofloxacin Tablets 500 mg		500	MG		QD				68	YR			20140627	CN	US	104.87	KG	102637851
Weight decreased	LEVOFLOXACIN 750 MG DR. REDDY'S LAB	ORAL				QD	6 PILLS ONCE DAILY TAKEN BY MOUTH			54	YR			20140624		US	110	LBS	102666981
Tendon disorder	LEVOFLOXACIN 750 MG DR. REDDY'S LAB	ORAL				QD	6 PILLS ONCE DAILY TAKEN BY MOUTH			54	YR			20140624		US	110	LBS	102666981
Quality of life decreased	LEVOFLOXACIN 750 MG DR. REDDY'S LAB	ORAL				QD	6 PILLS ONCE DAILY TAKEN BY MOUTH			54	YR			20140624		US	110	LBS	102666981
Panic attack	LEVOFLOXACIN 750 MG DR. REDDY'S LAB	ORAL				QD	6 PILLS ONCE DAILY TAKEN BY MOUTH			54	YR			20140624		US	110	LBS	102666981
Neuropathy peripheral	LEVOFLOXACIN 750 MG DR. REDDY'S LAB	ORAL				QD	6 PILLS ONCE DAILY TAKEN BY MOUTH			54	YR			20140624		US	110	LBS	102666981
Nausea	LEVOFLOXACIN 750 MG DR. REDDY'S LAB	ORAL				QD	6 PILLS ONCE DAILY TAKEN BY MOUTH			54	YR			20140624		US	110	LBS	102666981
Diarrhoea	LEVOFLOXACIN 750 MG DR. REDDY'S LAB	ORAL				QD	6 PILLS ONCE DAILY TAKEN BY MOUTH			54	YR			20140624		US	110	LBS	102666981
Depression	LEVOFLOXACIN 750 MG DR. REDDY'S LAB	ORAL				QD	6 PILLS ONCE DAILY TAKEN BY MOUTH			54	YR			20140624		US	110	LBS	102666981
Autonomic neuropathy	LEVOFLOXACIN 750 MG DR. REDDY'S LAB	ORAL				QD	6 PILLS ONCE DAILY TAKEN BY MOUTH			54	YR			20140624		US	110	LBS	102666981
Abasia	LEVOFLOXACIN 750 MG DR. REDDY'S LAB	ORAL				QD	6 PILLS ONCE DAILY TAKEN BY MOUTH			54	YR			20140624		US	110	LBS	102666981
Presyncope	LEVOFLOXACIN	ORAL	500	MG		1X	500 MG, ONCE/SINGLE			52	YR		F	20140703	OT	IT			102763132
Hyperhidrosis	LEVOFLOXACIN	ORAL	500	MG		1X	500 MG, ONCE/SINGLE			52	YR		F	20140703	OT	IT			102763132
Sputum discoloured	Levofloxacin Tablets 750 mg		750	MG		QD				71	YR		F	20140715	CN	US	71.73	KG	103044101
Pyrexia	Levofloxacin Tablets 750 mg		750	MG		QD				71	YR		F	20140715	CN	US	71.73	KG	103044101
Hallucination	Levofloxacin Tablets 750 mg		750	MG		QD				71	YR		F	20140715	CN	US	71.73	KG	103044101
Tendon rupture	Levofloxacin (Unknown)	UNKNOWN	500	MG	UNK	BID	500 MG, BID			73	YR			20140407	OT	DE			100626111
Paranoia	LEVOFLOXACIN	ORAL				QD	1 PILL			54	YR			20140525		US	145	LBS	102062291
Neuropathy peripheral	LEVOFLOXACIN	ORAL				QD	1 PILL			54	YR			20140525		US	145	LBS	102062291
Nervousness	LEVOFLOXACIN	ORAL				QD	1 PILL			54	YR			20140525		US	145	LBS	102062291
Anxiety	LEVOFLOXACIN	ORAL				QD	1 PILL			54	YR			20140525		US	145	LBS	102062291
Neuropathy peripheral	LEVAQUIN	ORAL				QD	1 PILL, ONCE DAILY, TAKEN BY MOUTH			51	YR		F	20141101		US	160	LBS	105636281
Investigation	LEVOFLOXACIN ( LEVOFLOXACIN)													20140514	OT	IT			101802451
Erythema	LEVOFLOXACIN ( LEVOFLOXACIN)													20140514	OT	IT			101802451
Pruritus generalised	LEVOFLOXACIN.					BID				84	YR		F	20141215	CN	US	73.09	KG	106512091
Paraesthesia	LEVOFLOXACIN.					BID				84	YR		F	20141215	CN	US	73.09	KG	106512091
Myalgia	LEVOFLOXACIN.					BID				84	YR		F	20141215	CN	US	73.09	KG	106512091
Hypoaesthesia	LEVOFLOXACIN.					BID				84	YR		F	20141215	CN	US	73.09	KG	106512091
Deafness unilateral	LEVOFLOXACIN.					BID				84	YR		F	20141215	CN	US	73.09	KG	106512091
Balance disorder	LEVOFLOXACIN.					BID				84	YR		F	20141215	CN	US	73.09	KG	106512091
Pyrexia	LEVOFLOXACIN									58	YR			20140506	PH	US			101593081
Heart rate increased	LEVOFLOXACIN									58	YR			20140506	PH	US			101593081
Colitis	LEVOFLOXACIN									58	YR			20140506	PH	US			101593081
Clostridium difficile infection	LEVOFLOXACIN									58	YR			20140506	PH	US			101593081
Blood pressure decreased	LEVOFLOXACIN									58	YR			20140506	PH	US			101593081
Abdominal pain	LEVOFLOXACIN									58	YR			20140506	PH	US			101593081
Tendon rupture	Levofloxacin (Unknown)	UNKNOWN	1000	MG	UNK	QD	1000 MG, DAILY	9000	MG	63	YR		M	20141121	CN	DE	83	KG	105988001
Tendon disorder	Levofloxacin (Unknown)	UNKNOWN	1000	MG	UNK	QD	1000 MG, DAILY	9000	MG	63	YR		M	20141121	CN	DE	83	KG	105988001
Scar	LEVAQUIN	ORAL	750	MG	TABLETS	QD	3 WEEKS					A	M	20140806	MD	US	58.97	KG	103380933
Muscle injury	LEVAQUIN	ORAL	750	MG	TABLETS	QD	3 WEEKS					A	M	20140806	MD	US	58.97	KG	103380933
Joint injury	LEVAQUIN	ORAL	750	MG	TABLETS	QD	3 WEEKS					A	M	20140806	MD	US	58.97	KG	103380933
Intervertebral disc protrusion	LEVAQUIN	ORAL	750	MG	TABLETS	QD	3 WEEKS					A	M	20140806	MD	US	58.97	KG	103380933
Heart rate increased	LEVAQUIN	ORAL	750	MG	TABLETS	QD	3 WEEKS					A	M	20140806	MD	US	58.97	KG	103380933
Feeling abnormal	LEVAQUIN	ORAL	750	MG	TABLETS	QD	3 WEEKS					A	M	20140806	MD	US	58.97	KG	103380933
Dizziness	LEVAQUIN	ORAL	750	MG	TABLETS	QD	3 WEEKS					A	M	20140806	MD	US	58.97	KG	103380933
Confusional state	LEVAQUIN	ORAL	750	MG	TABLETS	QD	3 WEEKS					A	M	20140806	MD	US	58.97	KG	103380933
Pyrexia	LEVAQUIN	ORAL			UNSPECIFIED					64	YR	A	M	20141031	OT	US			105573461
Pleural effusion	LEVAQUIN	ORAL			UNSPECIFIED					64	YR	A	M	20141031	OT	US			105573461
Hepatitis	LEVAQUIN	ORAL			UNSPECIFIED					64	YR	A	M	20141031	OT	US			105573461
Duodenitis	LEVAQUIN	ORAL			UNSPECIFIED					64	YR	A	M	20141031	OT	US			105573461
Tendonitis	LEVAQUIN	ORAL				QD	1 PILL ONCE DAILY TAKEN BY MOUTH			67	YR		F	20141209		US	173	LBS	106428231
Neuropathy peripheral	LEVAQUIN	ORAL				QD	1 PILL ONCE DAILY TAKEN BY MOUTH			67	YR		F	20141209		US	173	LBS	106428231
Impaired work ability	LEVAQUIN	ORAL				QD	1 PILL ONCE DAILY TAKEN BY MOUTH			67	YR		F	20141209		US	173	LBS	106428231
Impaired driving ability	LEVAQUIN	ORAL				QD	1 PILL ONCE DAILY TAKEN BY MOUTH			67	YR		F	20141209		US	173	LBS	106428231
Pulseless electrical activity	LEVOFLOXACIN.	INTRAVENOUS	250	MG		QD	250 MILLIGRAM DAILY;			54	YR		M	20141208	PH	GB	93.8	KG	105951162
Tendonitis	LEVAQUIN		10	MG		QD	TAKEN BY MOUTH			50	YR			20140304	CN	US	148	LBS	99716051
Paraesthesia	LEVAQUIN		10	MG		QD	TAKEN BY MOUTH			50	YR			20140304	CN	US	148	LBS	99716051
Myalgia	LEVAQUIN		10	MG		QD	TAKEN BY MOUTH			50	YR			20140304	CN	US	148	LBS	99716051
Hypoaesthesia	LEVAQUIN		10	MG		QD	TAKEN BY MOUTH			50	YR			20140304	CN	US	148	LBS	99716051
Headache	LEVAQUIN		10	MG		QD	TAKEN BY MOUTH			50	YR			20140304	CN	US	148	LBS	99716051
Arthralgia	LEVAQUIN		10	MG		QD	TAKEN BY MOUTH			50	YR			20140304	CN	US	148	LBS	99716051
Unevaluable event	LEVAQUIN	ORAL				QD	1 PILL, TAKEN BY MOUTH			47	YR		F	20141122		US	120	LBS	106066981
Muscle spasms	LEVAQUIN	ORAL				QD	1 PILL, TAKEN BY MOUTH			47	YR		F	20141122		US	120	LBS	106066981
Myalgia	LEVAQUIN	ORAL	500	MG		QD	500MG, 2 PO 1ST DAY, 1 QD AFTT, ONCE DAILY, TAKEN BY MOUTH			43	YR			20140619		US	250	LBS	102547931
Guillain-Barre syndrome	LEVAQUIN	ORAL	500	MG		QD	500MG, 2 PO 1ST DAY, 1 QD AFTT, ONCE DAILY, TAKEN BY MOUTH			43	YR			20140619		US	250	LBS	102547931
Fatigue	LEVAQUIN	ORAL	500	MG		QD	500MG, 2 PO 1ST DAY, 1 QD AFTT, ONCE DAILY, TAKEN BY MOUTH			43	YR			20140619		US	250	LBS	102547931
Asthenia	LEVAQUIN	ORAL	500	MG		QD	500MG, 2 PO 1ST DAY, 1 QD AFTT, ONCE DAILY, TAKEN BY MOUTH			43	YR			20140619		US	250	LBS	102547931
Mouth haemorrhage	LEVOFLOXACIN HEXAL	ORAL	500	MG	FILM-COATED TABLET	QD	DAILY DOSE: 500 MG MILLIGRAM(S) EVERY DAY	6500	MG	73	YR			20140608	OT	DE			102229681
Melaena	LEVOFLOXACIN HEXAL	ORAL	500	MG	FILM-COATED TABLET	QD	DAILY DOSE: 500 MG MILLIGRAM(S) EVERY DAY	6500	MG	73	YR			20140608	OT	DE			102229681
Intestinal haemorrhage	LEVOFLOXACIN HEXAL	ORAL	500	MG	FILM-COATED TABLET	QD	DAILY DOSE: 500 MG MILLIGRAM(S) EVERY DAY	6500	MG	73	YR			20140608	OT	DE			102229681
Gastric haemorrhage	LEVOFLOXACIN HEXAL	ORAL	500	MG	FILM-COATED TABLET	QD	DAILY DOSE: 500 MG MILLIGRAM(S) EVERY DAY	6500	MG	73	YR			20140608	OT	DE			102229681
Epistaxis	LEVOFLOXACIN HEXAL	ORAL	500	MG	FILM-COATED TABLET	QD	DAILY DOSE: 500 MG MILLIGRAM(S) EVERY DAY	6500	MG	73	YR			20140608	OT	DE			102229681
Hypotension	LEVOFLOXACIN.	ORAL	1000	MG		QD	1000 MG, QD	21000	MG			A	F	20141210	OT	IT			106420631
Dehydration	LEVOFLOXACIN.	ORAL	1000	MG		QD	1000 MG, QD	21000	MG			A	F	20141210	OT	IT			106420631
Death	LEVOFLOXACIN	UNKNOWN			UNSPECIFIED									20140401	MD	US			100504991
Arrhythmia	LEVOFLOXACIN	UNKNOWN			UNSPECIFIED									20140401	MD	US			100504991
Vomiting	LEVAQUIN	ORAL				QD	1 PILL PER DAY			45	YR			20140427		US	135	LBS	101371131
Myalgia	LEVAQUIN	ORAL				QD	1 PILL PER DAY			45	YR			20140427		US	135	LBS	101371131
Diarrhoea	LEVAQUIN	ORAL				QD	1 PILL PER DAY			45	YR			20140427		US	135	LBS	101371131
Abdominal pain upper	LEVAQUIN	ORAL				QD	1 PILL PER DAY			45	YR			20140427		US	135	LBS	101371131
Tachycardia	Levofloxacin	ORAL	500	MG		BID				78	YR			20140224	CN	GB	69.85	KG	99186901
Renal pain	Levofloxacin	ORAL	500	MG		BID				78	YR			20140224	CN	GB	69.85	KG	99186901
Pyrexia	Levofloxacin	ORAL	500	MG		BID				78	YR			20140224	CN	GB	69.85	KG	99186901
Blister	Levofloxacin	ORAL	500	MG		BID				78	YR			20140224	CN	GB	69.85	KG	99186901
Paraesthesia	LEVOFLOXACIN.	UNKNOWN					DOSAGE NOT STATED							20141126	MD	US			106115151
Flushing	LEVOFLOXACIN.	UNKNOWN					DOSAGE NOT STATED							20141126	MD	US			106115151
Depression	LEVOFLOXACIN.	UNKNOWN					DOSAGE NOT STATED							20141126	MD	US			106115151
Asthenia	LEVOFLOXACIN.	UNKNOWN					DOSAGE NOT STATED							20141126	MD	US			106115151
Amnesia	LEVOFLOXACIN.	UNKNOWN					DOSAGE NOT STATED							20141126	MD	US			106115151
Gait disturbance	LEVOFLOXACIN		500	MG										20140404	CN	US			101095261
Back pain	LEVOFLOXACIN		500	MG										20140404	CN	US			101095261
Rash	LEVOFLOXACIN/DEXTROSE	INTRAVENOUS	750	MG		1X				20				20140109	PH	US			99368421
Pruritus	LEVOFLOXACIN/DEXTROSE	INTRAVENOUS	750	MG		1X				20				20140109	PH	US			99368421
Erythema	LEVOFLOXACIN/DEXTROSE	INTRAVENOUS	750	MG		1X				20				20140109	PH	US			99368421
Tendon pain	LEVAQUIN	ORAL				BID	1			50	YR		M	20141207		US	170	LBS	106406811
Restlessness	LEVAQUIN	ORAL				BID	1			50	YR		M	20141207		US	170	LBS	106406811
Paraesthesia	LEVAQUIN	ORAL				BID	1			50	YR		M	20141207		US	170	LBS	106406811
Panic attack	LEVAQUIN	ORAL				BID	1			50	YR		M	20141207		US	170	LBS	106406811
Head discomfort	LEVAQUIN	ORAL				BID	1			50	YR		M	20141207		US	170	LBS	106406811
Dizziness	LEVAQUIN	ORAL				BID	1			50	YR		M	20141207		US	170	LBS	106406811
Crying	LEVAQUIN	ORAL				BID	1			50	YR		M	20141207		US	170	LBS	106406811
Burning sensation	LEVAQUIN	ORAL				BID	1			50	YR		M	20141207		US	170	LBS	106406811
[truncated: 81,852 more rows]
