# Supplementary material for: Hypoglycemia associated with fluoroquinolone: a pharmacovigilance analysis from 2014 to 2023 based on the FDA adverse event reporting system
Source: Front Med (Lausanne). 2025 May 2;12:1583093. doi: 10.3389/fmed.2025.1583093 (PMC12083548; doi:10.3389/fmed.2025.1583093)
Supplement: Supplementary file 2 [file Data_Sheet_2.csv]

pt	drugname	route	dose_amt	dose_unit	dose_form	dose_freq	dose_vbm	cum_dose_chr	cum_dose_unit	age	age_cod	age_grp	sex	rept_dt	occp_cod	reporter_country	wt	wt_cod	primaryid
Muscle spasms	AVELOX	ORAL			FILM-COATED TABLET		UNK			57	YR			20140307	CN	US			99836051
Tendon disorder	AVELOX															US			99250401
Rash	AVELOX															US			99250401
Muscle disorder	AVELOX															US			99250401
Lymphadenopathy	AVELOX															US			99250401
Myalgia	AVELOX	ORAL				QD				32	YR			20140217		US	171	LBS	99139231
Musculoskeletal stiffness	AVELOX	ORAL				QD				32	YR			20140217		US	171	LBS	99139231
Muscle spasms	AVELOX	ORAL				QD				32	YR			20140217		US	171	LBS	99139231
Mobility decreased	AVELOX	ORAL				QD				32	YR			20140217		US	171	LBS	99139231
Gait disturbance	AVELOX	ORAL				QD				32	YR			20140217		US	171	LBS	99139231
Fatigue	AVELOX	ORAL				QD				32	YR			20140217		US	171	LBS	99139231
Back pain	AVELOX	ORAL				QD				32	YR			20140217		US	171	LBS	99139231
Arthropathy	AVELOX	ORAL				QD				32	YR			20140217		US	171	LBS	99139231
Swelling	AVELOX I.V.	INTRAVENOUS			SOLUTION FOR INFUSION		UNK			98	YR			20140625	CN	US			102573381
Nausea	AVELOX I.V.	INTRAVENOUS			SOLUTION FOR INFUSION		UNK			98	YR			20140625	CN	US			102573381
Hypersensitivity	AVELOX I.V.	INTRAVENOUS			SOLUTION FOR INFUSION		UNK			98	YR			20140625	CN	US			102573381
Diarrhoea	AVELOX I.V.	INTRAVENOUS			SOLUTION FOR INFUSION		UNK			98	YR			20140625	CN	US			102573381
Paraesthesia	MOXIFLOXACIN	ORAL	400	MG		QD	400MG (1 TABLET), QD, ORAL			41	YR			20140607	PH	US			102324051
Hypoaesthesia	MOXIFLOXACIN	ORAL	400	MG		QD	400MG (1 TABLET), QD, ORAL			41	YR			20140607	PH	US			102324051
Respiratory failure	MOXIFLOXACIN IV	INTRAVENOUS			SOLUTION FOR INFUSION					77	YR			20140520	MD	US			101838981
Pulseless electrical activity	MOXIFLOXACIN IV	INTRAVENOUS			SOLUTION FOR INFUSION					77	YR			20140520	MD	US			101838981
Off label use	MOXIFLOXACIN IV	INTRAVENOUS			SOLUTION FOR INFUSION					77	YR			20140520	MD	US			101838981
Dyspnoea	MOXIFLOXACIN IV	INTRAVENOUS			SOLUTION FOR INFUSION					77	YR			20140520	MD	US			101838981
Tendon rupture	AVELOX	ORAL				QD				55	YR			20140509		US			101686561
Thrombocytopenia	MOXIFLOXACIN ORAL	ORAL					UNK			65	YR			20140421	PH	CA			100962111
Pyrexia	MOXIFLOXACIN ORAL	ORAL					UNK			65	YR			20140421	PH	CA			100962111
Petechiae	MOXIFLOXACIN ORAL	ORAL					UNK			65	YR			20140421	PH	CA			100962111
Mouth haemorrhage	MOXIFLOXACIN ORAL	ORAL					UNK			65	YR			20140421	PH	CA			100962111
Malaise	MOXIFLOXACIN ORAL	ORAL					UNK			65	YR			20140421	PH	CA			100962111
Immune thrombocytopenic purpura	MOXIFLOXACIN ORAL	ORAL					UNK			65	YR			20140421	PH	CA			100962111
Device related sepsis	MOXIFLOXACIN ORAL	ORAL					UNK			65	YR			20140421	PH	CA			100962111
Device related infection	MOXIFLOXACIN ORAL	ORAL					UNK			65	YR			20140421	PH	CA			100962111
Contusion	MOXIFLOXACIN ORAL	ORAL					UNK			65	YR			20140421	PH	CA			100962111
Vision blurred	VIGAMOX	OPHTHALMIC	1	GTT	EYE DROPS	BID	1 GTT, BID			73	YR			20140414	CN	US			100759961
Keratitis	VIGAMOX	OPHTHALMIC	1	GTT	EYE DROPS	BID	1 GTT, BID			73	YR			20140414	CN	US			100759961
Hypersensitivity	AVELOX	ORAL			FILM-COATED TABLET		UNK							20140304	CN	US			99495571
Renal failure	MOXIFLOXACIN ORAL				FILM-COATED TABLET		UNK			65	YR			20140224	OT	US			99196271
Hypersensitivity vasculitis	MOXIFLOXACIN ORAL				FILM-COATED TABLET		UNK			65	YR			20140224	OT	US			99196271
Glomerulonephritis acute	MOXIFLOXACIN ORAL				FILM-COATED TABLET		UNK			65	YR			20140224	OT	US			99196271
Nervousness	AVELOX				FILM-COATED TABLET									20140210	CN	US			98854041
Dizziness	AVELOX				FILM-COATED TABLET									20140210	CN	US			98854041
Gait disturbance	AVELOX	ORAL	400	MG		QD				53	YR			20131226		US	145	LBS	98493621
Arthralgia	AVELOX	ORAL	400	MG		QD				53	YR			20131226		US	145	LBS	98493621
Pain in jaw	AVELOX	ORAL	400	MG	FILM-COATED TABLET	QD	400 MG, QD							20140116	CN	US			98205631
Gingival disorder	AVELOX	ORAL	400	MG	FILM-COATED TABLET	QD	400 MG, QD							20140116	CN	US			98205631
Foetal exposure during pregnancy	Moxifloxacin	TRANSPLACENTAL			FILM-COATED TABLET									20140605	OT	DE			102274541
Fallot's tetralogy	Moxifloxacin	TRANSPLACENTAL			FILM-COATED TABLET									20140605	OT	DE			102274541
Psychotic disorder	AVELOX						INJECTION			78	YR			20140424		US	161	LBS	101495191
Amnesia	AVELOX						INJECTION			78	YR			20140424		US	161	LBS	101495191
Swelling face	AVELOX	ORAL	400	MG	FILM-COATED TABLET		400 MG, UNK			55	YR			20140401	CN	IN	54.42	KG	100494761
Hypersensitivity	AVELOX	ORAL	400	MG	FILM-COATED TABLET		400 MG, UNK			55	YR			20140401	CN	IN	54.42	KG	100494761
Face oedema	AVELOX	ORAL	400	MG	FILM-COATED TABLET		400 MG, UNK			55	YR			20140401	CN	IN	54.42	KG	100494761
Swelling	AVELOX	ORAL	400	MG		BID				67	YR			20140304		US	165	LBS	100121251
Hypersensitivity	AVELOX	ORAL	400	MG		BID				67	YR			20140304		US	165	LBS	100121251
Foaming at mouth	AVELOX	ORAL	400	MG		BID				67	YR			20140304		US	165	LBS	100121251
Fall	AVELOX	ORAL	400	MG		BID				67	YR			20140304		US	165	LBS	100121251
Eye movement disorder	AVELOX	ORAL	400	MG		BID				67	YR			20140304		US	165	LBS	100121251
Dyspnoea	MOXIFLOXACIN	ORAL	400	MG		QD				71	YR			20110307	PH	US	86.4	KG	98874991
Pruritus	AVELOX	ORAL	400	MG	FILM-COATED TABLET	QD	400 MG, QD			52	YR	A	M	20140724	MD	JP			102417813
Hypersensitivity	AVELOX	ORAL	400	MG	FILM-COATED TABLET	QD	400 MG, QD			52	YR	A	M	20140724	MD	JP			102417813
Flushing	AVELOX	ORAL	400	MG	FILM-COATED TABLET	QD	400 MG, QD			52	YR	A	M	20140724	MD	JP			102417813
Feeling hot	AVELOX	ORAL	400	MG	FILM-COATED TABLET	QD	400 MG, QD			52	YR	A	M	20140724	MD	JP			102417813
Sepsis	MOXIFLOXACIN	TRANSDERMAL								87	YR			20140613	OT	TW			102344371
Drug reaction with eosinophilia and systemic symptoms	MOXIFLOXACIN	TRANSDERMAL								87	YR			20140613	OT	TW			102344371
Rash	AVELOX	ORAL	400	MG	FILM-COATED TABLET	QD	400 MG, QD	2800	MG	87	YR			20140611	MD	JP			102138372
Vomiting	MOXIFLOXACIN	ORAL				QD	10 PILLS ONCE DAILY TAKEN BY MOUTH			32	YR			20140417		US	154	LBS	100892281
Slow response to stimuli	MOXIFLOXACIN	ORAL				QD	10 PILLS ONCE DAILY TAKEN BY MOUTH			32	YR			20140417		US	154	LBS	100892281
Purulence	MOXIFLOXACIN	ORAL				QD	10 PILLS ONCE DAILY TAKEN BY MOUTH			32	YR			20140417		US	154	LBS	100892281
Paraesthesia	MOXIFLOXACIN	ORAL				QD	10 PILLS ONCE DAILY TAKEN BY MOUTH			32	YR			20140417		US	154	LBS	100892281
Palpitations	MOXIFLOXACIN	ORAL				QD	10 PILLS ONCE DAILY TAKEN BY MOUTH			32	YR			20140417		US	154	LBS	100892281
Oropharyngeal pain	MOXIFLOXACIN	ORAL				QD	10 PILLS ONCE DAILY TAKEN BY MOUTH			32	YR			20140417		US	154	LBS	100892281
Oral disorder	MOXIFLOXACIN	ORAL				QD	10 PILLS ONCE DAILY TAKEN BY MOUTH			32	YR			20140417		US	154	LBS	100892281
Nausea	MOXIFLOXACIN	ORAL				QD	10 PILLS ONCE DAILY TAKEN BY MOUTH			32	YR			20140417		US	154	LBS	100892281
Mental impairment	MOXIFLOXACIN	ORAL				QD	10 PILLS ONCE DAILY TAKEN BY MOUTH			32	YR			20140417		US	154	LBS	100892281
Headache	MOXIFLOXACIN	ORAL				QD	10 PILLS ONCE DAILY TAKEN BY MOUTH			32	YR			20140417		US	154	LBS	100892281
Head discomfort	MOXIFLOXACIN	ORAL				QD	10 PILLS ONCE DAILY TAKEN BY MOUTH			32	YR			20140417		US	154	LBS	100892281
Feeling abnormal	MOXIFLOXACIN	ORAL				QD	10 PILLS ONCE DAILY TAKEN BY MOUTH			32	YR			20140417		US	154	LBS	100892281
Burning sensation	MOXIFLOXACIN	ORAL				QD	10 PILLS ONCE DAILY TAKEN BY MOUTH			32	YR			20140417		US	154	LBS	100892281
Blood glucose decreased	MOXIFLOXACIN	ORAL				QD	10 PILLS ONCE DAILY TAKEN BY MOUTH			32	YR			20140417		US	154	LBS	100892281
Aphagia	MOXIFLOXACIN	ORAL				QD	10 PILLS ONCE DAILY TAKEN BY MOUTH			32	YR			20140417		US	154	LBS	100892281
Eye pruritus	VIGAMOX		3	ML	EYE DROPS	TID	0.5 %, 3 ML, 3X/DAY, EYE DROP			77	YR					US	210	LBS	100579931
Eye irritation	VIGAMOX		3	ML	EYE DROPS	TID	0.5 %, 3 ML, 3X/DAY, EYE DROP			77	YR					US	210	LBS	100579931
Renal disorder	Avelox				FILM-COATED TABLET									20140306	CN	BE			99737051
Dizziness	VIGAMOX		0.5	PCT	DROPS	TID	0.5% AS BASE?1 DROP IN OPERATIVE EYE ?3 TIMES/DAY?DROP IN EYE			76	YR			20140222		US	106	LBS	99589921
Off label use	VIGAMOX	UNKNOWN			EYE DROPS	1X	0.1 CM3, ONCE/SINGLE			71	YR			20140509	OT	TR	80	KG	99028483
Iris atrophy	VIGAMOX	UNKNOWN			EYE DROPS	1X	0.1 CM3, ONCE/SINGLE			71	YR			20140509	OT	TR	80	KG	99028483
Intraocular pressure increased	VIGAMOX	UNKNOWN			EYE DROPS	1X	0.1 CM3, ONCE/SINGLE			71	YR			20140509	OT	TR	80	KG	99028483
Glaucoma	VIGAMOX	UNKNOWN			EYE DROPS	1X	0.1 CM3, ONCE/SINGLE			71	YR			20140509	OT	TR	80	KG	99028483
Corneal oedema	VIGAMOX	UNKNOWN			EYE DROPS	1X	0.1 CM3, ONCE/SINGLE			71	YR			20140509	OT	TR	80	KG	99028483
Visual acuity reduced	MOXIFLOXACIN	OPHTHALMIC	1	DF	EYE DROPS		1 DF, PRN			88	YR		M	20140710	OT	JP			102768622
Off label use	MOXIFLOXACIN	OPHTHALMIC	1	DF	EYE DROPS		1 DF, PRN			88	YR		M	20140710	OT	JP			102768622
Hypopyon	MOXIFLOXACIN	OPHTHALMIC	1	DF	EYE DROPS		1 DF, PRN			88	YR		M	20140710	OT	JP			102768622
Fungal infection	MOXIFLOXACIN	OPHTHALMIC	1	DF	EYE DROPS		1 DF, PRN			88	YR		M	20140710	OT	JP			102768622
Endophthalmitis	MOXIFLOXACIN	OPHTHALMIC	1	DF	EYE DROPS		1 DF, PRN			88	YR		M	20140710	OT	JP			102768622
Tendonitis	MOXIFLOXACIN	ORAL				QD				30	YR			20140518		US	160	LBS	101827471
Pain	MOXIFLOXACIN	ORAL				QD				30	YR			20140518		US	160	LBS	101827471
Malaise	MOXIFLOXACIN	ORAL				QD				30	YR			20140518		US	160	LBS	101827471
Intercepted medication error	AVELOX	ORAL	400	MG	FILM-COATED TABLET		400 MG, UNK							20140508	OT	US			101594851
Off label use	VIGAMOX	UNKNOWN			EYE DROPS	1X	0.1 CM3, ONCE/SINGLE			59	YR			20140521	OT	TR			99016913
Iris atrophy	VIGAMOX	UNKNOWN			EYE DROPS	1X	0.1 CM3, ONCE/SINGLE			59	YR			20140521	OT	TR			99016913
Intraocular pressure increased	VIGAMOX	UNKNOWN			EYE DROPS	1X	0.1 CM3, ONCE/SINGLE			59	YR			20140521	OT	TR			99016913
Glaucoma	VIGAMOX	UNKNOWN			EYE DROPS	1X	0.1 CM3, ONCE/SINGLE			59	YR			20140521	OT	TR			99016913
Corneal oedema	VIGAMOX	UNKNOWN			EYE DROPS	1X	0.1 CM3, ONCE/SINGLE			59	YR			20140521	OT	TR			99016913
Tendon injury	AVELOX	ORAL				QD				68	YR			20140513	CN	US	135	LBS	101741611
Pain	AVELOX	ORAL				QD				68	YR			20140513	CN	US	135	LBS	101741611
Neuropathy peripheral	AVELOX	ORAL				QD				68	YR			20140513	CN	US	135	LBS	101741611
Muscle rupture	AVELOX	ORAL				QD				68	YR			20140513	CN	US	135	LBS	101741611
Swelling face	MOXIFLOXACIN ORAL									40	YR			20140410	OT	SG			100706151
Rash generalised	MOXIFLOXACIN ORAL									40	YR			20140410	OT	SG			100706151
Rash	MOXIFLOXACIN ORAL									40	YR			20140410	OT	SG			100706151
Joint swelling	MOXIFLOXACIN ORAL									40	YR			20140410	OT	SG			100706151
Face oedema	MOXIFLOXACIN ORAL									40	YR			20140410	OT	SG			100706151
Dyspnoea	MOXIFLOXACIN ORAL									40	YR			20140410	OT	SG			100706151
Pathogen resistance	MOXIFLOXACIN ORAL				FILM-COATED TABLET		UNK			57	YR			20140324	MD	TH			100326801
Drug ineffective for unapproved indication	MOXIFLOXACIN ORAL				FILM-COATED TABLET		UNK			57	YR			20140324	MD	TH			100326801
Urticaria	AVELOX	ORAL				QD	1 PILL ONCE DAILY TAKEN BY MOUTH			45	YR			20140212		US			99130361
Swelling face	AVELOX	ORAL				QD	1 PILL ONCE DAILY TAKEN BY MOUTH			45	YR			20140212		US			99130361
Sensation of foreign body	AVELOX	ORAL				QD	1 PILL ONCE DAILY TAKEN BY MOUTH			45	YR			20140212		US			99130361
Heart rate increased	AVELOX	ORAL				QD	1 PILL ONCE DAILY TAKEN BY MOUTH			45	YR			20140212		US			99130361
Erythema	AVELOX	ORAL				QD	1 PILL ONCE DAILY TAKEN BY MOUTH			45	YR			20140212		US			99130361
Abdominal pain	AVELOX	ORAL				QD	1 PILL ONCE DAILY TAKEN BY MOUTH			45	YR			20140212		US			99130361
Off label use	VIGAMOX	UNKNOWN			EYE DROPS	1X	0.1 CM3, ONCE/SINGLE			62	YR			20140521	OT	TR			99028493
Iris atrophy	VIGAMOX	UNKNOWN			EYE DROPS	1X	0.1 CM3, ONCE/SINGLE			62	YR			20140521	OT	TR			99028493
Intraocular pressure increased	VIGAMOX	UNKNOWN			EYE DROPS	1X	0.1 CM3, ONCE/SINGLE			62	YR			20140521	OT	TR			99028493
Glaucoma	VIGAMOX	UNKNOWN			EYE DROPS	1X	0.1 CM3, ONCE/SINGLE			62	YR			20140521	OT	TR			99028493
Corneal oedema	VIGAMOX	UNKNOWN			EYE DROPS	1X	0.1 CM3, ONCE/SINGLE			62	YR			20140521	OT	TR			99028493
Muscle twitching	AVELOX	ORAL	400	MG	FILM-COATED TABLET	QD	400 MG, QD							20140212	MD	US			98910431
Pain	AVELOX 400MG BAYER HEALTHCARE PHARMACEUTICALS	ORAL				HS	1 AT BEDTIME TAKEN BY MOUTH			87	YR			20140203		US	140	LBS	98704491
Nervousness	AVELOX 400MG BAYER HEALTHCARE PHARMACEUTICALS	ORAL				HS	1 AT BEDTIME TAKEN BY MOUTH			87	YR			20140203		US	140	LBS	98704491
Diarrhoea	AVELOX 400MG BAYER HEALTHCARE PHARMACEUTICALS	ORAL				HS	1 AT BEDTIME TAKEN BY MOUTH			87	YR			20140203		US	140	LBS	98704491
Asthenia	AVELOX 400MG BAYER HEALTHCARE PHARMACEUTICALS	ORAL				HS	1 AT BEDTIME TAKEN BY MOUTH			87	YR			20140203		US	140	LBS	98704491
Agitation	AVELOX 400MG BAYER HEALTHCARE PHARMACEUTICALS	ORAL				HS	1 AT BEDTIME TAKEN BY MOUTH			87	YR			20140203		US	140	LBS	98704491
Abdominal distension	AVELOX 400MG BAYER HEALTHCARE PHARMACEUTICALS	ORAL				HS	1 AT BEDTIME TAKEN BY MOUTH			87	YR			20140203		US	140	LBS	98704491
Exposure during breast feeding	AVELOX				FILM-COATED TABLET		UNK						F	20140811	CN	US			103747061
Trigger finger	AVELOX	ORAL				QID	4 PILLS, FOUR TIMES DAILY, TAKEN BY MOUTH			47	YR			20140424		US	180	LBS	101303561
Tendon rupture	AVELOX	ORAL				QID	4 PILLS, FOUR TIMES DAILY, TAKEN BY MOUTH			47	YR			20140424		US	180	LBS	101303561
Synovitis	AVELOX	ORAL				QID	4 PILLS, FOUR TIMES DAILY, TAKEN BY MOUTH			47	YR			20140424		US	180	LBS	101303561
Periarthritis	AVELOX	ORAL				QID	4 PILLS, FOUR TIMES DAILY, TAKEN BY MOUTH			47	YR			20140424		US	180	LBS	101303561
Neuropathy peripheral	AVELOX	ORAL				QID	4 PILLS, FOUR TIMES DAILY, TAKEN BY MOUTH			47	YR			20140424		US	180	LBS	101303561
Neuroma	AVELOX	ORAL				QID	4 PILLS, FOUR TIMES DAILY, TAKEN BY MOUTH			47	YR			20140424		US	180	LBS	101303561
Muscular weakness	AVELOX	ORAL				QID	4 PILLS, FOUR TIMES DAILY, TAKEN BY MOUTH			47	YR			20140424		US	180	LBS	101303561
Diplopia	AVELOX	ORAL				QID	4 PILLS, FOUR TIMES DAILY, TAKEN BY MOUTH			47	YR			20140424		US	180	LBS	101303561
Carpal tunnel decompression	AVELOX	ORAL				QID	4 PILLS, FOUR TIMES DAILY, TAKEN BY MOUTH			47	YR			20140424		US	180	LBS	101303561
Balance disorder	AVELOX	ORAL				QID	4 PILLS, FOUR TIMES DAILY, TAKEN BY MOUTH			47	YR			20140424		US	180	LBS	101303561
Arthralgia	AVELOX	ORAL				QID	4 PILLS, FOUR TIMES DAILY, TAKEN BY MOUTH			47	YR			20140424		US	180	LBS	101303561
Vomiting	MOXIFLOXACIN	ORAL				QD	ONE PILL, ONCE DAILY, TAKEN BY MOUTH			55	YR			20140406		US	270	LBS	100646781
Vertigo	MOXIFLOXACIN	ORAL				QD	ONE PILL, ONCE DAILY, TAKEN BY MOUTH			55	YR			20140406		US	270	LBS	100646781
Pain	MOXIFLOXACIN	ORAL				QD	ONE PILL, ONCE DAILY, TAKEN BY MOUTH			55	YR			20140406		US	270	LBS	100646781
Myalgia	MOXIFLOXACIN	ORAL				QD	ONE PILL, ONCE DAILY, TAKEN BY MOUTH			55	YR			20140406		US	270	LBS	100646781
Muscle spasms	MOXIFLOXACIN	ORAL				QD	ONE PILL, ONCE DAILY, TAKEN BY MOUTH			55	YR			20140406		US	270	LBS	100646781
Headache	MOXIFLOXACIN	ORAL				QD	ONE PILL, ONCE DAILY, TAKEN BY MOUTH			55	YR			20140406		US	270	LBS	100646781
Asthenia	MOXIFLOXACIN	ORAL				QD	ONE PILL, ONCE DAILY, TAKEN BY MOUTH			55	YR			20140406		US	270	LBS	100646781
Abasia	MOXIFLOXACIN	ORAL				QD	ONE PILL, ONCE DAILY, TAKEN BY MOUTH			55	YR			20140406		US	270	LBS	100646781
Skin exfoliation	AVELOX				FILM-COATED TABLET		UNK			49	YR			20140401	CN	US			100494751
Hypersensitivity	AVELOX				FILM-COATED TABLET		UNK			49	YR			20140401	CN	US			100494751
Tendon rupture	AVELOX				FILM-COATED TABLET									20140305	CN	US			99642351
Angioedema	MOXIFLOXACIN	INTRAVENOUS	400	MG		1X				61	YR			20140116	PH	US	132.1	KG	98378981
Anaphylactic reaction	MOXIFLOXACIN	INTRAVENOUS	400	MG		1X				61	YR			20140116	PH	US	132.1	KG	98378981
Thrombosis	AVELOX									66	YR		F	20140708		US	150	LBS	102907001
Heparin-induced thrombocytopenia	AVELOX									66	YR		F	20140708		US	150	LBS	102907001
Sepsis	MOXIFLOXACIN ORAL				FILM-COATED TABLET					87	YR			20140627	MD	TW			102657151
Drug reaction with eosinophilia and systemic symptoms	MOXIFLOXACIN ORAL				FILM-COATED TABLET					87	YR			20140627	MD	TW			102657151
Pancreatitis	AVELOX				FILM-COATED TABLET									20140411	MD	GT			100724841
Vertigo	AVELOX I.V.	INTRAVENOUS			SOLUTION FOR INFUSION									20140311	CN	US			99962481
Thinking abnormal	AVELOX I.V.	INTRAVENOUS			SOLUTION FOR INFUSION									20140311	CN	US			99962481
Palpitations	AVELOX I.V.	INTRAVENOUS			SOLUTION FOR INFUSION									20140311	CN	US			99962481
Myalgia	AVELOX I.V.	INTRAVENOUS			SOLUTION FOR INFUSION									20140311	CN	US			99962481
Muscle spasms	AVELOX I.V.	INTRAVENOUS			SOLUTION FOR INFUSION									20140311	CN	US			99962481
Influenza like illness	AVELOX I.V.	INTRAVENOUS			SOLUTION FOR INFUSION									20140311	CN	US			99962481
Hypoaesthesia	AVELOX I.V.	INTRAVENOUS			SOLUTION FOR INFUSION									20140311	CN	US			99962481
Hypersensitivity	AVELOX I.V.	INTRAVENOUS			SOLUTION FOR INFUSION									20140311	CN	US			99962481
Hallucination	AVELOX I.V.	INTRAVENOUS			SOLUTION FOR INFUSION									20140311	CN	US			99962481
Gait disturbance	AVELOX I.V.	INTRAVENOUS			SOLUTION FOR INFUSION									20140311	CN	US			99962481
Fluid retention	AVELOX I.V.	INTRAVENOUS			SOLUTION FOR INFUSION									20140311	CN	US			99962481
Dyspnoea	AVELOX I.V.	INTRAVENOUS			SOLUTION FOR INFUSION									20140311	CN	US			99962481
Drug hypersensitivity	AVELOX I.V.	INTRAVENOUS			SOLUTION FOR INFUSION									20140311	CN	US			99962481
Dizziness	AVELOX I.V.	INTRAVENOUS			SOLUTION FOR INFUSION									20140311	CN	US			99962481
Cough	AVELOX I.V.	INTRAVENOUS			SOLUTION FOR INFUSION									20140311	CN	US			99962481
Burning sensation	AVELOX I.V.	INTRAVENOUS			SOLUTION FOR INFUSION									20140311	CN	US			99962481
Aphasia	AVELOX I.V.	INTRAVENOUS			SOLUTION FOR INFUSION									20140311	CN	US			99962481
Aphagia	AVELOX I.V.	INTRAVENOUS			SOLUTION FOR INFUSION									20140311	CN	US			99962481
Anosmia	AVELOX I.V.	INTRAVENOUS			SOLUTION FOR INFUSION									20140311	CN	US			99962481
Vertigo	AVELOX		400	MG	FILM-COATED TABLET	QD	400 MG, QD			82	YR			20140507	CN	US			99492571
Pulmonary mass	AVELOX		400	MG	FILM-COATED TABLET	QD	400 MG, QD			82	YR			20140507	CN	US			99492571
Plasma cell myeloma	AVELOX		400	MG	FILM-COATED TABLET	QD	400 MG, QD			82	YR			20140507	CN	US			99492571
Paranoia	AVELOX		400	MG	FILM-COATED TABLET	QD	400 MG, QD			82	YR			20140507	CN	US			99492571
Pain in extremity	AVELOX		400	MG	FILM-COATED TABLET	QD	400 MG, QD			82	YR			20140507	CN	US			99492571
Nightmare	AVELOX		400	MG	FILM-COATED TABLET	QD	400 MG, QD			82	YR			20140507	CN	US			99492571
Myalgia	AVELOX		400	MG	FILM-COATED TABLET	QD	400 MG, QD			82	YR			20140507	CN	US			99492571
Malaise	AVELOX		400	MG	FILM-COATED TABLET	QD	400 MG, QD			82	YR			20140507	CN	US			99492571
Local swelling	AVELOX		400	MG	FILM-COATED TABLET	QD	400 MG, QD			82	YR			20140507	CN	US			99492571
Insomnia	AVELOX		400	MG	FILM-COATED TABLET	QD	400 MG, QD			82	YR			20140507	CN	US			99492571
Hallucination	AVELOX		400	MG	FILM-COATED TABLET	QD	400 MG, QD			82	YR			20140507	CN	US			99492571
Dizziness	AVELOX		400	MG	FILM-COATED TABLET	QD	400 MG, QD			82	YR			20140507	CN	US			99492571
Diplopia	AVELOX		400	MG	FILM-COATED TABLET	QD	400 MG, QD			82	YR			20140507	CN	US			99492571
Depression	AVELOX		400	MG	FILM-COATED TABLET	QD	400 MG, QD			82	YR			20140507	CN	US			99492571
Chills	AVELOX		400	MG	FILM-COATED TABLET	QD	400 MG, QD			82	YR			20140507	CN	US			99492571
Cardiac failure	AVELOX		400	MG	FILM-COATED TABLET	QD	400 MG, QD			82	YR			20140507	CN	US			99492571
Back pain	AVELOX		400	MG	FILM-COATED TABLET	QD	400 MG, QD			82	YR			20140507	CN	US			99492571
Asthenia	AVELOX		400	MG	FILM-COATED TABLET	QD	400 MG, QD			82	YR			20140507	CN	US			99492571
Abasia	AVELOX		400	MG	FILM-COATED TABLET	QD	400 MG, QD			82	YR			20140507	CN	US			99492571
Hypersensitivity	AVELOX													20140226	CN	US			99315421
Syncope	AVELOX	ORAL	1	DF	FILM-COATED TABLET	1X	1 DF, ONCE			39	YR	A	F	20140805	OT	US	85.71	KG	102435332
Malaise	AVELOX	ORAL	1	DF	FILM-COATED TABLET	1X	1 DF, ONCE			39	YR	A	F	20140805	OT	US	85.71	KG	102435332
Fatigue	AVELOX	ORAL	1	DF	FILM-COATED TABLET	1X	1 DF, ONCE			39	YR	A	F	20140805	OT	US	85.71	KG	102435332
Extrasystoles	AVELOX	ORAL	1	DF	FILM-COATED TABLET	1X	1 DF, ONCE			39	YR	A	F	20140805	OT	US	85.71	KG	102435332
Dizziness	AVELOX	ORAL	1	DF	FILM-COATED TABLET	1X	1 DF, ONCE			39	YR	A	F	20140805	OT	US	85.71	KG	102435332
Blood pressure immeasurable	AVELOX	ORAL	1	DF	FILM-COATED TABLET	1X	1 DF, ONCE			39	YR	A	F	20140805	OT	US	85.71	KG	102435332
Blood glucose decreased	AVELOX	ORAL	1	DF	FILM-COATED TABLET	1X	1 DF, ONCE			39	YR	A	F	20140805	OT	US	85.71	KG	102435332
Adverse event	AVELOX	ORAL	1	DF	FILM-COATED TABLET	1X	1 DF, ONCE			39	YR	A	F	20140805	OT	US	85.71	KG	102435332
Quality of life decreased	AVELOX	ORAL				QD				61	YR			20140513		US	115	LBS	101852311
Neuropathy peripheral	AVELOX	ORAL				QD				61	YR			20140513		US	115	LBS	101852311
Insomnia	AVELOX	ORAL				QD				61	YR			20140513		US	115	LBS	101852311
Hypoaesthesia	AVELOX	ORAL				QD				61	YR			20140513		US	115	LBS	101852311
Gait disturbance	AVELOX	ORAL				QD				61	YR			20140513		US	115	LBS	101852311
Fatigue	AVELOX	ORAL				QD				61	YR			20140513		US	115	LBS	101852311
Tenosynovitis stenosans	AVELOX				FILM-COATED TABLET									20140325	OT	US			100343001
Somnolence	AVELOX	ORAL			FILM-COATED TABLET		UNK			54	YR			20140307	CN	US			99836341
Feeling abnormal	AVELOX	ORAL			FILM-COATED TABLET		UNK			54	YR			20140307	CN	US			99836341
Asthenia	AVELOX	ORAL			FILM-COATED TABLET		UNK			54	YR			20140307	CN	US			99836341
VIIth nerve paralysis	AVELOX	ORAL				QD	1 PILL , ONCE DAILY, TAKEN BY MOUTH			50	YR		M	20140718		US			103320941
Muscular weakness	AVELOX	ORAL				QD	1 PILL , ONCE DAILY, TAKEN BY MOUTH			50	YR		M	20140718		US			103320941
Dysphemia	AVELOX	ORAL				QD	1 PILL , ONCE DAILY, TAKEN BY MOUTH			50	YR		M	20140718		US			103320941
Infusion related reaction	Avelox	INTRAVENOUS DRIP	.4	G	SOLUTION FOR INFUSION	QD	0.4 G, QD	2.4	GM	60	YR			20140515	OT	CN	70	KG	101731911
Atrioventricular block complete	AVELOX				FILM-COATED TABLET									20140422	MD	TR			101015991
Productive cough	AVELOX	ORAL	400	MG	FILM-COATED TABLET	QD	400 MG, QD			71	YR			20140314	CN	US			100137021
Lung infection	AVELOX	ORAL	400	MG	FILM-COATED TABLET	QD	400 MG, QD			71	YR			20140314	CN	US			100137021
Increased bronchial secretion	AVELOX	ORAL	400	MG	FILM-COATED TABLET	QD	400 MG, QD			71	YR			20140314	CN	US			100137021
Drug hypersensitivity	AVELOX				FILM-COATED TABLET					42	YR			20140312	CN	US			99996761
Vomiting projectile	AVELOX				FILM-COATED TABLET									20140306	CN	US			99737041
Panic attack	AVELOX				FILM-COATED TABLET									20140306	CN	US			99737041
Nausea	AVELOX				FILM-COATED TABLET									20140306	CN	US			99737041
Hallucination	AVELOX				FILM-COATED TABLET									20140306	CN	US			99737041
Feeling abnormal	AVELOX				FILM-COATED TABLET									20140306	CN	US			99737041
Dry mouth	AVELOX				FILM-COATED TABLET									20140306	CN	US			99737041
Dizziness	AVELOX				FILM-COATED TABLET									20140306	CN	US			99737041
Dehydration	AVELOX				FILM-COATED TABLET									20140306	CN	US			99737041
Supraventricular extrasystoles	Avelox				FILM-COATED TABLET					57	YR			20140219	OT	BE			99108181
Electrocardiogram QT prolonged	Avelox				FILM-COATED TABLET					57	YR			20140219	OT	BE			99108181
Bundle branch block right	Avelox				FILM-COATED TABLET					57	YR			20140219	OT	BE			99108181
Urticaria	MOXIFLOXACIN	ORAL	400	MG		QD				51	YR			20130221	PH	US	102.6	KG	98040601
Dyspnoea	MOXIFLOXACIN	ORAL	400	MG		QD				51	YR			20130221	PH	US	102.6	KG	98040601
Angioedema	MOXIFLOXACIN	ORAL	400	MG		QD				51	YR			20130221	PH	US	102.6	KG	98040601
Vomiting	Avelox	UNKNOWN			UNKNOWN									20140515	OT	US			101746601
Tendonitis	Avelox	UNKNOWN			UNKNOWN									20140515	OT	US			101746601
Tachycardia	Avelox	UNKNOWN			UNKNOWN									20140515	OT	US			101746601
Rash	Avelox	UNKNOWN			UNKNOWN									20140515	OT	US			101746601
Pruritus	Avelox	UNKNOWN			UNKNOWN									20140515	OT	US			101746601
Nausea	Avelox	UNKNOWN			UNKNOWN									20140515	OT	US			101746601
Headache	Avelox	UNKNOWN			UNKNOWN									20140515	OT	US			101746601
Drug hypersensitivity	Avelox	UNKNOWN			UNKNOWN									20140515	OT	US			101746601
Cough	Avelox	UNKNOWN			UNKNOWN									20140515	OT	US			101746601
Convulsion	Avelox	UNKNOWN			UNKNOWN									20140515	OT	US			101746601
Abdominal discomfort	Avelox	UNKNOWN			UNKNOWN									20140515	OT	US			101746601
Ulcerative keratitis	MOXIFLOXACIN HCL	OPHTHALMIC			EYE DROPS		UNK			19	YR			20140512	OT	IN			101679341
Eye abscess	MOXIFLOXACIN HCL	OPHTHALMIC			EYE DROPS		UNK			19	YR			20140512	OT	IN			101679341
Endophthalmitis	MOXIFLOXACIN HCL	OPHTHALMIC			EYE DROPS		UNK			19	YR			20140512	OT	IN			101679341
Blindness	MOXIFLOXACIN HCL	OPHTHALMIC			EYE DROPS		UNK			19	YR			20140512	OT	IN			101679341
Vitreous floaters	MOXIFLOXACIN ORAL	ORAL	1	DF	FILM-COATED TABLET	QD	1 DF, QD	18	DF	30	YR			20140429	CN	GB	95	KG	101368661
Tinnitus	MOXIFLOXACIN ORAL	ORAL	1	DF	FILM-COATED TABLET	QD	1 DF, QD	18	DF	30	YR			20140429	CN	GB	95	KG	101368661
Tendon pain	MOXIFLOXACIN ORAL	ORAL	1	DF	FILM-COATED TABLET	QD	1 DF, QD	18	DF	30	YR			20140429	CN	GB	95	KG	101368661
Nervous system disorder	MOXIFLOXACIN ORAL	ORAL	1	DF	FILM-COATED TABLET	QD	1 DF, QD	18	DF	30	YR			20140429	CN	GB	95	KG	101368661
Muscle twitching	MOXIFLOXACIN ORAL	ORAL	1	DF	FILM-COATED TABLET	QD	1 DF, QD	18	DF	30	YR			20140429	CN	GB	95	KG	101368661
Headache	MOXIFLOXACIN ORAL	ORAL	1	DF	FILM-COATED TABLET	QD	1 DF, QD	18	DF	30	YR			20140429	CN	GB	95	KG	101368661
Eye pain	MOXIFLOXACIN ORAL	ORAL	1	DF	FILM-COATED TABLET	QD	1 DF, QD	18	DF	30	YR			20140429	CN	GB	95	KG	101368661
Arthritis	MOXIFLOXACIN ORAL	ORAL	1	DF	FILM-COATED TABLET	QD	1 DF, QD	18	DF	30	YR			20140429	CN	GB	95	KG	101368661
Pain	AVELOX									44	YR			20140227	CN	US			99696661
Off label use	MOXIFLOXACIN ORAL				FILM-COATED TABLET					27	YR			20140227	OT	PT			99288091
Hyperglycaemia	MOXIFLOXACIN ORAL				FILM-COATED TABLET					27	YR			20140227	OT	PT			99288091
Encephalitis	MOXIFLOXACIN ORAL				FILM-COATED TABLET					27	YR			20140227	OT	PT			99288091
Anaphylactic shock	AVELOX		400	MG			1X DAY			60	YR			201402		US	179	LBS	99211941
Vomiting	AVELOX 400 MG BAYER	ORAL				QD				36	YR			20140216		US	144	LBS	99159671
Pain	AVELOX 400 MG BAYER	ORAL				QD				36	YR			20140216		US	144	LBS	99159671
Nausea	AVELOX 400 MG BAYER	ORAL				QD				36	YR			20140216		US	144	LBS	99159671
Abdominal discomfort	AVELOX 400 MG BAYER	ORAL				QD				36	YR			20140216		US	144	LBS	99159671
Shock	AVELOX	ORAL	1	DF	FILM-COATED TABLET	1X	1 DF, ONCE							20140109	CN	CN			98077731
Off label use	AVELOX	ORAL	1	DF	FILM-COATED TABLET	1X	1 DF, ONCE							20140109	CN	CN			98077731
Renal failure acute	AVELOX	ORAL	400	MG	FILM-COATED TABLET		400 MG, DAILY			72	YR			20140106	OT	MY			97978691
Prothrombin time prolonged	AVELOX	ORAL	400	MG	FILM-COATED TABLET		400 MG, DAILY			72	YR			20140106	OT	MY			97978691
International normalised ratio increased	AVELOX	ORAL	400	MG	FILM-COATED TABLET		400 MG, DAILY			72	YR			20140106	OT	MY			97978691
Hepatic enzyme increased	AVELOX	ORAL	400	MG	FILM-COATED TABLET		400 MG, DAILY			72	YR			20140106	OT	MY			97978691
Vitritis	AVELOX		400	MG	FILM-COATED TABLET		400 MG, UNK			54	YR			20140404	CN	US			97707252
Vitreous detachment	AVELOX		400	MG	FILM-COATED TABLET		400 MG, UNK			54	YR			20140404	CN	US			97707252
Visual impairment	AVELOX		400	MG	FILM-COATED TABLET		400 MG, UNK			54	YR			20140404	CN	US			97707252
Uveitis	AVELOX		400	MG	FILM-COATED TABLET		400 MG, UNK			54	YR			20140404	CN	US			97707252
Quality of life decreased	AVELOX		400	MG	FILM-COATED TABLET		400 MG, UNK			54	YR			20140404	CN	US			97707252
Pigmentary glaucoma	AVELOX		400	MG	FILM-COATED TABLET		400 MG, UNK			54	YR			20140404	CN	US			97707252
Pigment dispersion syndrome	AVELOX		400	MG	FILM-COATED TABLET		400 MG, UNK			54	YR			20140404	CN	US			97707252
Photophobia	AVELOX		400	MG	FILM-COATED TABLET		400 MG, UNK			54	YR			20140404	CN	US			97707252
Pain	AVELOX		400	MG	FILM-COATED TABLET		400 MG, UNK			54	YR			20140404	CN	US			97707252
Normal tension glaucoma	AVELOX		400	MG	FILM-COATED TABLET		400 MG, UNK			54	YR			20140404	CN	US			97707252
Mydriasis	AVELOX		400	MG	FILM-COATED TABLET		400 MG, UNK			54	YR			20140404	CN	US			97707252
Iris transillumination defect	AVELOX		400	MG	FILM-COATED TABLET		400 MG, UNK			54	YR			20140404	CN	US			97707252
Iris hypopigmentation	AVELOX		400	MG	FILM-COATED TABLET		400 MG, UNK			54	YR			20140404	CN	US			97707252
Iridocyclitis	AVELOX		400	MG	FILM-COATED TABLET		400 MG, UNK			54	YR			20140404	CN	US			97707252
Intraocular pressure test abnormal	AVELOX		400	MG	FILM-COATED TABLET		400 MG, UNK			54	YR			20140404	CN	US			97707252
Insomnia	AVELOX		400	MG	FILM-COATED TABLET		400 MG, UNK			54	YR			20140404	CN	US			97707252
Injury	AVELOX		400	MG	FILM-COATED TABLET		400 MG, UNK			54	YR			20140404	CN	US			97707252
Headache	AVELOX		400	MG	FILM-COATED TABLET		400 MG, UNK			54	YR			20140404	CN	US			97707252
Glaucoma	AVELOX		400	MG	FILM-COATED TABLET		400 MG, UNK			54	YR			20140404	CN	US			97707252
Eye swelling	AVELOX		400	MG	FILM-COATED TABLET		400 MG, UNK			54	YR			20140404	CN	US			97707252
Eye inflammation	AVELOX		400	MG	FILM-COATED TABLET		400 MG, UNK			54	YR			20140404	CN	US			97707252
Emotional distress	AVELOX		400	MG	FILM-COATED TABLET		400 MG, UNK			54	YR			20140404	CN	US			97707252
Dry eye	AVELOX		400	MG	FILM-COATED TABLET		400 MG, UNK			54	YR			20140404	CN	US			97707252
Deposit eye	AVELOX		400	MG	FILM-COATED TABLET		400 MG, UNK			54	YR			20140404	CN	US			97707252
Ciliary body degeneration	AVELOX		400	MG	FILM-COATED TABLET		400 MG, UNK			54	YR			20140404	CN	US			97707252
Anxiety	AVELOX		400	MG	FILM-COATED TABLET		400 MG, UNK			54	YR			20140404	CN	US			97707252
Anterior chamber inflammation	AVELOX		400	MG	FILM-COATED TABLET		400 MG, UNK			54	YR			20140404	CN	US			97707252
Anhedonia	AVELOX		400	MG	FILM-COATED TABLET		400 MG, UNK			54	YR			20140404	CN	US			97707252
Tendon disorder	AVELOX				FILM-COATED TABLET		UNK						F	20140724	CN	US			103402681
Wheezing	AVELOX				FILM-COATED TABLET					65	YR	E	F	20140702	OT	US	49.89	KG	102562332
Lung hyperinflation	AVELOX				FILM-COATED TABLET					65	YR	E	F	20140702	OT	US	49.89	KG	102562332
Drug ineffective	AVELOX				FILM-COATED TABLET					65	YR	E	F	20140702	OT	US	49.89	KG	102562332
Chronic obstructive pulmonary disease	AVELOX				FILM-COATED TABLET					65	YR	E	F	20140702	OT	US	49.89	KG	102562332
Bronchospasm	AVELOX				FILM-COATED TABLET					65	YR	E	F	20140702	OT	US	49.89	KG	102562332
Rhabdomyolysis	AVELOX 400 MG - INFUSIONSL?SUNG		400	MG	SOLUTION FOR INFUSION	QD	400 MG, QD			64	YR			20140623	PH	AT	110	KG	102532541
Pyrexia	AVELOX 400 MG - INFUSIONSL?SUNG		400	MG	SOLUTION FOR INFUSION	QD	400 MG, QD			64	YR			20140623	PH	AT	110	KG	102532541
Blood creatine phosphokinase increased	AVELOX 400 MG - INFUSIONSL?SUNG		400	MG	SOLUTION FOR INFUSION	QD	400 MG, QD			64	YR			20140623	PH	AT	110	KG	102532541
Vitritis	AVELOX				FILM-COATED TABLET		UNK							20140523	LW	US			101918161
Visual impairment	AVELOX				FILM-COATED TABLET		UNK							20140523	LW	US			101918161
Uveitis	AVELOX				FILM-COATED TABLET		UNK							20140523	LW	US			101918161
Quality of life decreased	AVELOX				FILM-COATED TABLET		UNK							20140523	LW	US			101918161
Pupil fixed	AVELOX				FILM-COATED TABLET		UNK							20140523	LW	US			101918161
Pigment dispersion syndrome	AVELOX				FILM-COATED TABLET		UNK							20140523	LW	US			101918161
Photophobia	AVELOX				FILM-COATED TABLET		UNK							20140523	LW	US			101918161
Pain	AVELOX				FILM-COATED TABLET		UNK							20140523	LW	US			101918161
Mydriasis	AVELOX				FILM-COATED TABLET		UNK							20140523	LW	US			101918161
Mental disorder	AVELOX				FILM-COATED TABLET		UNK							20140523	LW	US			101918161
Iris transillumination defect	AVELOX				FILM-COATED TABLET		UNK							20140523	LW	US			101918161
Iris hypopigmentation	AVELOX				FILM-COATED TABLET		UNK							20140523	LW	US			101918161
Iridocyclitis	AVELOX				FILM-COATED TABLET		UNK							20140523	LW	US			101918161
Intraocular pressure test abnormal	AVELOX				FILM-COATED TABLET		UNK							20140523	LW	US			101918161
Injury	AVELOX				FILM-COATED TABLET		UNK							20140523	LW	US			101918161
Glaucoma	AVELOX				FILM-COATED TABLET		UNK							20140523	LW	US			101918161
Eye swelling	AVELOX				FILM-COATED TABLET		UNK							20140523	LW	US			101918161
Eye pain	AVELOX				FILM-COATED TABLET		UNK							20140523	LW	US			101918161
Eye injury	AVELOX				FILM-COATED TABLET		UNK							20140523	LW	US			101918161
Emotional distress	AVELOX				FILM-COATED TABLET		UNK							20140523	LW	US			101918161
Ciliary body degeneration	AVELOX				FILM-COATED TABLET		UNK							20140523	LW	US			101918161
Anterior chamber inflammation	AVELOX				FILM-COATED TABLET		UNK							20140523	LW	US			101918161
Anhedonia	AVELOX				FILM-COATED TABLET		UNK							20140523	LW	US			101918161
Vomiting	AVELOX	ORAL	400	MG	FILM-COATED TABLET		400 MG, UNK							20140520	CN	US			101831101
Nausea	AVELOX	ORAL	400	MG	FILM-COATED TABLET		400 MG, UNK							20140520	CN	US			101831101
Dyspnoea	AVELOX	ORAL	400	MG	FILM-COATED TABLET		400 MG, UNK							20140520	CN	US			101831101
Chills	AVELOX	ORAL	400	MG	FILM-COATED TABLET		400 MG, UNK							20140520	CN	US			101831101
Anxiety	AVELOX	ORAL	400	MG	FILM-COATED TABLET		400 MG, UNK							20140520	CN	US			101831101
Tendonitis	MOXIFLOXACIN	ORAL				QD				66	YR			20140416	CN	US	265	LBS	100863271
Myalgia	MOXIFLOXACIN	ORAL				QD				66	YR			20140416	CN	US	265	LBS	100863271
Palpitations	AVELOX 400 MG	ORAL	1		TABLET	QD	1 TABLET, QD, ORAL			69	YR			20140402	PH	US			100580161
Nightmare	AVELOX 400 MG	ORAL	1		TABLET	QD	1 TABLET, QD, ORAL			69	YR			20140402	PH	US			100580161
Urticaria	AVELOX	ORAL	400	MG	FILM-COATED TABLET		400 MG, UNK							20140305	CN	US			99614161
Throat tightness	AVELOX	ORAL	400	MG	FILM-COATED TABLET		400 MG, UNK							20140305	CN	US			99614161
Pruritus	AVELOX	ORAL	400	MG	FILM-COATED TABLET		400 MG, UNK							20140305	CN	US			99614161
Hypotension	AVELOX	ORAL	400	MG	FILM-COATED TABLET		400 MG, UNK							20140305	CN	US			99614161
Dizziness	AVELOX	ORAL	400	MG	FILM-COATED TABLET		400 MG, UNK							20140305	CN	US			99614161
Bronchospasm	AVELOX	ORAL	400	MG	FILM-COATED TABLET		400 MG, UNK							20140305	CN	US			99614161
Asthenia	AVELOX	ORAL	400	MG	FILM-COATED TABLET		400 MG, UNK							20140305	CN	US			99614161
Drug hypersensitivity	AVELOX				FILM-COATED TABLET									20140402	CN	US			100523521
Hypersensitivity	AVELOX				FILM-COATED TABLET		UNK MG, UNK			67	YR			20140306	CN	US			99737061
Tendonitis	AVELOX, 400 MG, SCHERING CORP	ORAL				QD	1 PILL ONCE DAILY			61	YR			20140226	CN	US	230	LBS	99317371
Muscular weakness	AVELOX, 400 MG, SCHERING CORP	ORAL				QD	1 PILL ONCE DAILY			61	YR			20140226	CN	US	230	LBS	99317371
Arthralgia	AVELOX, 400 MG, SCHERING CORP	ORAL				QD	1 PILL ONCE DAILY			61	YR			20140226	CN	US	230	LBS	99317371
Agitation	AVELOX, 400 MG, SCHERING CORP	ORAL				QD	1 PILL ONCE DAILY			61	YR			20140226	CN	US	230	LBS	99317371
Vitreous floaters	AVELOX 400 MG BAYER	ORAL			TABLET	QD	1 TABLET ONCE DAILY TAKEN BY MOUTH			59	YR			20140119		US	164	LBS	98464801
Sensory disturbance	AVELOX 400 MG BAYER	ORAL			TABLET	QD	1 TABLET ONCE DAILY TAKEN BY MOUTH			59	YR			20140119		US	164	LBS	98464801
Pollakiuria	AVELOX 400 MG BAYER	ORAL			TABLET	QD	1 TABLET ONCE DAILY TAKEN BY MOUTH			59	YR			20140119		US	164	LBS	98464801
Ocular hyperaemia	AVELOX 400 MG BAYER	ORAL			TABLET	QD	1 TABLET ONCE DAILY TAKEN BY MOUTH			59	YR			20140119		US	164	LBS	98464801
Micturition urgency	AVELOX 400 MG BAYER	ORAL			TABLET	QD	1 TABLET ONCE DAILY TAKEN BY MOUTH			59	YR			20140119		US	164	LBS	98464801
Local swelling	AVELOX 400 MG BAYER	ORAL			TABLET	QD	1 TABLET ONCE DAILY TAKEN BY MOUTH			59	YR			20140119		US	164	LBS	98464801
Joint crepitation	AVELOX 400 MG BAYER	ORAL			TABLET	QD	1 TABLET ONCE DAILY TAKEN BY MOUTH			59	YR			20140119		US	164	LBS	98464801
Hyperhidrosis	AVELOX 400 MG BAYER	ORAL			TABLET	QD	1 TABLET ONCE DAILY TAKEN BY MOUTH			59	YR			20140119		US	164	LBS	98464801
Headache	AVELOX 400 MG BAYER	ORAL			TABLET	QD	1 TABLET ONCE DAILY TAKEN BY MOUTH			59	YR			20140119		US	164	LBS	98464801
Head titubation	AVELOX 400 MG BAYER	ORAL			TABLET	QD	1 TABLET ONCE DAILY TAKEN BY MOUTH			59	YR			20140119		US	164	LBS	98464801
Flank pain	AVELOX 400 MG BAYER	ORAL			TABLET	QD	1 TABLET ONCE DAILY TAKEN BY MOUTH			59	YR			20140119		US	164	LBS	98464801
Eye pruritus	AVELOX 400 MG BAYER	ORAL			TABLET	QD	1 TABLET ONCE DAILY TAKEN BY MOUTH			59	YR			20140119		US	164	LBS	98464801
Dysphonia	AVELOX 400 MG BAYER	ORAL			TABLET	QD	1 TABLET ONCE DAILY TAKEN BY MOUTH			59	YR			20140119		US	164	LBS	98464801
Dry eye	AVELOX 400 MG BAYER	ORAL			TABLET	QD	1 TABLET ONCE DAILY TAKEN BY MOUTH			59	YR			20140119		US	164	LBS	98464801
Diarrhoea	AVELOX 400 MG BAYER	ORAL			TABLET	QD	1 TABLET ONCE DAILY TAKEN BY MOUTH			59	YR			20140119		US	164	LBS	98464801
Chest pain	AVELOX 400 MG BAYER	ORAL			TABLET	QD	1 TABLET ONCE DAILY TAKEN BY MOUTH			59	YR			20140119		US	164	LBS	98464801
Blood urine present	AVELOX 400 MG BAYER	ORAL			TABLET	QD	1 TABLET ONCE DAILY TAKEN BY MOUTH			59	YR			20140119		US	164	LBS	98464801
Blood pressure increased	AVELOX 400 MG BAYER	ORAL			TABLET	QD	1 TABLET ONCE DAILY TAKEN BY MOUTH			59	YR			20140119		US	164	LBS	98464801
Back pain	AVELOX 400 MG BAYER	ORAL			TABLET	QD	1 TABLET ONCE DAILY TAKEN BY MOUTH			59	YR			20140119		US	164	LBS	98464801
Arthralgia	AVELOX 400 MG BAYER	ORAL			TABLET	QD	1 TABLET ONCE DAILY TAKEN BY MOUTH			59	YR			20140119		US	164	LBS	98464801
Anxiety	AVELOX 400 MG BAYER	ORAL			TABLET	QD	1 TABLET ONCE DAILY TAKEN BY MOUTH			59	YR			20140119		US	164	LBS	98464801
Abdominal pain upper	AVELOX 400 MG BAYER	ORAL			TABLET	QD	1 TABLET ONCE DAILY TAKEN BY MOUTH			59	YR			20140119		US	164	LBS	98464801
Renal failure chronic	MOXIFLOXACIN ORAL									21	YR			20140108	MD	AU			98038101
Pneumonia	MOXIFLOXACIN ORAL									21	YR			20140108	MD	AU			98038101
Pleural effusion	MOXIFLOXACIN ORAL									21	YR			20140108	MD	AU			98038101
Pericardial effusion	MOXIFLOXACIN ORAL									21	YR			20140108	MD	AU			98038101
Multi-organ failure	MOXIFLOXACIN ORAL									21	YR			20140108	MD	AU			98038101
Hepatorenal syndrome	MOXIFLOXACIN ORAL									21	YR			20140108	MD	AU			98038101
Hepatic function abnormal	MOXIFLOXACIN ORAL									21	YR			20140108	MD	AU			98038101
Hepatic failure	MOXIFLOXACIN ORAL									21	YR			20140108	MD	AU			98038101
Fatigue	MOXIFLOXACIN ORAL									21	YR			20140108	MD	AU			98038101
Cardiomegaly	MOXIFLOXACIN ORAL									21	YR			20140108	MD	AU			98038101
Cardiac tamponade	MOXIFLOXACIN ORAL									21	YR			20140108	MD	AU			98038101
Genital disorder male	AVELOX				FILM-COATED TABLET		UNK						M	20140725	CN	US			103425151
Pruritus	AVELOX	INTRAVENOUS DRIP	.4	G	SOLUTION FOR INFUSION	QD	0.4 G, QD			70	YR	E	F	20140711	OT	CN	45	KG	102978911
Myocardial ischaemia	AVELOX	INTRAVENOUS DRIP	.4	G	SOLUTION FOR INFUSION	QD	0.4 G, QD			70	YR	E	F	20140711	OT	CN	45	KG	102978911
Chest discomfort	AVELOX	INTRAVENOUS DRIP	.4	G	SOLUTION FOR INFUSION	QD	0.4 G, QD			70	YR	E	F	20140711	OT	CN	45	KG	102978911
Blindness	MOXIFLOXACIN	ORAL	400	MG		QD	400 MG, EVERY DAY, PO			64	YR			20140516	PH	US	90.8	KG	102105901
Off label use	AVELOX				FILM-COATED TABLET					13	YR			20140514	CN	US			100651383
Urticaria	AVELOX	ORAL	400	MG	FILM-COATED TABLET		400 MG, UNK							20140326	OT	US			100372961
Urinary tract infection	AVELOX	ORAL	400	MG	FILM-COATED TABLET		400 MG, UNK							20140326	OT	US			100372961
Throat tightness	AVELOX	ORAL	400	MG	FILM-COATED TABLET		400 MG, UNK							20140326	OT	US			100372961
Pruritus	AVELOX	ORAL	400	MG	FILM-COATED TABLET		400 MG, UNK							20140326	OT	US			100372961
Hypotension	AVELOX	ORAL	400	MG	FILM-COATED TABLET		400 MG, UNK							20140326	OT	US			100372961
Haematuria	AVELOX	ORAL	400	MG	FILM-COATED TABLET		400 MG, UNK							20140326	OT	US			100372961
Dizziness	AVELOX	ORAL	400	MG	FILM-COATED TABLET		400 MG, UNK							20140326	OT	US			100372961
Bronchospasm	AVELOX	ORAL	400	MG	FILM-COATED TABLET		400 MG, UNK							20140326	OT	US			100372961
Asthenia	AVELOX	ORAL	400	MG	FILM-COATED TABLET		400 MG, UNK							20140326	OT	US			100372961
Pancreatitis	Avelox				FILM-COATED TABLET									20140109	CN	BE			98064891
Abdominal discomfort	Avelox				FILM-COATED TABLET									20140109	CN	BE			98064891
Wrong drug administered	VIGAMOX	OPHTHALMIC			EYE DROPS		UNK							20140725	LW	BR			103432551
Visual acuity reduced	VIGAMOX	OPHTHALMIC			EYE DROPS		UNK							20140725	LW	BR			103432551
Retinal detachment	VIGAMOX	OPHTHALMIC			EYE DROPS		UNK							20140725	LW	BR			103432551
Off label use	VIGAMOX	OPHTHALMIC			EYE DROPS		UNK							20140725	LW	BR			103432551
Drug dispensing error	VIGAMOX	OPHTHALMIC			EYE DROPS		UNK							20140725	LW	BR			103432551
Feeling abnormal	AVELOX				FILM-COATED TABLET		UNK			44	YR	A	M	20140702	CN	US			102731681
Drug hypersensitivity	AVELOX				FILM-COATED TABLET		UNK			44	YR	A	M	20140702	CN	US			102731681
Visual acuity reduced	AVELOX				FILM-COATED TABLET					49	YR			20140630	CN	CA			102525002
Tendon rupture	AVELOX				FILM-COATED TABLET					49	YR			20140630	CN	CA			102525002
Tendon pain	AVELOX				FILM-COATED TABLET					49	YR			20140630	CN	CA			102525002
Suicidal ideation	AVELOX				FILM-COATED TABLET					49	YR			20140630	CN	CA			102525002
Optic nerve disorder	AVELOX				FILM-COATED TABLET					49	YR			20140630	CN	CA			102525002
Myasthenia gravis	AVELOX				FILM-COATED TABLET					49	YR			20140630	CN	CA			102525002
Hyperhidrosis	AVELOX				FILM-COATED TABLET					49	YR			20140630	CN	CA			102525002
Dyspnoea	AVELOX				FILM-COATED TABLET					49	YR			20140630	CN	CA			102525002
Depression	AVELOX				FILM-COATED TABLET					49	YR			20140630	CN	CA			102525002
Chest pain	AVELOX				FILM-COATED TABLET					49	YR			20140630	CN	CA			102525002
Pulmonary sarcoidosis	MOXIFLOXACIN ORAL						UNK			37	YR			20140609	MD	DE			102276931
Off label use	MOXIFLOXACIN ORAL						UNK			37	YR			20140609	MD	DE			102276931
Rash generalised	MOXIFLOXACIN (MOXIFLOXACIN)									42	YR			20140404	OT	PT			100673361
Pyrexia	MOXIFLOXACIN (MOXIFLOXACIN)									42	YR			20140404	OT	PT			100673361
Malaise	MOXIFLOXACIN (MOXIFLOXACIN)									42	YR			20140404	OT	PT			100673361
Hypersensitivity	MOXIFLOXACIN (MOXIFLOXACIN)									42	YR			20140404	OT	PT			100673361
Hepatotoxicity	MOXIFLOXACIN (MOXIFLOXACIN)									42	YR			20140404	OT	PT			100673361
Dizziness	MOXIFLOXACIN (MOXIFLOXACIN)									42	YR			20140404	OT	PT			100673361
Dementia	AVELOX	ORAL	400	MG	FILM-COATED TABLET	QD	400 MG, QD	2000	MG	84	YR			20140422	MD	VE			100409122
Confusional state	AVELOX	ORAL	400	MG	FILM-COATED TABLET	QD	400 MG, QD	2000	MG	84	YR			20140422	MD	VE			100409122
Nausea	AVELOX	ORAL	400	MG	FILM-COATED TABLET	QD	400 MG, QD			50	YR			20140317	OT	US			100158321
Jaundice	AVELOX	ORAL	400	MG	FILM-COATED TABLET	QD	400 MG, QD			50	YR			20140317	OT	US			100158321
Hepatitis	AVELOX	ORAL	400	MG	FILM-COATED TABLET	QD	400 MG, QD			50	YR			20140317	OT	US			100158321
Hepatic enzyme increased	AVELOX	ORAL	400	MG	FILM-COATED TABLET	QD	400 MG, QD			50	YR			20140317	OT	US			100158321
Hepatic cirrhosis	AVELOX	ORAL	400	MG	FILM-COATED TABLET	QD	400 MG, QD			50	YR			20140317	OT	US			100158321
Haemorrhoids	AVELOX	ORAL	400	MG	FILM-COATED TABLET	QD	400 MG, QD			50	YR			20140317	OT	US			100158321
Chronic hepatitis	AVELOX	ORAL	400	MG	FILM-COATED TABLET	QD	400 MG, QD			50	YR			20140317	OT	US			100158321
Blister	AVELOX	ORAL	400	MG	FILM-COATED TABLET	QD	400 MG, QD			50	YR			20140317	OT	US			100158321
Drug hypersensitivity	AVELOX						1 PILL							20140224	CN	US			99587001
Nausea	AVELOX		400	MG	FILM-COATED TABLET		400 MG, UNK			62	YR	A	F	20140728	CN	NL			103457391
Malaise	AVELOX		400	MG	FILM-COATED TABLET		400 MG, UNK			62	YR	A	F	20140728	CN	NL			103457391
Dysgeusia	AVELOX		400	MG	FILM-COATED TABLET		400 MG, UNK			62	YR	A	F	20140728	CN	NL			103457391
Diarrhoea	AVELOX		400	MG	FILM-COATED TABLET		400 MG, UNK			62	YR	A	F	20140728	CN	NL			103457391
Aphagia	AVELOX		400	MG	FILM-COATED TABLET		400 MG, UNK			62	YR	A	F	20140728	CN	NL			103457391
Pulse absent	AVELOX		400	MG	FILM-COATED TABLET		400 MG, UNK							20140711	CN	US			103016241
Loss of consciousness	AVELOX		400	MG	FILM-COATED TABLET		400 MG, UNK							20140711	CN	US			103016241
Blood pressure immeasurable	AVELOX		400	MG	FILM-COATED TABLET		400 MG, UNK							20140711	CN	US			103016241
Vitritis	AVELOX				FILM-COATED TABLET		UNK			50	YR			20140429	CN	US			101409331
Visual impairment	AVELOX				FILM-COATED TABLET		UNK			50	YR			20140429	CN	US			101409331
Uveitis	AVELOX				FILM-COATED TABLET		UNK			50	YR			20140429	CN	US			101409331
Quality of life decreased	AVELOX				FILM-COATED TABLET		UNK			50	YR			20140429	CN	US			101409331
Pigment dispersion syndrome	AVELOX				FILM-COATED TABLET		UNK			50	YR			20140429	CN	US			101409331
Photophobia	AVELOX				FILM-COATED TABLET		UNK			50	YR			20140429	CN	US			101409331
Pain	AVELOX				FILM-COATED TABLET		UNK			50	YR			20140429	CN	US			101409331
Iris transillumination defect	AVELOX				FILM-COATED TABLET		UNK			50	YR			20140429	CN	US			101409331
Iris hypopigmentation	AVELOX				FILM-COATED TABLET		UNK			50	YR			20140429	CN	US			101409331
Iris atrophy	AVELOX				FILM-COATED TABLET		UNK			50	YR			20140429	CN	US			101409331
Iridocyclitis	AVELOX				FILM-COATED TABLET		UNK			50	YR			20140429	CN	US			101409331
Intraocular pressure test abnormal	AVELOX				FILM-COATED TABLET		UNK			50	YR			20140429	CN	US			101409331
Injury	AVELOX				FILM-COATED TABLET		UNK			50	YR			20140429	CN	US			101409331
Glaucoma	AVELOX				FILM-COATED TABLET		UNK			50	YR			20140429	CN	US			101409331
Eye swelling	AVELOX				FILM-COATED TABLET		UNK			50	YR			20140429	CN	US			101409331
Eye pain	AVELOX				FILM-COATED TABLET		UNK			50	YR			20140429	CN	US			101409331
Emotional distress	AVELOX				FILM-COATED TABLET		UNK			50	YR			20140429	CN	US			101409331
Ciliary body degeneration	AVELOX				FILM-COATED TABLET		UNK			50	YR			20140429	CN	US			101409331
Anxiety	AVELOX				FILM-COATED TABLET		UNK			50	YR			20140429	CN	US			101409331
Anterior chamber inflammation	AVELOX				FILM-COATED TABLET		UNK			50	YR			20140429	CN	US			101409331
Anhedonia	AVELOX				FILM-COATED TABLET		UNK			50	YR			20140429	CN	US			101409331
Renal failure	MOXIFLOXACIN									65	YR			20140210	OT	US			98860391
Rales	MOXIFLOXACIN									65	YR			20140210	OT	US			98860391
Proteinuria	MOXIFLOXACIN									65	YR			20140210	OT	US			98860391
Petechiae	MOXIFLOXACIN									65	YR			20140210	OT	US			98860391
Localised oedema	MOXIFLOXACIN									65	YR			20140210	OT	US			98860391
Hypersensitivity vasculitis	MOXIFLOXACIN									65	YR			20140210	OT	US			98860391
Haematuria	MOXIFLOXACIN									65	YR			20140210	OT	US			98860391
Glomerulonephritis acute	MOXIFLOXACIN									65	YR			20140210	OT	US			98860391
Drug level increased	MOXIFLOXACIN									65	YR			20140210	OT	US			98860391
Urticaria	AVELOX	ORAL	400	MG	FILM-COATED TABLET	QD	400 MG, QD			73	YR			20140117	CN	CA	59.09	KG	98257991
Tongue exfoliation	AVELOX	ORAL	400	MG	FILM-COATED TABLET	QD	400 MG, QD			73	YR			20140117	CN	CA	59.09	KG	98257991
Oral pain	AVELOX	ORAL	400	MG	FILM-COATED TABLET	QD	400 MG, QD			73	YR			20140117	CN	CA	59.09	KG	98257991
Joint swelling	AVELOX	ORAL	400	MG	FILM-COATED TABLET	QD	400 MG, QD			73	YR			20140117	CN	CA	59.09	KG	98257991
Insomnia	AVELOX	ORAL	400	MG	FILM-COATED TABLET	QD	400 MG, QD			73	YR			20140117	CN	CA	59.09	KG	98257991
Head discomfort	AVELOX	ORAL	400	MG	FILM-COATED TABLET	QD	400 MG, QD			73	YR			20140117	CN	CA	59.09	KG	98257991
Eyelid oedema	AVELOX	ORAL	400	MG	FILM-COATED TABLET	QD	400 MG, QD			73	YR			20140117	CN	CA	59.09	KG	98257991
Erythema of eyelid	AVELOX	ORAL	400	MG	FILM-COATED TABLET	QD	400 MG, QD			73	YR			20140117	CN	CA	59.09	KG	98257991
Decreased appetite	AVELOX	ORAL	400	MG	FILM-COATED TABLET	QD	400 MG, QD			73	YR			20140117	CN	CA	59.09	KG	98257991
Abasia	AVELOX	ORAL	400	MG	FILM-COATED TABLET	QD	400 MG, QD			73	YR			20140117	CN	CA	59.09	KG	98257991
Pyrexia	Avelox	ORAL	400	MG	FILM-COATED TABLET		DAILY DOSE 400 MG			52	YR			20140121	OT	FI			95262692
Eosinophilic pneumonia	Avelox	ORAL	400	MG	FILM-COATED TABLET		DAILY DOSE 400 MG			52	YR			20140121	OT	FI			95262692
Eosinophilia	Avelox	ORAL	400	MG	FILM-COATED TABLET		DAILY DOSE 400 MG			52	YR			20140121	OT	FI			95262692
Dyspnoea	Avelox	ORAL	400	MG	FILM-COATED TABLET		DAILY DOSE 400 MG			52	YR			20140121	OT	FI			95262692
Cough	Avelox	ORAL	400	MG	FILM-COATED TABLET		DAILY DOSE 400 MG			52	YR			20140121	OT	FI			95262692
Syncope	MOXIFLOXACIN	INTRAVENOUS	400	MG		1X	400 MG ONCE IV			28	YR		M	20131115	PH	US	75.4	KG	103051921
Hypotension	MOXIFLOXACIN	INTRAVENOUS	400	MG		1X	400 MG ONCE IV			28	YR		M	20131115	PH	US	75.4	KG	103051921
Hyperhidrosis	MOXIFLOXACIN	INTRAVENOUS	400	MG		1X	400 MG ONCE IV			28	YR		M	20131115	PH	US	75.4	KG	103051921
Convulsion	MOXIFLOXACIN	INTRAVENOUS	400	MG		1X	400 MG ONCE IV			28	YR		M	20131115	PH	US	75.4	KG	103051921
Cardiac arrest	MOXIFLOXACIN	INTRAVENOUS	400	MG		1X	400 MG ONCE IV			28	YR		M	20131115	PH	US	75.4	KG	103051921
Bradycardia	MOXIFLOXACIN	INTRAVENOUS	400	MG		1X	400 MG ONCE IV			28	YR		M	20131115	PH	US	75.4	KG	103051921
Contusion	AVELOX	ORAL			FILM-COATED TABLET		UNK			53	YR	A	F	20140711	MD	MX			102979731
Anxiety	AVELOX	ORAL			FILM-COATED TABLET		UNK			53	YR	A	F	20140711	MD	MX			102979731
Ventricular extrasystoles	AVELOX				FILM-COATED TABLET		UNK			42	YR			20140527	CN	US			101961891
Palpitations	AVELOX				FILM-COATED TABLET		UNK			42	YR			20140527	CN	US			101961891
Asthma	AVELOX				FILM-COATED TABLET		UNK			42	YR			20140527	CN	US			101961891
Wheezing	AVELOX	ORAL			FILM-COATED TABLET									20140508	CN	US			101595191
Anaphylactic reaction	AVELOX	ORAL			FILM-COATED TABLET									20140508	CN	US			101595191
Disturbance in attention	AVELOX	ORAL			FILM-COATED TABLET		UNK							20140307	MD	US			99836081
Hypersensitivity	AVELOX				FILM-COATED TABLET									20140226	CN	US			99251211
Poisoning	AVELOX	ORAL	400	MG	FILM-COATED TABLET		400 MG, UNK			43	YR			20140220	CN	MX			99161001
Hypersensitivity	AVELOX	ORAL	400	MG	FILM-COATED TABLET		400 MG, UNK			43	YR			20140220	CN	MX			99161001
Drug interaction	AVELOX	ORAL	400	MG	FILM-COATED TABLET		400 MG, UNK			43	YR			20140220	CN	MX			99161001
Therapeutic response unexpected	AVELOX	ORAL	400	MG	FILM-COATED TABLET	QD	400 MG, QD			53	YR			20140107	CN	US			98007971
Off label use	AVELOX	ORAL	400	MG	FILM-COATED TABLET	QD	400 MG, QD			53	YR			20140107	CN	US			98007971
Vision blurred	AVELOX				FILM-COATED TABLET		UNK						F	20140813	CN	CN			103592332
Tension headache	AVELOX				FILM-COATED TABLET		UNK						F	20140813	CN	CN			103592332
Syncope	AVELOX				FILM-COATED TABLET		UNK						F	20140813	CN	CN			103592332
Paresis	AVELOX				FILM-COATED TABLET		UNK						F	20140813	CN	CN			103592332
Off label use	AVELOX				FILM-COATED TABLET		UNK						F	20140813	CN	CN			103592332
Musculoskeletal disorder	AVELOX				FILM-COATED TABLET		UNK						F	20140813	CN	CN			103592332
Memory impairment	AVELOX				FILM-COATED TABLET		UNK						F	20140813	CN	CN			103592332
Limb discomfort	AVELOX				FILM-COATED TABLET		UNK						F	20140813	CN	CN			103592332
Insomnia	AVELOX				FILM-COATED TABLET		UNK						F	20140813	CN	CN			103592332
Hypokinesia	AVELOX				FILM-COATED TABLET		UNK						F	20140813	CN	CN			103592332
Hypokalaemia	AVELOX				FILM-COATED TABLET		UNK						F	20140813	CN	CN			103592332
Hypoaesthesia	AVELOX				FILM-COATED TABLET		UNK						F	20140813	CN	CN			103592332
Heart rate increased	AVELOX				FILM-COATED TABLET		UNK						F	20140813	CN	CN			103592332
Head discomfort	AVELOX				FILM-COATED TABLET		UNK						F	20140813	CN	CN			103592332
Electrolyte imbalance	AVELOX				FILM-COATED TABLET		UNK						F	20140813	CN	CN			103592332
Electrocardiogram T wave abnormal	AVELOX				FILM-COATED TABLET		UNK						F	20140813	CN	CN			103592332
Dyspnoea	AVELOX				FILM-COATED TABLET		UNK						F	20140813	CN	CN			103592332
Dizziness	AVELOX				FILM-COATED TABLET		UNK						F	20140813	CN	CN			103592332
Diplopia	AVELOX				FILM-COATED TABLET		UNK						F	20140813	CN	CN			103592332
Central nervous system stimulation	AVELOX				FILM-COATED TABLET		UNK						F	20140813	CN	CN			103592332
Agitation	AVELOX				FILM-COATED TABLET		UNK						F	20140813	CN	CN			103592332
Hypersensitivity	AVELOX				FILM-COATED TABLET					72	YR	E	F	20140723	OT	US			103351291
Tendon rupture	MOXIFLOXACIN	ORAL					MG			65	YR		M	20140317	PH	US	84.9	KG	102762921
Pain in extremity	MOXIFLOXACIN	ORAL					MG			65	YR		M	20140317	PH	US	84.9	KG	102762921
Syncope	Avelox	ORAL	1	DF	SOLUTION FOR INFUSION	1X	1 DF, ONCE			50	YR			20140624	CN	CN			101663932
Shock	Avelox	ORAL	1	DF	SOLUTION FOR INFUSION	1X	1 DF, ONCE			50	YR			20140624	CN	CN			101663932
Nausea	Avelox	ORAL	1	DF	SOLUTION FOR INFUSION	1X	1 DF, ONCE			50	YR			20140624	CN	CN			101663932
Hypotension	Avelox	ORAL	1	DF	SOLUTION FOR INFUSION	1X	1 DF, ONCE			50	YR			20140624	CN	CN			101663932
Hypoaesthesia	Avelox	ORAL	1	DF	SOLUTION FOR INFUSION	1X	1 DF, ONCE			50	YR			20140624	CN	CN			101663932
Hyperhidrosis	Avelox	ORAL	1	DF	SOLUTION FOR INFUSION	1X	1 DF, ONCE			50	YR			20140624	CN	CN			101663932
Abdominal pain upper	Avelox	ORAL	1	DF	SOLUTION FOR INFUSION	1X	1 DF, ONCE			50	YR			20140624	CN	CN			101663932
Abdominal pain	Avelox	ORAL	1	DF	SOLUTION FOR INFUSION	1X	1 DF, ONCE			50	YR			20140624	CN	CN			101663932
Maternal exposure before pregnancy	Avelox 400 mg tablets (film coated)		400	MG	FILM-COATED TABLET	QD	400 MG, QD			35	YR			20140526	MD	MD			101429114
Foetal growth restriction	Avelox 400 mg tablets (film coated)		400	MG	FILM-COATED TABLET	QD	400 MG, QD			35	YR			20140526	MD	MD			101429114
Vomiting	AVELOX		400	MG	FILM-COATED TABLET	QD	400 MG, QD			82	YR			20140306	CN	US			99808301
Pain in extremity	AVELOX		400	MG	FILM-COATED TABLET	QD	400 MG, QD			82	YR			20140306	CN	US			99808301
Musculoskeletal pain	AVELOX		400	MG	FILM-COATED TABLET	QD	400 MG, QD			82	YR			20140306	CN	US			99808301
Muscular weakness	AVELOX		400	MG	FILM-COATED TABLET	QD	400 MG, QD			82	YR			20140306	CN	US			99808301
Malaise	AVELOX		400	MG	FILM-COATED TABLET	QD	400 MG, QD			82	YR			20140306	CN	US			99808301
Injection site pain	AVELOX		400	MG	FILM-COATED TABLET	QD	400 MG, QD			82	YR			20140306	CN	US			99808301
Hyponatraemia	AVELOX		400	MG	FILM-COATED TABLET	QD	400 MG, QD			82	YR			20140306	CN	US			99808301
Hypokalaemia	AVELOX		400	MG	FILM-COATED TABLET	QD	400 MG, QD			82	YR			20140306	CN	US			99808301
Heart rate increased	AVELOX		400	MG	FILM-COATED TABLET	QD	400 MG, QD			82	YR			20140306	CN	US			99808301
Electrolyte depletion	AVELOX		400	MG	FILM-COATED TABLET	QD	400 MG, QD			82	YR			20140306	CN	US			99808301
Dyspnoea	AVELOX		400	MG	FILM-COATED TABLET	QD	400 MG, QD			82	YR			20140306	CN	US			99808301
Dizziness	AVELOX		400	MG	FILM-COATED TABLET	QD	400 MG, QD			82	YR			20140306	CN	US			99808301
Contusion	AVELOX		400	MG	FILM-COATED TABLET	QD	400 MG, QD			82	YR			20140306	CN	US			99808301
Burning sensation	AVELOX		400	MG	FILM-COATED TABLET	QD	400 MG, QD			82	YR			20140306	CN	US			99808301
Urticaria	AVELOX				FILM-COATED TABLET		UNK			49	YR			20140109	CN	US			98056911
Drug hypersensitivity	AVELOX				FILM-COATED TABLET		UNK			49	YR			20140109	CN	US			98056911
Candida infection	VIGAMOX	OPHTHALMIC			DROPS	TID	2 DROPS THREE TIMES DAILY INTO THE EYE			8	MON		M	20140727	CN	US	23	LBS	103550951
Supraventricular tachycardia	AVELOX	ORAL	400	MG		1X				67	YR		F	20140709	OT	US	69	KG	103018301
Heart rate increased	AVELOX	ORAL	400	MG		1X				67	YR		F	20140709	OT	US	69	KG	103018301
Urticaria	AVELOX				FILM-COATED TABLET		UNK			57	YR			20140523	CN	US	77.19	KG	101910931
Hypersensitivity	AVELOX				FILM-COATED TABLET		UNK			57	YR			20140523	CN	US	77.19	KG	101910931
Off label use	MOXIFLOXACIN	OPHTHALMIC					UNK			49	YR			20140513	OT	CA			101703671
Hypopyon	MOXIFLOXACIN	OPHTHALMIC					UNK			49	YR			20140513	OT	CA			101703671
Corneal disorder	MOXIFLOXACIN	OPHTHALMIC					UNK			49	YR			20140513	OT	CA			101703671
Condition aggravated	MOXIFLOXACIN	OPHTHALMIC					UNK			49	YR			20140513	OT	CA			101703671
No adverse event	AVELOX						UNK			60	YR			20140522	OT	US			101301762
Urinary retention	AVELOX	ORAL	400	MG										20140204		US	205	LBS	100820741
Pyrexia	AVELOX	ORAL	400	MG										20140204		US	205	LBS	100820741
Prostatitis	AVELOX	ORAL	400	MG										20140204		US	205	LBS	100820741
Paresis	AVELOX	ORAL	400	MG										20140204		US	205	LBS	100820741
Paraesthesia	AVELOX	ORAL	400	MG										20140204		US	205	LBS	100820741
Neuropathy peripheral	AVELOX	ORAL	400	MG										20140204		US	205	LBS	100820741
Hypoaesthesia	AVELOX	ORAL	400	MG										20140204		US	205	LBS	100820741
Gait disturbance	AVELOX	ORAL	400	MG										20140204		US	205	LBS	100820741
Escherichia urinary tract infection	AVELOX	ORAL	400	MG										20140204		US	205	LBS	100820741
Dysuria	AVELOX	ORAL	400	MG										20140204		US	205	LBS	100820741
Drug resistance	AVELOX	ORAL	400	MG										20140204		US	205	LBS	100820741
Chills	AVELOX	ORAL	400	MG										20140204		US	205	LBS	100820741
Burning sensation	AVELOX	ORAL	400	MG										20140204		US	205	LBS	100820741
Balance disorder	AVELOX	ORAL	400	MG										20140204		US	205	LBS	100820741
Asthenia	AVELOX	ORAL	400	MG										20140204		US	205	LBS	100820741
Tendon pain	AVELOX	ORAL	400	MG	FILM-COATED TABLET	QD	400 MG, QD			78	YR			20140305	CN	US			99614191
Skin burning sensation	AVELOX	ORAL	400	MG	FILM-COATED TABLET	QD	400 MG, QD			78	YR			20140305	CN	US			99614191
Pruritus	AVELOX	ORAL	400	MG	FILM-COATED TABLET	QD	400 MG, QD			78	YR			20140305	CN	US			99614191
Nervousness	AVELOX	ORAL	400	MG	FILM-COATED TABLET	QD	400 MG, QD			78	YR			20140305	CN	US			99614191
Feeling jittery	AVELOX	ORAL	400	MG	FILM-COATED TABLET	QD	400 MG, QD			78	YR			20140305	CN	US			99614191
Erythema	AVELOX	ORAL	400	MG	FILM-COATED TABLET	QD	400 MG, QD			78	YR			20140305	CN	US			99614191
Off label use	VIGAMOX	UNKNOWN			EYE DROPS	1X	0.1 CM3, ONCE/SINGLE			66	YR			20140521	OT	TR			99028293
Iris atrophy	VIGAMOX	UNKNOWN			EYE DROPS	1X	0.1 CM3, ONCE/SINGLE			66	YR			20140521	OT	TR			99028293
Intraocular pressure increased	VIGAMOX	UNKNOWN			EYE DROPS	1X	0.1 CM3, ONCE/SINGLE			66	YR			20140521	OT	TR			99028293
Glaucoma	VIGAMOX	UNKNOWN			EYE DROPS	1X	0.1 CM3, ONCE/SINGLE			66	YR			20140521	OT	TR			99028293
Corneal oedema	VIGAMOX	UNKNOWN			EYE DROPS	1X	0.1 CM3, ONCE/SINGLE			66	YR			20140521	OT	TR			99028293
Hepatic enzyme increased	MOXIFLOXACIN ORAL	ORAL			FILM-COATED TABLET					54	YR			20140306	CN	GB	37.5	KG	68234522
Diabetes mellitus	MOXIFLOXACIN ORAL	ORAL			FILM-COATED TABLET					54	YR			20140306	CN	GB	37.5	KG	68234522
Drug hypersensitivity	AVELOX				FILM-COATED TABLET									20140603	CN	US			102169331
Tremor	AVELOX 400MG BAYER HEALTHCARE PHARMACEUTICALS	ORAL				QD				28	DY			20140520		US	130	LBS	101908581
Peripheral coldness	AVELOX 400MG BAYER HEALTHCARE PHARMACEUTICALS	ORAL				QD				28	DY			20140520		US	130	LBS	101908581
Pain in extremity	AVELOX 400MG BAYER HEALTHCARE PHARMACEUTICALS	ORAL				QD				28	DY			20140520		US	130	LBS	101908581
Hypoaesthesia	AVELOX 400MG BAYER HEALTHCARE PHARMACEUTICALS	ORAL				QD				28	DY			20140520		US	130	LBS	101908581
Headache	AVELOX 400MG BAYER HEALTHCARE PHARMACEUTICALS	ORAL				QD				28	DY			20140520		US	130	LBS	101908581
Arthralgia	AVELOX 400MG BAYER HEALTHCARE PHARMACEUTICALS	ORAL				QD				28	DY			20140520		US	130	LBS	101908581
Dizziness	AVELOX	ORAL	400	MG	FILM-COATED TABLET	QD	400 MG, QD							20140213	CN	US			98936671
Syncope	AVELOX	ORAL				QD				65	YR			20140130		US	230	LBS	98620001
Iritis	AVELOX	ORAL				QD				65	YR			20140130		US	230	LBS	98620001
Electrocardiogram QT prolonged	AVELOX	ORAL				QD				65	YR			20140130		US	230	LBS	98620001
Mania	Avelox				SOLUTION FOR INFUSION		UNK							20140103	CN	CN			97954822
Death	Avelox				SOLUTION FOR INFUSION		UNK							20140103	CN	CN			97954822
Drug hypersensitivity	AVELOX				FILM-COATED TABLET									20140618	CN	US			102439831
Urticaria	AVELOX	ORAL	400	MG	FILM-COATED TABLET	QD	400 MG, QD FOR 10 DAYS	3200	MG	43	YR			20140526	OT	US			101962051
Stevens-Johnson syndrome	AVELOX	ORAL	400	MG	FILM-COATED TABLET	QD	400 MG, QD FOR 10 DAYS	3200	MG	43	YR			20140526	OT	US			101962051
Neuropathy peripheral	AVELOX	ORAL	400	MG	FILM-COATED TABLET	QD	400 MG, QD FOR 10 DAYS	3200	MG	43	YR			20140526	OT	US			101962051
Blister	AVELOX	ORAL	400	MG	FILM-COATED TABLET	QD	400 MG, QD FOR 10 DAYS	3200	MG	43	YR			20140526	OT	US			101962051
Irritability	Avelox				SOLUTION FOR INFUSION					87	YR			20140516	OT	CN			101770021
Confusional state	Avelox				SOLUTION FOR INFUSION					87	YR			20140516	OT	CN			101770021
Altered state of consciousness	Avelox				SOLUTION FOR INFUSION					87	YR			20140516	OT	CN			101770021
Vomiting	AVELOX				FILM-COATED TABLET		UNK			55	YR			20140509	CN	US			101624591
Pruritus	AVELOX				FILM-COATED TABLET		UNK			55	YR			20140509	CN	US			101624591
Drug hypersensitivity	AVELOX				FILM-COATED TABLET		UNK			55	YR			20140509	CN	US			101624591
Dizziness	VIGAMOX	OPHTHALMIC	1	GTT	EYE DROPS	BID	1 GTT, BID			83	YR			20140217	CN	US	71.2	KG	98532162
Dehydration	VIGAMOX	OPHTHALMIC	1	GTT	EYE DROPS	BID	1 GTT, BID			83	YR			20140217	CN	US	71.2	KG	98532162
Off label use	AVELOX	ORAL	400	MG	FILM-COATED TABLET	BID	400 MG, BID							20140624	PH	US			102547161
Tachypnoea	Avelox	INTRAVENOUS DRIP	.4	G	SOLUTION FOR INFUSION	QD	0.4 G, QD	1.2	GM	67	YR			20140425	OT	CN	50	KG	101099251
Chills	Avelox	INTRAVENOUS DRIP	.4	G	SOLUTION FOR INFUSION	QD	0.4 G, QD	1.2	GM	67	YR			20140425	OT	CN	50	KG	101099251
Chest discomfort	Avelox	INTRAVENOUS DRIP	.4	G	SOLUTION FOR INFUSION	QD	0.4 G, QD	1.2	GM	67	YR			20140425	OT	CN	50	KG	101099251
Iris hyperpigmentation	AVELOX				FILM-COATED TABLET		UNK							20140313	CN	US			99955091
Restlessness	AVELOX	ORAL	400	MG	FILM-COATED TABLET	QD	400 MG, QD	2000	MG	88	YR			20140321	MD	JP			99836492
Urticaria	AVELOX	ORAL	400	MG	FILM-COATED TABLET	QD	400 MG, QD							20140218	MD	US			99107881
Paraesthesia	AVELOX	ORAL	400	MG	FILM-COATED TABLET	QD	400 MG, QD							20140218	MD	US			99107881
Blood pressure decreased	AVELOX	ORAL	400	MG	FILM-COATED TABLET	QD	400 MG, QD							20140218	MD	US			99107881
Hallucination	AVELOX				FILM-COATED TABLET									20140210	MD	US			98886561
Anxiety	AVELOX				FILM-COATED TABLET									20140210	MD	US			98886561
Off label use	MOXIFLOXACIN ORAL	ORAL	400	MG			400 MG PER DAY			80	YR			20140627	MD	US			102679821
Wheezing	AVELOX	ORAL	400	MG	FILM-COATED TABLET	QD	400 MG, QD							20140508	MD	US			101595181
Anaphylactic reaction	AVELOX	ORAL	400	MG	FILM-COATED TABLET	QD	400 MG, QD							20140508	MD	US			101595181
Mental disorder	Avelox	INTRAVENOUS DRIP	.4	G	SOLUTION FOR INFUSION		0.4 G, UNK			78	YR			20140425	OT	CN	65	KG	101099491
Hallucination	Avelox	INTRAVENOUS DRIP	.4	G	SOLUTION FOR INFUSION		0.4 G, UNK			78	YR			20140425	OT	CN	65	KG	101099491
Abnormal dreams	Avelox	INTRAVENOUS DRIP	.4	G	SOLUTION FOR INFUSION		0.4 G, UNK			78	YR			20140425	OT	CN	65	KG	101099491
Palpitations	AVELOX	ORAL	1	DF	FILM-COATED TABLET	1X	1 DF, ONCE			50	YR			20140520	CN	CN			100833283
Dyspnoea	AVELOX	ORAL	1	DF	FILM-COATED TABLET	1X	1 DF, ONCE			50	YR			20140520	CN	CN			100833283
Altered state of consciousness	AVELOX	ORAL	1	DF	FILM-COATED TABLET	1X	1 DF, ONCE			50	YR			20140520	CN	CN			100833283
Tongue ulceration	Avelox				FILM-COATED TABLET					60	YR			20140321	CN	DK			100274241
Tongue haemorrhage	Avelox				FILM-COATED TABLET					60	YR			20140321	CN	DK			100274241
Swollen tongue	Avelox				FILM-COATED TABLET					60	YR			20140321	CN	DK			100274241
Swelling	Avelox				FILM-COATED TABLET					60	YR			20140321	CN	DK			100274241
Skin exfoliation	Avelox				FILM-COATED TABLET					60	YR			20140321	CN	DK			100274241
Psoriasis	Avelox				FILM-COATED TABLET					60	YR			20140321	CN	DK			100274241
Post-traumatic stress disorder	Avelox				FILM-COATED TABLET					60	YR			20140321	CN	DK			100274241
Pharyngeal oedema	Avelox				FILM-COATED TABLET					60	YR			20140321	CN	DK			100274241
Oropharyngeal pain	Avelox				FILM-COATED TABLET					60	YR			20140321	CN	DK			100274241
Oral pain	Avelox				FILM-COATED TABLET					60	YR			20140321	CN	DK			100274241
Nail disorder	Avelox				FILM-COATED TABLET					60	YR			20140321	CN	DK			100274241
Mouth ulceration	Avelox				FILM-COATED TABLET					60	YR			20140321	CN	DK			100274241
Joint stiffness	Avelox				FILM-COATED TABLET					60	YR			20140321	CN	DK			100274241
Headache	Avelox				FILM-COATED TABLET					60	YR			20140321	CN	DK			100274241
Generalised erythema	Avelox				FILM-COATED TABLET					60	YR			20140321	CN	DK			100274241
Fatigue	Avelox				FILM-COATED TABLET					60	YR			20140321	CN	DK			100274241
Ear swelling	Avelox				FILM-COATED TABLET					60	YR			20140321	CN	DK			100274241
Dyspnoea	Avelox				FILM-COATED TABLET					60	YR			20140321	CN	DK			100274241
Depression	Avelox				FILM-COATED TABLET					60	YR			20140321	CN	DK			100274241
Blister	Avelox				FILM-COATED TABLET					60	YR			20140321	CN	DK			100274241
Arthralgia	Avelox				FILM-COATED TABLET					60	YR			20140321	CN	DK			100274241
Anaphylactic reaction	Avelox				FILM-COATED TABLET					60	YR			20140321	CN	DK			100274241
Tinnitus	AVELOX				FILM-COATED TABLET									20140320	CN	US			100249421
Deafness	AVELOX				FILM-COATED TABLET									20140320	CN	US			100249421
Urticaria	MOXEZA	OPHTHALMIC	1	GTT	EYE DROPS	1X	1 GTT, ONCE/SINGLE			46	YR			20140313	CN	US			99669322
Throat tightness	MOXEZA	OPHTHALMIC	1	GTT	EYE DROPS	1X	1 GTT, ONCE/SINGLE			46	YR			20140313	CN	US			99669322
Throat irritation	MOXEZA	OPHTHALMIC	1	GTT	EYE DROPS	1X	1 GTT, ONCE/SINGLE			46	YR			20140313	CN	US			99669322
Rash	MOXEZA	OPHTHALMIC	1	GTT	EYE DROPS	1X	1 GTT, ONCE/SINGLE			46	YR			20140313	CN	US			99669322
Pruritus	MOXEZA	OPHTHALMIC	1	GTT	EYE DROPS	1X	1 GTT, ONCE/SINGLE			46	YR			20140313	CN	US			99669322
Medication error	MOXEZA	OPHTHALMIC	1	GTT	EYE DROPS	1X	1 GTT, ONCE/SINGLE			46	YR			20140313	CN	US			99669322
Lacrimation increased	MOXEZA	OPHTHALMIC	1	GTT	EYE DROPS	1X	1 GTT, ONCE/SINGLE			46	YR			20140313	CN	US			99669322
Hypersensitivity	MOXEZA	OPHTHALMIC	1	GTT	EYE DROPS	1X	1 GTT, ONCE/SINGLE			46	YR			20140313	CN	US			99669322
Eye swelling	MOXEZA	OPHTHALMIC	1	GTT	EYE DROPS	1X	1 GTT, ONCE/SINGLE			46	YR			20140313	CN	US			99669322
Chest discomfort	MOXEZA	OPHTHALMIC	1	GTT	EYE DROPS	1X	1 GTT, ONCE/SINGLE			46	YR			20140313	CN	US			99669322
Ulcerative keratitis	VIGAMOX	OPHTHALMIC			EYE DROPS		UNK							20140224	CN	US			99202061
Tremor	AVELOX	ORAL	400	MG	FILM-COATED TABLET	QD	400 MG, QD			61	YR			20140131	MD	US			98589401
Nausea	AVELOX	ORAL	400	MG	FILM-COATED TABLET	QD	400 MG, QD			61	YR			20140131	MD	US			98589401
Heart rate irregular	AVELOX	ORAL	400	MG	FILM-COATED TABLET	QD	400 MG, QD			61	YR			20140131	MD	US			98589401
Headache	AVELOX	ORAL	400	MG	FILM-COATED TABLET	QD	400 MG, QD			61	YR			20140131	MD	US			98589401
Rash generalised	AVELOX	ORAL	400	MG	FILM-COATED TABLET	QD	400 MG, QD							20140114	MD	US			98164661
Dyspnoea	AVELOX	ORAL	400	MG	FILM-COATED TABLET	QD	400 MG, QD							20140114	MD	US			98164661
Rash	AVELOX				FILM-COATED TABLET		UNK							20140617	CN	US			102412261
Vision blurred	AVELOX 400 MG	ORAL				BID	2 PILLS TWICE DAILY TAKEN BY MOUTH			61	YR			20140429		US	180	LBS	101463301
Oropharyngeal pain	AVELOX 400 MG	ORAL				BID	2 PILLS TWICE DAILY TAKEN BY MOUTH			61	YR			20140429		US	180	LBS	101463301
Erythema	AVELOX 400 MG	ORAL				BID	2 PILLS TWICE DAILY TAKEN BY MOUTH			61	YR			20140429		US	180	LBS	101463301
Burning sensation	AVELOX 400 MG	ORAL				BID	2 PILLS TWICE DAILY TAKEN BY MOUTH			61	YR			20140429		US	180	LBS	101463301
Tenderness	AVELOX				FILM-COATED TABLET		UNK							20140423	CN	CA			100660622
Rheumatoid arthritis	AVELOX				FILM-COATED TABLET		UNK							20140423	CN	CA			100660622
Peripheral swelling	AVELOX				FILM-COATED TABLET		UNK							20140423	CN	CA			100660622
Pain in extremity	AVELOX				FILM-COATED TABLET		UNK							20140423	CN	CA			100660622
Pain	AVELOX				FILM-COATED TABLET		UNK							20140423	CN	CA			100660622
Musculoskeletal disorder	AVELOX				FILM-COATED TABLET		UNK							20140423	CN	CA			100660622
Mental impairment	AVELOX				FILM-COATED TABLET		UNK							20140423	CN	CA			100660622
Joint swelling	AVELOX				FILM-COATED TABLET		UNK							20140423	CN	CA			100660622
Joint dislocation	AVELOX				FILM-COATED TABLET		UNK							20140423	CN	CA			100660622
Hand deformity	AVELOX				FILM-COATED TABLET		UNK							20140423	CN	CA			100660622
Foot deformity	AVELOX				FILM-COATED TABLET		UNK							20140423	CN	CA			100660622
Bedridden	AVELOX				FILM-COATED TABLET		UNK							20140423	CN	CA			100660622
Arthralgia	AVELOX				FILM-COATED TABLET		UNK							20140423	CN	CA			100660622
Activities of daily living impaired	AVELOX				FILM-COATED TABLET		UNK							20140423	CN	CA			100660622
General physical health deterioration	MOXIFLOXACIN ORAL									85	YR			20140314	MD	US			100150171
Drug ineffective	MOXIFLOXACIN ORAL									85	YR			20140314	MD	US			100150171
Electrocardiogram QT prolonged	AVELOX	ORAL	400	MG	FILM-COATED TABLET	QD	400 MG, QD	1600	MG	80	YR			20140313	PH	MY			100081341
Vitritis	AVELOX	ORAL			FILM-COATED TABLET		UNK			44	YR			20140404	CN	US			96611412
Visual impairment	AVELOX	ORAL			FILM-COATED TABLET		UNK			44	YR			20140404	CN	US			96611412
Uveitis	AVELOX	ORAL			FILM-COATED TABLET		UNK			44	YR			20140404	CN	US			96611412
Quality of life decreased	AVELOX	ORAL			FILM-COATED TABLET		UNK			44	YR			20140404	CN	US			96611412
Pigment dispersion syndrome	AVELOX	ORAL			FILM-COATED TABLET		UNK			44	YR			20140404	CN	US			96611412
Photophobia	AVELOX	ORAL			FILM-COATED TABLET		UNK			44	YR			20140404	CN	US			96611412
Pain	AVELOX	ORAL			FILM-COATED TABLET		UNK			44	YR			20140404	CN	US			96611412
Iris transillumination defect	AVELOX	ORAL			FILM-COATED TABLET		UNK			44	YR			20140404	CN	US			96611412
Iris hypopigmentation	AVELOX	ORAL			FILM-COATED TABLET		UNK			44	YR			20140404	CN	US			96611412
Iris disorder	AVELOX	ORAL			FILM-COATED TABLET		UNK			44	YR			20140404	CN	US			96611412
Iridocyclitis	AVELOX	ORAL			FILM-COATED TABLET		UNK			44	YR			20140404	CN	US			96611412
Intraocular pressure test abnormal	AVELOX	ORAL			FILM-COATED TABLET		UNK			44	YR			20140404	CN	US			96611412
Injury	AVELOX	ORAL			FILM-COATED TABLET		UNK			44	YR			20140404	CN	US			96611412
Glaucoma	AVELOX	ORAL			FILM-COATED TABLET		UNK			44	YR			20140404	CN	US			96611412
Eye swelling	AVELOX	ORAL			FILM-COATED TABLET		UNK			44	YR			20140404	CN	US			96611412
Emotional distress	AVELOX	ORAL			FILM-COATED TABLET		UNK			44	YR			20140404	CN	US			96611412
Deposit eye	AVELOX	ORAL			FILM-COATED TABLET		UNK			44	YR			20140404	CN	US			96611412
Cataract	AVELOX	ORAL			FILM-COATED TABLET		UNK			44	YR			20140404	CN	US			96611412
Anterior chamber inflammation	AVELOX	ORAL			FILM-COATED TABLET		UNK			44	YR			20140404	CN	US			96611412
Anhedonia	AVELOX	ORAL			FILM-COATED TABLET		UNK			44	YR			20140404	CN	US			96611412
Rhabdomyolysis	MOXIFLOXACIN IV	INTRAVENOUS DRIP	.4	G	SOLUTION FOR INFUSION		0.4 G, UNK			80	YR	E	M	20140801	OT	CN			103570911
Blood creatine phosphokinase increased	MOXIFLOXACIN IV	INTRAVENOUS DRIP	.4	G	SOLUTION FOR INFUSION		0.4 G, UNK			80	YR	E	M	20140801	OT	CN			103570911
Weight decreased	AVELOX	INTRAVENOUS			FILM-COATED TABLET		UNK			44	YR	A	M	20140715	LW	DK			103054631
Peripheral sensorimotor neuropathy	AVELOX	INTRAVENOUS			FILM-COATED TABLET		UNK			44	YR	A	M	20140715	LW	DK			103054631
Painful defaecation	AVELOX	INTRAVENOUS			FILM-COATED TABLET		UNK			44	YR	A	M	20140715	LW	DK			103054631
Inflammatory bowel disease	AVELOX	INTRAVENOUS			FILM-COATED TABLET		UNK			44	YR	A	M	20140715	LW	DK			103054631
Gastrooesophageal reflux disease	AVELOX	INTRAVENOUS			FILM-COATED TABLET		UNK			44	YR	A	M	20140715	LW	DK			103054631
Dyspepsia	AVELOX	INTRAVENOUS			FILM-COATED TABLET		UNK			44	YR	A	M	20140715	LW	DK			103054631
Diarrhoea	AVELOX	INTRAVENOUS			FILM-COATED TABLET		UNK			44	YR	A	M	20140715	LW	DK			103054631
Bile acid malabsorption	AVELOX	INTRAVENOUS			FILM-COATED TABLET		UNK			44	YR	A	M	20140715	LW	DK			103054631
Abdominal pain	AVELOX	INTRAVENOUS			FILM-COATED TABLET		UNK			44	YR	A	M	20140715	LW	DK			103054631
Off label use	MOXIFLOXACIN ORAL		400	MG	FILM-COATED TABLET		400 MG, DAILY.			71	YR	E	M	20140703	OT	NL			102761801
Endocarditis Q fever	MOXIFLOXACIN ORAL		400	MG	FILM-COATED TABLET		400 MG, DAILY.			71	YR	E	M	20140703	OT	NL			102761801
Drug ineffective for unapproved indication	MOXIFLOXACIN ORAL		400	MG	FILM-COATED TABLET		400 MG, DAILY.			71	YR	E	M	20140703	OT	NL			102761801
Swollen tongue	MOXIFLOXACIN	ORAL	400	MG	TABLET	QD	400MG/1 TABLET, ONCE DAILY, TAKEN BY MOUTH?1 TABLET AT 5:30PM ON 6/9/14			62	YR			20140613		US	142	LBS	102433111
Product substitution issue	MOXIFLOXACIN	ORAL	400	MG	TABLET	QD	400MG/1 TABLET, ONCE DAILY, TAKEN BY MOUTH?1 TABLET AT 5:30PM ON 6/9/14			62	YR			20140613		US	142	LBS	102433111
Palmar erythema	MOXIFLOXACIN	ORAL	400	MG	TABLET	QD	400MG/1 TABLET, ONCE DAILY, TAKEN BY MOUTH?1 TABLET AT 5:30PM ON 6/9/14			62	YR			20140613		US	142	LBS	102433111
Loss of consciousness	MOXIFLOXACIN	ORAL	400	MG	TABLET	QD	400MG/1 TABLET, ONCE DAILY, TAKEN BY MOUTH?1 TABLET AT 5:30PM ON 6/9/14			62	YR			20140613		US	142	LBS	102433111
Lip swelling	MOXIFLOXACIN	ORAL	400	MG	TABLET	QD	400MG/1 TABLET, ONCE DAILY, TAKEN BY MOUTH?1 TABLET AT 5:30PM ON 6/9/14			62	YR			20140613		US	142	LBS	102433111
Eye pruritus	MOXIFLOXACIN	ORAL	400	MG	TABLET	QD	400MG/1 TABLET, ONCE DAILY, TAKEN BY MOUTH?1 TABLET AT 5:30PM ON 6/9/14			62	YR			20140613		US	142	LBS	102433111
Anaphylactic reaction	MOXIFLOXACIN	ORAL	400	MG	TABLET	QD	400MG/1 TABLET, ONCE DAILY, TAKEN BY MOUTH?1 TABLET AT 5:30PM ON 6/9/14			62	YR			20140613		US	142	LBS	102433111
Nausea	AVELOX				FILM-COATED TABLET		UNK			63	YR	A	F	20140804	MD	US	97	KG	100768872
Erythema	AVELOX				FILM-COATED TABLET		UNK			63	YR	A	F	20140804	MD	US	97	KG	100768872
Crying	AVELOX				FILM-COATED TABLET		UNK			63	YR	A	F	20140804	MD	US	97	KG	100768872
Anxiety	AVELOX				FILM-COATED TABLET		UNK			63	YR	A	F	20140804	MD	US	97	KG	100768872
Anaphylactic reaction	AVELOX				FILM-COATED TABLET		UNK			63	YR	A	F	20140804	MD	US	97	KG	100768872
Oedema	Avelox	ORAL	400	MG	FILM-COATED TABLET	QD	400 MG, QD							20140326	CN	RU			100372952
Dyspnoea	Avelox	ORAL	400	MG	FILM-COATED TABLET	QD	400 MG, QD							20140326	CN	RU			100372952
Asphyxia	Avelox	ORAL	400	MG	FILM-COATED TABLET	QD	400 MG, QD							20140326	CN	RU			100372952
Visual acuity reduced	AVELOX	ORAL	400	MG	FILM-COATED TABLET	QD	400 MG, QD	1200	MG	23	YR			20140217	CN	US			99011851
Vision blurred	AVELOX	ORAL	400	MG	FILM-COATED TABLET	QD	400 MG, QD	1200	MG	23	YR			20140217	CN	US			99011851
Tinnitus	AVELOX	ORAL	400	MG	FILM-COATED TABLET	QD	400 MG, QD	1200	MG	23	YR			20140217	CN	US			99011851
Cold sweat	AVELOX	ORAL	400	MG	FILM-COATED TABLET	QD	400 MG, QD	1200	MG	23	YR			20140217	CN	US			99011851
Adverse drug reaction	AVELOX	ORAL	400	MG	FILM-COATED TABLET	QD	400 MG, QD	1200	MG	23	YR			20140217	CN	US			99011851
Vomiting	AVELOX	ORAL			TABLET	1X				18	YR			20140126	PH	US	112	KG	98496031
Hypotension	AVELOX	ORAL			TABLET	1X				18	YR			20140126	PH	US	112	KG	98496031
Erythema	AVELOX	ORAL			TABLET	1X				18	YR			20140126	PH	US	112	KG	98496031
Diarrhoea	AVELOX	ORAL			TABLET	1X				18	YR			20140126	PH	US	112	KG	98496031
Toxicity to various agents	AVELOX									52	YR			20140104		US	145	LBS	98029421
Neuropathy peripheral	AVELOX									52	YR			20140104		US	145	LBS	98029421
Muscle spasms	AVELOX									52	YR			20140104		US	145	LBS	98029421
Hypoaesthesia	AVELOX									52	YR			20140104		US	145	LBS	98029421
Gait disturbance	AVELOX									52	YR			20140104		US	145	LBS	98029421
Fatigue	AVELOX									52	YR			20140104		US	145	LBS	98029421
Bone pain	AVELOX									52	YR			20140104		US	145	LBS	98029421
Asthenia	AVELOX									52	YR			20140104		US	145	LBS	98029421
Heart rate increased	VIGAMOX					QID	1 DROP 4X DAILY, FOUR TIMES DAILY			69	YR			20140520		US	145	LBS	101882381
Asthenia	AVELOX	ORAL				BID				76	YR			20140429		US	160	LBS	101462231
Arthropathy	AVELOX	ORAL				BID				76	YR			20140429		US	160	LBS	101462231
Arthralgia	AVELOX	ORAL				BID				76	YR			20140429		US	160	LBS	101462231
Splenic infarction	MOXIFLOXACIN ORAL	ORAL								30	YR			20140425	OT	US			101099511
Renal infarct	MOXIFLOXACIN ORAL	ORAL								30	YR			20140425	OT	US			101099511
Off label use	MOXIFLOXACIN ORAL	ORAL								30	YR			20140425	OT	US			101099511
Brain abscess	MOXIFLOXACIN ORAL	ORAL								30	YR			20140425	OT	US			101099511
Infusion site pain	AVELOX	INTRAVENOUS	400	MG		QD				55	YR			20140418	PH	US	386	LBS	100956231
Burning sensation	AVELOX	INTRAVENOUS	400	MG		QD				55	YR			20140418	PH	US	386	LBS	100956231
Headache	Avelox	INTRAVENOUS DRIP	.4	G	SOLUTION FOR INFUSION	QD	0.4 G, QD			45	YR			20140404	PH	CN			100582911
Depressed level of consciousness	Avelox	INTRAVENOUS DRIP	.4	G	SOLUTION FOR INFUSION	QD	0.4 G, QD			45	YR			20140404	PH	CN			100582911
Swelling	AVELOX	ORAL	400	MG	FILM-COATED TABLET	QD	400 MG, QD			73	YR			20140326	OT	CA	58.96	KG	100384521
Skin exfoliation	AVELOX	ORAL	400	MG	FILM-COATED TABLET	QD	400 MG, QD			73	YR			20140326	OT	CA	58.96	KG	100384521
Rash	AVELOX	ORAL	400	MG	FILM-COATED TABLET	QD	400 MG, QD			73	YR			20140326	OT	CA	58.96	KG	100384521
Ocular hyperaemia	AVELOX	ORAL	400	MG	FILM-COATED TABLET	QD	400 MG, QD			73	YR			20140326	OT	CA	58.96	KG	100384521
Joint swelling	AVELOX	ORAL	400	MG	FILM-COATED TABLET	QD	400 MG, QD			73	YR			20140326	OT	CA	58.96	KG	100384521
Glossodynia	AVELOX	ORAL	400	MG	FILM-COATED TABLET	QD	400 MG, QD			73	YR			20140326	OT	CA	58.96	KG	100384521
Gingival pain	AVELOX	ORAL	400	MG	FILM-COATED TABLET	QD	400 MG, QD			73	YR			20140326	OT	CA	58.96	KG	100384521
Eyelid disorder	AVELOX	ORAL	400	MG	FILM-COATED TABLET	QD	400 MG, QD			73	YR			20140326	OT	CA	58.96	KG	100384521
Syncope	AVELOX	ORAL	250	MG		BID								20140624		US			102667101
Pain	AVELOX	ORAL	250	MG		BID								20140624		US			102667101
Malaise	AVELOX	ORAL	250	MG		BID								20140624		US			102667101
Fatigue	AVELOX	ORAL	250	MG		BID								20140624		US			102667101
Cardiac disorder	AVELOX	ORAL	250	MG		BID								20140624		US			102667101
Atrial fibrillation	AVELOX	ORAL	250	MG		BID								20140624		US			102667101
Tooth discolouration	Avelox				FILM-COATED TABLET		UNK			11	YR			20140625	CN	SE			102590151
Tongue discolouration	Avelox				FILM-COATED TABLET		UNK			11	YR			20140625	CN	SE			102590151
Arrhythmia	Avelox				FILM-COATED TABLET		UNK			11	YR			20140625	CN	SE			102590151
Syncope	AVELOX	ORAL				QD	1 PILL ONCE DAILY TAKEN BY MOUTH			34	YR			20140619		US	60	KG	102547631
Hypotension	AVELOX	ORAL				QD	1 PILL ONCE DAILY TAKEN BY MOUTH			34	YR			20140619		US	60	KG	102547631
Heart rate irregular	AVELOX	ORAL				QD	1 PILL ONCE DAILY TAKEN BY MOUTH			34	YR			20140619		US	60	KG	102547631
Dysphagia	AVELOX	ORAL				QD	1 PILL ONCE DAILY TAKEN BY MOUTH			34	YR			20140619		US	60	KG	102547631
Chest discomfort	AVELOX	ORAL				QD	1 PILL ONCE DAILY TAKEN BY MOUTH			34	YR			20140619		US	60	KG	102547631
Anxiety	AVELOX	ORAL				QD	1 PILL ONCE DAILY TAKEN BY MOUTH			34	YR			20140619		US	60	KG	102547631
Anaphylactic shock	AVELOX	ORAL				QD	1 PILL ONCE DAILY TAKEN BY MOUTH			34	YR			20140619		US	60	KG	102547631
Loss of consciousness	AVELOX	ORAL	400	MG	FILM-COATED TABLET	QD	400 MG, QD			89	YR			20140617	CN	US			102423171
Hypotension	AVELOX	ORAL	400	MG	FILM-COATED TABLET	QD	400 MG, QD			89	YR			20140617	CN	US			102423171
Drug hypersensitivity	AVELOX	ORAL	400	MG	FILM-COATED TABLET	QD	400 MG, QD			89	YR			20140617	CN	US			102423171
Cardiac arrest	AVELOX	ORAL	400	MG	FILM-COATED TABLET	QD	400 MG, QD			89	YR			20140617	CN	US			102423171
Ventricular septal defect	MOXIFLOXACIN ORAL	TRANSPLACENTAL	400	MG	FILM-COATED TABLET		400 MG, UNK							20140606	OT	DE			102275731
Foetal exposure during pregnancy	MOXIFLOXACIN ORAL	TRANSPLACENTAL	400	MG	FILM-COATED TABLET		400 MG, UNK							20140606	OT	DE			102275731
Atrial septal defect	MOXIFLOXACIN ORAL	TRANSPLACENTAL	400	MG	FILM-COATED TABLET		400 MG, UNK							20140606	OT	DE			102275731
Tendon rupture	AVELOX	ORAL	400	MG	FILM-COATED TABLET	BID	400 MG, BID	4800	MG	56	YR			20140527	CN	US			101962031
Tendon injury	AVELOX	ORAL	400	MG	FILM-COATED TABLET	BID	400 MG, BID	4800	MG	56	YR			20140527	CN	US			101962031
Vision blurred	AVELOX	ORAL	400	MG	FILM-COATED TABLET	QD	400 MG, QD	295.833	MG	41	YR			20140417	CN	IN	57.6	KG	100833461
Tremor	AVELOX	ORAL	400	MG	FILM-COATED TABLET	QD	400 MG, QD	295.833	MG	41	YR			20140417	CN	IN	57.6	KG	100833461
Photopsia	AVELOX	ORAL	400	MG	FILM-COATED TABLET	QD	400 MG, QD	295.833	MG	41	YR			20140417	CN	IN	57.6	KG	100833461
Paraesthesia	AVELOX	ORAL	400	MG	FILM-COATED TABLET	QD	400 MG, QD	295.833	MG	41	YR			20140417	CN	IN	57.6	KG	100833461
Palpitations	AVELOX	ORAL	400	MG	FILM-COATED TABLET	QD	400 MG, QD	295.833	MG	41	YR			20140417	CN	IN	57.6	KG	100833461
Nausea	AVELOX	ORAL	400	MG	FILM-COATED TABLET	QD	400 MG, QD	295.833	MG	41	YR			20140417	CN	IN	57.6	KG	100833461
Hypoaesthesia	AVELOX	ORAL	400	MG	FILM-COATED TABLET	QD	400 MG, QD	295.833	MG	41	YR			20140417	CN	IN	57.6	KG	100833461
Dizziness	AVELOX	ORAL	400	MG	FILM-COATED TABLET	QD	400 MG, QD	295.833	MG	41	YR			20140417	CN	IN	57.6	KG	100833461
Communication disorder	AVELOX	ORAL	400	MG	FILM-COATED TABLET	QD	400 MG, QD	295.833	MG	41	YR			20140417	CN	IN	57.6	KG	100833461
Tendonitis	AVELOX	ORAL				QD	1 PILL ONCE DAILY TAKEN BY MOUTH			43	YR			20140410		US	110	LBS	100790311
Pain in extremity	AVELOX	ORAL				QD	1 PILL ONCE DAILY TAKEN BY MOUTH			43	YR			20140410		US	110	LBS	100790311
Pancytopenia	MOXIFLOXACIN	UNKNOWN								22	YR			20140403	OT	US			100558511
Plasma cell myeloma	AVELOX	ORAL	400	MG	FILM-COATED TABLET	QD	400 MG, QD			82	YR			20140502	CN	US			99837313
Peripheral swelling	AVELOX	ORAL	400	MG	FILM-COATED TABLET	QD	400 MG, QD			82	YR			20140502	CN	US			99837313
Paranoia	AVELOX	ORAL	400	MG	FILM-COATED TABLET	QD	400 MG, QD			82	YR			20140502	CN	US			99837313
Pain in extremity	AVELOX	ORAL	400	MG	FILM-COATED TABLET	QD	400 MG, QD			82	YR			20140502	CN	US			99837313
Nightmare	AVELOX	ORAL	400	MG	FILM-COATED TABLET	QD	400 MG, QD			82	YR			20140502	CN	US			99837313
Muscular weakness	AVELOX	ORAL	400	MG	FILM-COATED TABLET	QD	400 MG, QD			82	YR			20140502	CN	US			99837313
Malaise	AVELOX	ORAL	400	MG	FILM-COATED TABLET	QD	400 MG, QD			82	YR			20140502	CN	US			99837313
Insomnia	AVELOX	ORAL	400	MG	FILM-COATED TABLET	QD	400 MG, QD			82	YR			20140502	CN	US			99837313
Hallucination, visual	AVELOX	ORAL	400	MG	FILM-COATED TABLET	QD	400 MG, QD			82	YR			20140502	CN	US			99837313
Dizziness	AVELOX	ORAL	400	MG	FILM-COATED TABLET	QD	400 MG, QD			82	YR			20140502	CN	US			99837313
Depression	AVELOX	ORAL	400	MG	FILM-COATED TABLET	QD	400 MG, QD			82	YR			20140502	CN	US			99837313
Chills	AVELOX	ORAL	400	MG	FILM-COATED TABLET	QD	400 MG, QD			82	YR			20140502	CN	US			99837313
Cardiac failure	AVELOX	ORAL	400	MG	FILM-COATED TABLET	QD	400 MG, QD			82	YR			20140502	CN	US			99837313
Abasia	AVELOX	ORAL	400	MG	FILM-COATED TABLET	QD	400 MG, QD			82	YR			20140502	CN	US			99837313
Tremor	AVELOX 400 MG BAYER	ORAL				QD				58	YR			20140214		US	110	LBS	99144361
Palpitations	AVELOX 400 MG BAYER	ORAL				QD				58	YR			20140214		US	110	LBS	99144361
Insomnia	AVELOX 400 MG BAYER	ORAL				QD				58	YR			20140214		US	110	LBS	99144361
Poor quality sleep	AVELOX	ORAL			FILM-COATED TABLET		UNK			57	YR			20140121	MD	US			98257982
Paraesthesia	AVELOX	ORAL			FILM-COATED TABLET		UNK			57	YR			20140121	MD	US			98257982
Pain in extremity	AVELOX	ORAL			FILM-COATED TABLET		UNK			57	YR			20140121	MD	US			98257982
Myalgia	AVELOX	ORAL			FILM-COATED TABLET		UNK			57	YR			20140121	MD	US			98257982
Insomnia	AVELOX	ORAL			FILM-COATED TABLET		UNK			57	YR			20140121	MD	US			98257982
Impaired work ability	AVELOX	ORAL			FILM-COATED TABLET		UNK			57	YR			20140121	MD	US			98257982
Hypoaesthesia	AVELOX	ORAL			FILM-COATED TABLET		UNK			57	YR			20140121	MD	US			98257982
Feeling abnormal	AVELOX	ORAL			FILM-COATED TABLET		UNK			57	YR			20140121	MD	US			98257982
Dyspnoea	AVELOX	ORAL			FILM-COATED TABLET		UNK			57	YR			20140121	MD	US			98257982
Arthralgia	AVELOX	ORAL			FILM-COATED TABLET		UNK			57	YR			20140121	MD	US			98257982
Anxiety	AVELOX	ORAL			FILM-COATED TABLET		UNK			57	YR			20140121	MD	US			98257982
Restlessness	AVELOX	ORAL				QD	1 TABLET FOR 10 YEARS , ONCE DAILY			50	YR		F	20140716		US	160	LBS	103132431
Pyrexia	AVELOX	ORAL				QD	1 TABLET FOR 10 YEARS , ONCE DAILY			50	YR		F	20140716		US	160	LBS	103132431
Nausea	AVELOX	ORAL				QD	1 TABLET FOR 10 YEARS , ONCE DAILY			50	YR		F	20140716		US	160	LBS	103132431
Mental impairment	AVELOX	ORAL				QD	1 TABLET FOR 10 YEARS , ONCE DAILY			50	YR		F	20140716		US	160	LBS	103132431
Hyperhidrosis	AVELOX	ORAL				QD	1 TABLET FOR 10 YEARS , ONCE DAILY			50	YR		F	20140716		US	160	LBS	103132431
Heart rate increased	AVELOX	ORAL				QD	1 TABLET FOR 10 YEARS , ONCE DAILY			50	YR		F	20140716		US	160	LBS	103132431
Flushing	AVELOX	ORAL				QD	1 TABLET FOR 10 YEARS , ONCE DAILY			50	YR		F	20140716		US	160	LBS	103132431
Fear	AVELOX	ORAL				QD	1 TABLET FOR 10 YEARS , ONCE DAILY			50	YR		F	20140716		US	160	LBS	103132431
Dry mouth	AVELOX	ORAL				QD	1 TABLET FOR 10 YEARS , ONCE DAILY			50	YR		F	20140716		US	160	LBS	103132431
Dizziness	AVELOX	ORAL				QD	1 TABLET FOR 10 YEARS , ONCE DAILY			50	YR		F	20140716		US	160	LBS	103132431
Decreased appetite	AVELOX	ORAL				QD	1 TABLET FOR 10 YEARS , ONCE DAILY			50	YR		F	20140716		US	160	LBS	103132431
Chills	AVELOX	ORAL				QD	1 TABLET FOR 10 YEARS , ONCE DAILY			50	YR		F	20140716		US	160	LBS	103132431
Tendonitis	AVELOX				FILM-COATED TABLET									20140227	MD	US			99280611
Tubulointerstitial nephritis	Avelox	ORAL	400	MG	SOLUTION FOR INFUSION	QD	400 MG, QD	1200	MG	85	YR			20140225	OT	BE	54	KG	99217061
Renal tubular necrosis	Avelox	ORAL	400	MG	SOLUTION FOR INFUSION	QD	400 MG, QD	1200	MG	85	YR			20140225	OT	BE	54	KG	99217061
Renal function test abnormal	Avelox	ORAL	400	MG	SOLUTION FOR INFUSION	QD	400 MG, QD	1200	MG	85	YR			20140225	OT	BE	54	KG	99217061
Renal failure acute	Avelox	ORAL	400	MG	SOLUTION FOR INFUSION	QD	400 MG, QD	1200	MG	85	YR			20140225	OT	BE	54	KG	99217061
General physical health deterioration	Avelox	ORAL	400	MG	SOLUTION FOR INFUSION	QD	400 MG, QD	1200	MG	85	YR			20140225	OT	BE	54	KG	99217061
Anuria	Avelox	ORAL	400	MG	SOLUTION FOR INFUSION	QD	400 MG, QD	1200	MG	85	YR			20140225	OT	BE	54	KG	99217061
Renal failure acute	MOXIFLOXACIN ORAL	ORAL	400	MG			400 MG, UNK			84	YR			20140131	CN	DE			98855462
Urticaria	AVELOX	ORAL	400	MG	FILM-COATED TABLET	QD	400 MG, QD			56	YR			20140206	CN	US			98793281
Pruritus	AVELOX	ORAL	400	MG	FILM-COATED TABLET	QD	400 MG, QD			56	YR			20140206	CN	US			98793281
Hypersensitivity	AVELOX	ORAL	400	MG	FILM-COATED TABLET	QD	400 MG, QD			56	YR			20140206	CN	US			98793281
Erythema	AVELOX	ORAL	400	MG	FILM-COATED TABLET	QD	400 MG, QD			56	YR			20140206	CN	US			98793281
Vomiting	Avelox	ORAL			FILM-COATED TABLET									20140129	PH	KR			98522091
Red blood cell count decreased	Avelox	ORAL			FILM-COATED TABLET									20140129	PH	KR			98522091
Pneumonia	Avelox	ORAL			FILM-COATED TABLET									20140129	PH	KR			98522091
Platelet count decreased	Avelox	ORAL			FILM-COATED TABLET									20140129	PH	KR			98522091
Oral disorder	Avelox	ORAL			FILM-COATED TABLET									20140129	PH	KR			98522091
Haemoptysis	Avelox	ORAL			FILM-COATED TABLET									20140129	PH	KR			98522091
Diarrhoea	Avelox	ORAL			FILM-COATED TABLET									20140129	PH	KR			98522091
Pyrexia	MOXIFLOXACIN	ORAL	400	MG		QD				55	YR			20140103	PH	US	213	KG	98198761
Muscle spasms	MOXIFLOXACIN	ORAL	400	MG		QD				55	YR			20140103	PH	US	213	KG	98198761
Hypotension	MOXIFLOXACIN	ORAL	400	MG		QD				55	YR			20140103	PH	US	213	KG	98198761
Hypokalaemia	MOXIFLOXACIN	ORAL	400	MG		QD				55	YR			20140103	PH	US	213	KG	98198761
Haematochezia	MOXIFLOXACIN	ORAL	400	MG		QD				55	YR			20140103	PH	US	213	KG	98198761
Diarrhoea	MOXIFLOXACIN	ORAL	400	MG		QD				55	YR			20140103	PH	US	213	KG	98198761
Dehydration	MOXIFLOXACIN	ORAL	400	MG		QD				55	YR			20140103	PH	US	213	KG	98198761
Clostridium difficile infection	MOXIFLOXACIN	ORAL	400	MG		QD				55	YR			20140103	PH	US	213	KG	98198761
Chills	MOXIFLOXACIN	ORAL	400	MG		QD				55	YR			20140103	PH	US	213	KG	98198761
Abdominal pain	MOXIFLOXACIN	ORAL	400	MG		QD				55	YR			20140103	PH	US	213	KG	98198761
Toxic epidermal necrolysis	MOXIFLOXACIN ORAL		400	MG	FILM-COATED TABLET	BID	400 MG, BID			56	YR	A	F	20140808	OT	US			103705501
Skin exfoliation	MOXIFLOXACIN ORAL		400	MG	FILM-COATED TABLET	BID	400 MG, BID			56	YR	A	F	20140808	OT	US			103705501
Oral candidiasis	MOXIFLOXACIN ORAL		400	MG	FILM-COATED TABLET	BID	400 MG, BID			56	YR	A	F	20140808	OT	US			103705501
Dyspnoea	MOXIFLOXACIN ORAL		400	MG	FILM-COATED TABLET	BID	400 MG, BID			56	YR	A	F	20140808	OT	US			103705501
Pharyngeal oedema	VIGAMOX	OPHTHALMIC			EYE DROPS								F	20140710	CN	US			102965241
Hypersensitivity	VIGAMOX	OPHTHALMIC			EYE DROPS								F	20140710	CN	US			102965241
Documented hypersensitivity to administered drug	VIGAMOX	OPHTHALMIC			EYE DROPS								F	20140710	CN	US			102965241
Fall	AVELOX	ORAL	400	MG	TABLET	QD				77	YR		M			US	180	LBS	102906671
Myalgia	AVELOX				FILM-COATED TABLET									20140409	CN	US			100680161
Headache	AVELOX				FILM-COATED TABLET									20140409	CN	US			100680161
Crying	AVELOX				FILM-COATED TABLET									20140409	CN	US			100680161
Anxiety	AVELOX				FILM-COATED TABLET									20140409	CN	US			100680161
Abdominal pain upper	AVELOX				FILM-COATED TABLET									20140409	CN	US			100680161
Vision blurred	MOXIFLOXACIN	ORAL				QD	1 PILL OF MOXIFLOXACIN ONCE DAILY TAKEN BY MOUTH			41	YR			20140405		US	126	LBS	100645531
Syncope	MOXIFLOXACIN	ORAL				QD	1 PILL OF MOXIFLOXACIN ONCE DAILY TAKEN BY MOUTH			41	YR			20140405		US	126	LBS	100645531
Paraesthesia	MOXIFLOXACIN	ORAL				QD	1 PILL OF MOXIFLOXACIN ONCE DAILY TAKEN BY MOUTH			41	YR			20140405		US	126	LBS	100645531
Palpitations	MOXIFLOXACIN	ORAL				QD	1 PILL OF MOXIFLOXACIN ONCE DAILY TAKEN BY MOUTH			41	YR			20140405		US	126	LBS	100645531
Nausea	MOXIFLOXACIN	ORAL				QD	1 PILL OF MOXIFLOXACIN ONCE DAILY TAKEN BY MOUTH			41	YR			20140405		US	126	LBS	100645531
Hypoaesthesia	MOXIFLOXACIN	ORAL				QD	1 PILL OF MOXIFLOXACIN ONCE DAILY TAKEN BY MOUTH			41	YR			20140405		US	126	LBS	100645531
Heart rate increased	MOXIFLOXACIN	ORAL				QD	1 PILL OF MOXIFLOXACIN ONCE DAILY TAKEN BY MOUTH			41	YR			20140405		US	126	LBS	100645531
Hallucination	MOXIFLOXACIN	ORAL				QD	1 PILL OF MOXIFLOXACIN ONCE DAILY TAKEN BY MOUTH			41	YR			20140405		US	126	LBS	100645531
Dizziness	MOXIFLOXACIN	ORAL				QD	1 PILL OF MOXIFLOXACIN ONCE DAILY TAKEN BY MOUTH			41	YR			20140405		US	126	LBS	100645531
Diarrhoea	MOXIFLOXACIN	ORAL				QD	1 PILL OF MOXIFLOXACIN ONCE DAILY TAKEN BY MOUTH			41	YR			20140405		US	126	LBS	100645531
Convulsion	MOXIFLOXACIN	ORAL				QD	1 PILL OF MOXIFLOXACIN ONCE DAILY TAKEN BY MOUTH			41	YR			20140405		US	126	LBS	100645531
Confusional state	MOXIFLOXACIN	ORAL				QD	1 PILL OF MOXIFLOXACIN ONCE DAILY TAKEN BY MOUTH			41	YR			20140405		US	126	LBS	100645531
Asthenia	MOXIFLOXACIN	ORAL				QD	1 PILL OF MOXIFLOXACIN ONCE DAILY TAKEN BY MOUTH			41	YR			20140405		US	126	LBS	100645531
Delirium	MOXIFLOXACIN	ORAL	400	MG		QD				91	YR			20140317	PH	US	66.6	KG	100556181
Tinnitus	AVELOX		400	MG	FILM-COATED TABLET	QD	UNK			60	YR			20140620	MD	US			100078673
Deafness	AVELOX		400	MG	FILM-COATED TABLET	QD	UNK			60	YR			20140620	MD	US			100078673
Retinal tear	VIGAMOX									51	YR			20140210		US			98910761
Retinal detachment	VIGAMOX									51	YR			20140210		US			98910761
Blindness	VIGAMOX									51	YR			20140210		US			98910761
Death	AVELOX	INTRAVENOUS	400	MG	SOLUTION FOR INFUSION	1X	400 MG, ONCE							20140124	CN	MX			98416961
Ventricular fibrillation	AVELOX		.4	G	SOLUTION FOR INFUSION	QD	0.4 G, QD			67	YR	E	M	20140811	OT	CN			103541402
Mydriasis	AVELOX		.4	G	SOLUTION FOR INFUSION	QD	0.4 G, QD			67	YR	E	M	20140811	OT	CN			103541402
Loss of consciousness	AVELOX		.4	G	SOLUTION FOR INFUSION	QD	0.4 G, QD			67	YR	E	M	20140811	OT	CN			103541402
Dyspnoea	AVELOX		.4	G	SOLUTION FOR INFUSION	QD	0.4 G, QD			67	YR	E	M	20140811	OT	CN			103541402
Visual acuity reduced transiently	VIGAMOX	OPHTHALMIC	1	GTT	EYE DROPS	QD	1 GTT, QD			75	YR			20140625	CN	US			102586051
Swollen tongue	VIGAMOX	OPHTHALMIC	1	GTT	EYE DROPS	QD	1 GTT, QD			75	YR			20140625	CN	US			102586051
Palpitations	VIGAMOX	OPHTHALMIC	1	GTT	EYE DROPS	QD	1 GTT, QD			75	YR			20140625	CN	US			102586051
Nausea	VIGAMOX	OPHTHALMIC	1	GTT	EYE DROPS	QD	1 GTT, QD			75	YR			20140625	CN	US			102586051
Rash	AVELOX				FILM-COATED TABLET									20140613	OT	US			102354241
Anaphylactic reaction	AVELOX				FILM-COATED TABLET									20140613	OT	US			102354241
Nausea	AVELOX				FILM-COATED TABLET					65	YR			20140521	CN	US			101848221
Drug hypersensitivity	AVELOX				FILM-COATED TABLET					65	YR			20140521	CN	US			101848221
Dizziness	AVELOX				FILM-COATED TABLET					65	YR			20140521	CN	US			101848221
Tendon rupture	AVELOX	ORAL				BID				56	YR			20140516		US	215	LBS	101826401
Tendon pain	AVELOX	ORAL				BID				56	YR			20140516		US	215	LBS	101826401
Gait disturbance	AVELOX	ORAL				BID				56	YR			20140516		US	215	LBS	101826401
Toe amputation	AVELOX				FILM-COATED TABLET		UNK			49	YR			20140304	CN	CA			99495631
Tendon rupture	AVELOX				FILM-COATED TABLET		UNK			49	YR			20140304	CN	CA			99495631
Tendon operation	AVELOX				FILM-COATED TABLET		UNK			49	YR			20140304	CN	CA			99495631
Coma	Avelox				SOLUTION FOR INFUSION									20140207	MD	CN			98823492
Cardiac failure	Avelox				SOLUTION FOR INFUSION									20140207	MD	CN			98823492
Blood pressure decreased	Avelox				SOLUTION FOR INFUSION									20140207	MD	CN			98823492
Anaphylactic shock	Avelox				SOLUTION FOR INFUSION									20140207	MD	CN			98823492
Weight decreased	AVELOX I.V.		400	MG	SOLUTION FOR INFUSION		400 MG, UNK			44	YR			20140305	CN	US			94764683
Tracheobronchitis	AVELOX I.V.		400	MG	SOLUTION FOR INFUSION		400 MG, UNK			44	YR			20140305	CN	US			94764683
Toxic epidermal necrolysis	AVELOX I.V.		400	MG	SOLUTION FOR INFUSION		400 MG, UNK			44	YR			20140305	CN	US			94764683
Tongue coated	AVELOX I.V.		400	MG	SOLUTION FOR INFUSION		400 MG, UNK			44	YR			20140305	CN	US			94764683
Thermal burn	AVELOX I.V.		400	MG	SOLUTION FOR INFUSION		400 MG, UNK			44	YR			20140305	CN	US			94764683
Symblepharon	AVELOX I.V.		400	MG	SOLUTION FOR INFUSION		400 MG, UNK			44	YR			20140305	CN	US			94764683
Stevens-Johnson syndrome	AVELOX I.V.		400	MG	SOLUTION FOR INFUSION		400 MG, UNK			44	YR			20140305	CN	US			94764683
Skin necrosis	AVELOX I.V.		400	MG	SOLUTION FOR INFUSION		400 MG, UNK			44	YR			20140305	CN	US			94764683
Skin lesion	AVELOX I.V.		400	MG	SOLUTION FOR INFUSION		400 MG, UNK			44	YR			20140305	CN	US			94764683
Skin exfoliation	AVELOX I.V.		400	MG	SOLUTION FOR INFUSION		400 MG, UNK			44	YR			20140305	CN	US			94764683
Skin discolouration	AVELOX I.V.		400	MG	SOLUTION FOR INFUSION		400 MG, UNK			44	YR			20140305	CN	US			94764683
Skin depigmentation	AVELOX I.V.		400	MG	SOLUTION FOR INFUSION		400 MG, UNK			44	YR			20140305	CN	US			94764683
Scar	AVELOX I.V.		400	MG	SOLUTION FOR INFUSION		400 MG, UNK			44	YR			20140305	CN	US			94764683
Rash	AVELOX I.V.		400	MG	SOLUTION FOR INFUSION		400 MG, UNK			44	YR			20140305	CN	US			94764683
Pulmonary fibrosis	AVELOX I.V.		400	MG	SOLUTION FOR INFUSION		400 MG, UNK			44	YR			20140305	CN	US			94764683
Psychological trauma	AVELOX I.V.		400	MG	SOLUTION FOR INFUSION		400 MG, UNK			44	YR			20140305	CN	US			94764683
Petechiae	AVELOX I.V.		400	MG	SOLUTION FOR INFUSION		400 MG, UNK			44	YR			20140305	CN	US			94764683
Penis injury	AVELOX I.V.		400	MG	SOLUTION FOR INFUSION		400 MG, UNK			44	YR			20140305	CN	US			94764683
Pain of skin	AVELOX I.V.		400	MG	SOLUTION FOR INFUSION		400 MG, UNK			44	YR			20140305	CN	US			94764683
Neck pain	AVELOX I.V.		400	MG	SOLUTION FOR INFUSION		400 MG, UNK			44	YR			20140305	CN	US			94764683
Mucocutaneous ulceration	AVELOX I.V.		400	MG	SOLUTION FOR INFUSION		400 MG, UNK			44	YR			20140305	CN	US			94764683
Lymphadenopathy	AVELOX I.V.		400	MG	SOLUTION FOR INFUSION		400 MG, UNK			44	YR			20140305	CN	US			94764683
Lip ulceration	AVELOX I.V.		400	MG	SOLUTION FOR INFUSION		400 MG, UNK			44	YR			20140305	CN	US			94764683
Lip swelling	AVELOX I.V.		400	MG	SOLUTION FOR INFUSION		400 MG, UNK			44	YR			20140305	CN	US			94764683
Injury	AVELOX I.V.		400	MG	SOLUTION FOR INFUSION		400 MG, UNK			44	YR			20140305	CN	US			94764683
Hepatomegaly	AVELOX I.V.		400	MG	SOLUTION FOR INFUSION		400 MG, UNK			44	YR			20140305	CN	US			94764683
Genital injury	AVELOX I.V.		400	MG	SOLUTION FOR INFUSION		400 MG, UNK			44	YR			20140305	CN	US			94764683
Eye disorder	AVELOX I.V.		400	MG	SOLUTION FOR INFUSION		400 MG, UNK			44	YR			20140305	CN	US			94764683
Emotional distress	AVELOX I.V.		400	MG	SOLUTION FOR INFUSION		400 MG, UNK			44	YR			20140305	CN	US			94764683
Disability	AVELOX I.V.		400	MG	SOLUTION FOR INFUSION		400 MG, UNK			44	YR			20140305	CN	US			94764683
Dermatitis bullous	AVELOX I.V.		400	MG	SOLUTION FOR INFUSION		400 MG, UNK			44	YR			20140305	CN	US			94764683
Depressive symptom	AVELOX I.V.		400	MG	SOLUTION FOR INFUSION		400 MG, UNK			44	YR			20140305	CN	US			94764683
Deformity	AVELOX I.V.		400	MG	SOLUTION FOR INFUSION		400 MG, UNK			44	YR			20140305	CN	US			94764683
Corneal scar	AVELOX I.V.		400	MG	SOLUTION FOR INFUSION		400 MG, UNK			44	YR			20140305	CN	US			94764683
Corneal perforation	AVELOX I.V.		400	MG	SOLUTION FOR INFUSION		400 MG, UNK			44	YR			20140305	CN	US			94764683
Conjunctivitis	AVELOX I.V.		400	MG	SOLUTION FOR INFUSION		400 MG, UNK			44	YR			20140305	CN	US			94764683
Blister	AVELOX I.V.		400	MG	SOLUTION FOR INFUSION		400 MG, UNK			44	YR			20140305	CN	US			94764683
Blindness unilateral	AVELOX I.V.		400	MG	SOLUTION FOR INFUSION		400 MG, UNK			44	YR			20140305	CN	US			94764683
Blindness	AVELOX I.V.		400	MG	SOLUTION FOR INFUSION		400 MG, UNK			44	YR			20140305	CN	US			94764683
Aphasia	AVELOX I.V.		400	MG	SOLUTION FOR INFUSION		400 MG, UNK			44	YR			20140305	CN	US			94764683
Aphagia	AVELOX I.V.		400	MG	SOLUTION FOR INFUSION		400 MG, UNK			44	YR			20140305	CN	US			94764683
Anxiety	AVELOX I.V.		400	MG	SOLUTION FOR INFUSION		400 MG, UNK			44	YR			20140305	CN	US			94764683
Anhedonia	AVELOX I.V.		400	MG	SOLUTION FOR INFUSION		400 MG, UNK			44	YR			20140305	CN	US			94764683
Alopecia	AVELOX I.V.		400	MG	SOLUTION FOR INFUSION		400 MG, UNK			44	YR			20140305	CN	US			94764683
Off label use	VIGAMOX	OPHTHALMIC	1	GTT	EYE DROPS	QID	1 GTT, QID			70	YR		M	20140730	OT	IN			103488081
Graft complication	VIGAMOX	OPHTHALMIC	1	GTT	EYE DROPS	QID	1 GTT, QID			70	YR		M	20140730	OT	IN			103488081
Cystoid macular oedema	VIGAMOX	OPHTHALMIC	1	GTT	EYE DROPS	QID	1 GTT, QID			70	YR		M	20140730	OT	IN			103488081
Corneal oedema	VIGAMOX	OPHTHALMIC	1	GTT	EYE DROPS	QID	1 GTT, QID			70	YR		M	20140730	OT	IN			103488081
Swelling face	AVELOX	ORAL	400	MG	FILM-COATED TABLET	QD	400 MG, QD	1600	MG	62	YR	A	M	20140711	MD	US	101.8	KG	103016161
Paraesthesia oral	AVELOX	ORAL	400	MG	FILM-COATED TABLET	QD	400 MG, QD	1600	MG	62	YR	A	M	20140711	MD	US	101.8	KG	103016161
Oropharyngeal pain	AVELOX	ORAL	400	MG	FILM-COATED TABLET	QD	400 MG, QD	1600	MG	62	YR	A	M	20140711	MD	US	101.8	KG	103016161
Lip swelling	AVELOX	ORAL	400	MG	FILM-COATED TABLET	QD	400 MG, QD	1600	MG	62	YR	A	M	20140711	MD	US	101.8	KG	103016161
Angioedema	AVELOX	ORAL	400	MG	FILM-COATED TABLET	QD	400 MG, QD	1600	MG	62	YR	A	M	20140711	MD	US	101.8	KG	103016161
Skin discolouration	AVELOX	ORAL			FILM-COATED TABLET								F	20140702	CN	BE			102731711
Mucosal discolouration	AVELOX	ORAL			FILM-COATED TABLET								F	20140702	CN	BE			102731711
Abdominal pain	AVELOX	ORAL			FILM-COATED TABLET								F	20140702	CN	BE			102731711
Weight increased	AVELOX		400	MG		QD				81	YR			20140423		US	150	LBS	101665041
Weight bearing difficulty	AVELOX		400	MG		QD				81	YR			20140423		US	150	LBS	101665041
Vaginal odour	AVELOX		400	MG		QD				81	YR			20140423		US	150	LBS	101665041
Vaginal discharge	AVELOX		400	MG		QD				81	YR			20140423		US	150	LBS	101665041
Throat tightness	AVELOX		400	MG		QD				81	YR			20140423		US	150	LBS	101665041
Tendon rupture	AVELOX		400	MG		QD				81	YR			20140423		US	150	LBS	101665041
Swelling	AVELOX		400	MG		QD				81	YR			20140423		US	150	LBS	101665041
Sleep disorder due to general medical condition, insomnia type	AVELOX		400	MG		QD				81	YR			20140423		US	150	LBS	101665041
Restlessness	AVELOX		400	MG		QD				81	YR			20140423		US	150	LBS	101665041
Peripheral swelling	AVELOX		400	MG		QD				81	YR			20140423		US	150	LBS	101665041
Paraesthesia	AVELOX		400	MG		QD				81	YR			20140423		US	150	LBS	101665041
Palpitations	AVELOX		400	MG		QD				81	YR			20140423		US	150	LBS	101665041
Pain	AVELOX		400	MG		QD				81	YR			20140423		US	150	LBS	101665041
Muscular weakness	AVELOX		400	MG		QD				81	YR			20140423		US	150	LBS	101665041
Movement disorder	AVELOX		400	MG		QD				81	YR			20140423		US	150	LBS	101665041
Mood altered	AVELOX		400	MG		QD				81	YR			20140423		US	150	LBS	101665041
Mental status changes	AVELOX		400	MG		QD				81	YR			20140423		US	150	LBS	101665041
Insomnia	AVELOX		400	MG		QD				81	YR			20140423		US	150	LBS	101665041
Hypoaesthesia	AVELOX		400	MG		QD				81	YR			20140423		US	150	LBS	101665041
Hallucination	AVELOX		400	MG		QD				81	YR			20140423		US	150	LBS	101665041
Gait disturbance	AVELOX		400	MG		QD				81	YR			20140423		US	150	LBS	101665041
Fatigue	AVELOX		400	MG		QD				81	YR			20140423		US	150	LBS	101665041
Erythema	AVELOX		400	MG		QD				81	YR			20140423		US	150	LBS	101665041
Dyspnoea	AVELOX		400	MG		QD				81	YR			20140423		US	150	LBS	101665041
Dysphonia	AVELOX		400	MG		QD				81	YR			20140423		US	150	LBS	101665041
Dysphagia	AVELOX		400	MG		QD				81	YR			20140423		US	150	LBS	101665041
Dizziness	AVELOX		400	MG		QD				81	YR			20140423		US	150	LBS	101665041
Diplopia	AVELOX		400	MG		QD				81	YR			20140423		US	150	LBS	101665041
Confusional state	AVELOX		400	MG		QD				81	YR			20140423		US	150	LBS	101665041
Chills	AVELOX		400	MG		QD				81	YR			20140423		US	150	LBS	101665041
Chest discomfort	AVELOX		400	MG		QD				81	YR			20140423		US	150	LBS	101665041
Burning sensation	AVELOX		400	MG		QD				81	YR			20140423		US	150	LBS	101665041
Urticaria	AVELOX	ORAL	400	MG	FILM-COATED TABLET		400 MG, UNK							20140311	MD	US			99954481
Urinary tract infection	AVELOX	ORAL	400	MG	FILM-COATED TABLET		400 MG, UNK							20140311	MD	US			99954481
Throat tightness	AVELOX	ORAL	400	MG	FILM-COATED TABLET		400 MG, UNK							20140311	MD	US			99954481
Pruritus	AVELOX	ORAL	400	MG	FILM-COATED TABLET		400 MG, UNK							20140311	MD	US			99954481
Hypotension	AVELOX	ORAL	400	MG	FILM-COATED TABLET		400 MG, UNK							20140311	MD	US			99954481
Haematuria	AVELOX	ORAL	400	MG	FILM-COATED TABLET		400 MG, UNK							20140311	MD	US			99954481
Dizziness	AVELOX	ORAL	400	MG	FILM-COATED TABLET		400 MG, UNK							20140311	MD	US			99954481
Bronchospasm	AVELOX	ORAL	400	MG	FILM-COATED TABLET		400 MG, UNK							20140311	MD	US			99954481
Asthenia	AVELOX	ORAL	400	MG	FILM-COATED TABLET		400 MG, UNK							20140311	MD	US			99954481
Off label use	VIGAMOX	UNKNOWN			EYE DROPS	1X	0.1 CM3, ONCE/SINGLE			61	YR			20140521	OT	TR			99028253
Iris atrophy	VIGAMOX	UNKNOWN			EYE DROPS	1X	0.1 CM3, ONCE/SINGLE			61	YR			20140521	OT	TR			99028253
Intraocular pressure increased	VIGAMOX	UNKNOWN			EYE DROPS	1X	0.1 CM3, ONCE/SINGLE			61	YR			20140521	OT	TR			99028253
Glaucoma	VIGAMOX	UNKNOWN			EYE DROPS	1X	0.1 CM3, ONCE/SINGLE			61	YR			20140521	OT	TR			99028253
Corneal oedema	VIGAMOX	UNKNOWN			EYE DROPS	1X	0.1 CM3, ONCE/SINGLE			61	YR			20140521	OT	TR			99028253
Tremor	AVELOX	ORAL	400	MG	FILM-COATED TABLET	QD	400 MG, QD			80	YR	E	F	20140804	CN	BE			103604061
Thirst	AVELOX	ORAL	400	MG	FILM-COATED TABLET	QD	400 MG, QD			80	YR	E	F	20140804	CN	BE			103604061
Dry mouth	AVELOX	ORAL	400	MG	FILM-COATED TABLET	QD	400 MG, QD			80	YR	E	F	20140804	CN	BE			103604061
Balance disorder	AVELOX	ORAL	400	MG	FILM-COATED TABLET	QD	400 MG, QD			80	YR	E	F	20140804	CN	BE			103604061
Ataxia	AVELOX	ORAL	400	MG	FILM-COATED TABLET	QD	400 MG, QD			80	YR	E	F	20140804	CN	BE			103604061
Eosinophilic pneumonia acute	MOXIFLOXACIN ORAL									39	YR	A	F	20140709	OT	DE			102978521
Urticaria	Moxifloxacin	ORAL	400	MG	TABLET	QD				62	YR			20140626	CN	US	46.7	KG	102610861
Pruritus	Moxifloxacin	ORAL	400	MG	TABLET	QD				62	YR			20140626	CN	US	46.7	KG	102610861
Foetal exposure during pregnancy	MOXIFLOXACIN ORAL	TRANSPLACENTAL			FILM-COATED TABLET									20140606	OT	DE			102276291
Cleft lip and palate	MOXIFLOXACIN ORAL	TRANSPLACENTAL			FILM-COATED TABLET									20140606	OT	DE			102276291
Foetal exposure during pregnancy	MOXIFLOXACIN	TRANSPLACENTAL	400	MG	FILM-COATED TABLET		400 MG, UNK							20140606	OT	DE			102275771
Atrioventricular septal defect	MOXIFLOXACIN	TRANSPLACENTAL	400	MG	FILM-COATED TABLET		400 MG, UNK							20140606	OT	DE			102275771
Meningomyelocele	MOXIFLOXACIN ORAL	TRANSPLACENTAL	400	MG	FILM-COATED TABLET		400 MG, UNK							20140606	OT	DE			102275691
Exposure during pregnancy	MOXIFLOXACIN ORAL	TRANSPLACENTAL	400	MG	FILM-COATED TABLET		400 MG, UNK							20140606	OT	DE			102275691
Arnold-Chiari malformation	MOXIFLOXACIN ORAL	TRANSPLACENTAL	400	MG	FILM-COATED TABLET		400 MG, UNK							20140606	OT	DE			102275691
Wrong technique in drug usage process	MOXIFLOXACIN ORAL		400	MG			400 MG, UNK							20140521	CN	US			101887421
Hypotension	Avelox	INTRAVENOUS DRIP	.4	G	SOLUTION FOR INFUSION	QD	0.4 G, QD IVGTT	2.4	GM	85	YR			20140428	OT	CN	55	KG	101366571
Tremor	AVELOX	ORAL	400	MG	FILM-COATED TABLET	QD	400 MG, QD	2000	MG	59	YR			20140417	CN	US			100846681
Tendon pain	AVELOX	ORAL	400	MG	FILM-COATED TABLET	QD	400 MG, QD	2000	MG	59	YR			20140417	CN	US			100846681
Parkinson's disease	AVELOX	ORAL	400	MG	FILM-COATED TABLET	QD	400 MG, QD	2000	MG	59	YR			20140417	CN	US			100846681
Palpitations	AVELOX	ORAL	400	MG	FILM-COATED TABLET	QD	400 MG, QD	2000	MG	59	YR			20140417	CN	US			100846681
Pain in extremity	AVELOX	ORAL	400	MG	FILM-COATED TABLET	QD	400 MG, QD	2000	MG	59	YR			20140417	CN	US			100846681
Nervousness	AVELOX	ORAL	400	MG	FILM-COATED TABLET	QD	400 MG, QD	2000	MG	59	YR			20140417	CN	US			100846681
Muscle spasms	AVELOX	ORAL	400	MG	FILM-COATED TABLET	QD	400 MG, QD	2000	MG	59	YR			20140417	CN	US			100846681
Mental impairment	AVELOX	ORAL	400	MG	FILM-COATED TABLET	QD	400 MG, QD	2000	MG	59	YR			20140417	CN	US			100846681
Insomnia	AVELOX	ORAL	400	MG	FILM-COATED TABLET	QD	400 MG, QD	2000	MG	59	YR			20140417	CN	US			100846681
Chills	AVELOX	ORAL	400	MG	FILM-COATED TABLET	QD	400 MG, QD	2000	MG	59	YR			20140417	CN	US			100846681
Anxiety	AVELOX	ORAL	400	MG	FILM-COATED TABLET	QD	400 MG, QD	2000	MG	59	YR			20140417	CN	US			100846681
Amnesia	AVELOX	ORAL	400	MG	FILM-COATED TABLET	QD	400 MG, QD	2000	MG	59	YR			20140417	CN	US			100846681
Urinary tract infection	Avelox	UNKNOWN	400	MG	FILM-COATED TABLET		400 MG, UNK			36	YR			20140325	CN	GB			99996782
Nausea	Avelox	UNKNOWN	400	MG	FILM-COATED TABLET		400 MG, UNK			36	YR			20140325	CN	GB			99996782
Flank pain	Avelox	UNKNOWN	400	MG	FILM-COATED TABLET		400 MG, UNK			36	YR			20140325	CN	GB			99996782
Vomiting	MOXIFLOXACIN	ORAL	400	MG		QD				68	YR		M	20140711	PH	US	63.4	KG	103062301
Nausea	MOXIFLOXACIN	ORAL	400	MG		QD				68	YR		M	20140711	PH	US	63.4	KG	103062301
Asthenia	MOXIFLOXACIN	ORAL	400	MG		QD				68	YR		M	20140711	PH	US	63.4	KG	103062301
Contusion	AVELOX	ORAL			SOLUTION FOR INFUSION		UNK			53	YR	A	F	20140711	CN	MX			102978951
Anxiety	AVELOX	ORAL			SOLUTION FOR INFUSION		UNK			53	YR	A	F	20140711	CN	MX			102978951
Laryngeal oedema	AVELOX	ORAL			FILM-COATED TABLET		UNK							20141210	MD	CN			106440161
Asphyxia	AVELOX	ORAL			FILM-COATED TABLET		UNK							20141210	MD	CN			106440161
Toxic anterior segment syndrome	MOXEZA	UNKNOWN			EYE DROPS		UNK			52	YR		F	20141114	OT	US			105422862
Off label use	MOXEZA	UNKNOWN			EYE DROPS		UNK			52	YR		F	20141114	OT	US			105422862
Intentional product use issue	MOXEZA	UNKNOWN			EYE DROPS		UNK			52	YR		F	20141114	OT	US			105422862
Circumstance or information capable of leading to medication error	MOXEZA	UNKNOWN			EYE DROPS		UNK			52	YR		F	20141114	OT	US			105422862
Rhonchi	AVELOX	ORAL	400	MG	FILM-COATED TABLET		400 MG, DAILY			59	YR	A		20141006	CN	US			104985851
Vision blurred	AVELOX	ORAL	400	MG	FILM-COATED TABLET	QD	400 MG, QD			64	YR	A	F	20141201	PH	CA			106198751
Palpitations	AVELOX	ORAL	400	MG	FILM-COATED TABLET	QD	400 MG, QD			64	YR	A	F	20141201	PH	CA			106198751
Myalgia	AVELOX	ORAL	400	MG	FILM-COATED TABLET	QD	400 MG, QD			64	YR	A	F	20141201	PH	CA			106198751
Movement disorder	AVELOX	ORAL	400	MG	FILM-COATED TABLET	QD	400 MG, QD			64	YR	A	F	20141201	PH	CA			106198751
Headache	AVELOX	ORAL	400	MG	FILM-COATED TABLET	QD	400 MG, QD			64	YR	A	F	20141201	PH	CA			106198751
Hypoaesthesia	AVELOX				FILM-COATED TABLET								F	20140820	PH	US			103955501
Fear of disease	AVELOX				FILM-COATED TABLET								F	20140820	PH	US			103955501
Wrong technique in drug usage process	MOXEZA												F	20140814	PH	US			103950731
Product substitution issue	MOXEZA												F	20140814	PH	US			103950731
Intraocular pressure increased	MOXEZA												F	20140814	PH	US			103950731
Drug hypersensitivity	AVELOX				FILM-COATED TABLET								M	20140910	CN	US			104451251
Hypersensitivity	AVELOX				FILM-COATED TABLET							A	F	20141008	CN	US			105052561
Vomiting projectile	AVELOX									44	YR		F	20141101	CN	US	147	LBS	105632031
Tetany	AVELOX									44	YR		F	20141101	CN	US	147	LBS	105632031
Palpitations	AVELOX									44	YR		F	20141101	CN	US	147	LBS	105632031
Flushing	AVELOX									44	YR		F	20141101	CN	US	147	LBS	105632031
Diarrhoea	AVELOX									44	YR		F	20141101	CN	US	147	LBS	105632031
Cardiac disorder	AVELOX									44	YR		F	20141101	CN	US	147	LBS	105632031
Blood pressure decreased	AVELOX									44	YR		F	20141101	CN	US	147	LBS	105632031
Wheezing	MOXIFLOXACIN HCL	INTRAVENOUS	400	MG		1X	1 DAY 400 MG QD INTRAVENOUS			85	YR		M	20141030	PH	US	67	KG	105602361
Hypersensitivity	MOXIFLOXACIN HCL	INTRAVENOUS	400	MG		1X	1 DAY 400 MG QD INTRAVENOUS			85	YR		M	20141030	PH	US	67	KG	105602361
Dyspnoea	MOXIFLOXACIN HCL	INTRAVENOUS	400	MG		1X	1 DAY 400 MG QD INTRAVENOUS			85	YR		M	20141030	PH	US	67	KG	105602361
Cyanosis	MOXIFLOXACIN HCL	INTRAVENOUS	400	MG		1X	1 DAY 400 MG QD INTRAVENOUS			85	YR		M	20141030	PH	US	67	KG	105602361
Confusional state	MOXIFLOXACIN HCL	INTRAVENOUS	400	MG		1X	1 DAY 400 MG QD INTRAVENOUS			85	YR		M	20141030	PH	US	67	KG	105602361
Chills	MOXIFLOXACIN HCL	INTRAVENOUS	400	MG		1X	1 DAY 400 MG QD INTRAVENOUS			85	YR		M	20141030	PH	US	67	KG	105602361
Body temperature increased	MOXIFLOXACIN HCL	INTRAVENOUS	400	MG		1X	1 DAY 400 MG QD INTRAVENOUS			85	YR		M	20141030	PH	US	67	KG	105602361
Anaphylactic reaction	MOXIFLOXACIN HCL	INTRAVENOUS	400	MG		1X	1 DAY 400 MG QD INTRAVENOUS			85	YR		M	20141030	PH	US	67	KG	105602361
Myositis	MOXIFLOXACIN ORAL	ORAL	400	MG		QD	400 MG, QD	1600	MG	28	YR	A	F	20141219	CN	DE			106645202
Swelling	AVELOX	ORAL	400	MG	FILM-COATED TABLET	QD	400 MG, QD			54	YR	A	M	20140909	MD	JP	96	KG	104275752
Loss of consciousness	AVELOX	ORAL	400	MG	FILM-COATED TABLET	QD	400 MG, QD			54	YR	A	M	20140909	MD	JP	96	KG	104275752
Generalised erythema	AVELOX	ORAL	400	MG	FILM-COATED TABLET	QD	400 MG, QD			54	YR	A	M	20140909	MD	JP	96	KG	104275752
Blood pressure decreased	AVELOX	ORAL	400	MG	FILM-COATED TABLET	QD	400 MG, QD			54	YR	A	M	20140909	MD	JP	96	KG	104275752
Anaphylactic shock	AVELOX	ORAL	400	MG	FILM-COATED TABLET	QD	400 MG, QD			54	YR	A	M	20140909	MD	JP	96	KG	104275752
Ventricular tachycardia	AVELOX	ORAL	400	MG	FILM-COATED TABLET	QD	400 MG, QD	4800	MG	83	YR	E	F	20141210	MD	JP	42	KG	106440122
Hypokalaemia	AVELOX	ORAL	400	MG	FILM-COATED TABLET	QD	400 MG, QD	4800	MG	83	YR	E	F	20141210	MD	JP	42	KG	106440122
Hypocalcaemia	AVELOX	ORAL	400	MG	FILM-COATED TABLET	QD	400 MG, QD	4800	MG	83	YR	E	F	20141210	MD	JP	42	KG	106440122
Electrocardiogram QT prolonged	AVELOX	ORAL	400	MG	FILM-COATED TABLET	QD	400 MG, QD	4800	MG	83	YR	E	F	20141210	MD	JP	42	KG	106440122
Disseminated intravascular coagulation	AVELOX	ORAL	400	MG	FILM-COATED TABLET	QD	400 MG, QD	4800	MG	83	YR	E	F	20141210	MD	JP	42	KG	106440122
Acute kidney injury	AVELOX	ORAL	400	MG	FILM-COATED TABLET	QD	400 MG, QD	4800	MG	83	YR	E	F	20141210	MD	JP	42	KG	106440122
Eyelids pruritus	VIGAMOX	OPHTHALMIC	1	DF	EYE DROPS		1 DF, PRN						F	20141113	MD	PT			105803051
Erythema	VIGAMOX	OPHTHALMIC	1	DF	EYE DROPS		1 DF, PRN						F	20141113	MD	PT			105803051
Drug hypersensitivity	VIGAMOX	OPHTHALMIC	1	DF	EYE DROPS		1 DF, PRN						F	20141113	MD	PT			105803051
Off label use	MOXIFLOXACIN ORAL						UNK			16	YR	T	F	20140923	MD	IT			104712841
Bone marrow toxicity	MOXIFLOXACIN ORAL						UNK			16	YR	T	F	20140923	MD	IT			104712841
Vision blurred	VIGAMOX	OPHTHALMIC			EYE DROPS		UNK						F	20141119	CN	DE			105916281
Urticaria	VIGAMOX	OPHTHALMIC			EYE DROPS		UNK						F	20141119	CN	DE			105916281
Tremor	VIGAMOX	OPHTHALMIC			EYE DROPS		UNK						F	20141119	CN	DE			105916281
Pharyngeal oedema	VIGAMOX	OPHTHALMIC			EYE DROPS		UNK						F	20141119	CN	DE			105916281
Hypersensitivity	VIGAMOX	OPHTHALMIC			EYE DROPS		UNK						F	20141119	CN	DE			105916281
Feeling cold	VIGAMOX	OPHTHALMIC			EYE DROPS		UNK						F	20141119	CN	DE			105916281
Dyspnoea	VIGAMOX	OPHTHALMIC			EYE DROPS		UNK						F	20141119	CN	DE			105916281
Dry mouth	VIGAMOX	OPHTHALMIC			EYE DROPS		UNK						F	20141119	CN	DE			105916281
Diarrhoea	VIGAMOX	OPHTHALMIC			EYE DROPS		UNK						F	20141119	CN	DE			105916281
Angioedema	MOXIFLOXACIN	ORAL	400	MG		QD				58	YR		M	20140311	PH	US	107.7	KG	105224681
Hallucination	AVELOX				FILM-COATED TABLET		UNK			64	YR	A	M	20141125	PH	CA			105958392
Amnesia	AVELOX				FILM-COATED TABLET		UNK			64	YR	A	M	20141125	PH	CA			105958392
Abnormal dreams	AVELOX				FILM-COATED TABLET		UNK			64	YR	A	M	20141125	PH	CA			105958392
Injection site extravasation	AVELOX	INTRAVENOUS DRIP			SOLUTION FOR INFUSION		400 UNK, UNK						M	20140828	PH	US			104168851
Exposure during breast feeding	AVELOX	INTRAVENOUS DRIP			SOLUTION FOR INFUSION		UNK						F	20141114	CN	US			105846101
Adverse event	AVELOX	INTRAVENOUS DRIP			SOLUTION FOR INFUSION		UNK						F	20141114	CN	US			105846101
Drug hypersensitivity	AVELOX				FILM-COATED TABLET					66	YR	E	F	20141229	CN	US			106781271
Cerebral haemorrhage	AVELOX	INTRAVENOUS DRIP	.4	G	SOLUTION FOR INFUSION	QD	0.4 G, QD			74	YR	E	F	20141021	OT	CN	70	KG	105418991
Shock	AVELOX				FILM-COATED TABLET					28	YR	A	F	20140905	CN	CN			104332551
Haemolysis	AVELOX				FILM-COATED TABLET					28	YR	A	F	20140905	CN	CN			104332551
Pruritus	MOXIFLOXACIN	UNKNOWN					0.5 PERCENT			35	YR		F	20141006	OT	ES			104983551
Pain	MOXIFLOXACIN	UNKNOWN					0.5 PERCENT			35	YR		F	20141006	OT	ES			104983551
Conjunctival hyperaemia	MOXIFLOXACIN	UNKNOWN					0.5 PERCENT			35	YR		F	20141006	OT	ES			104983551
Blindness	MOXIFLOXACIN	UNKNOWN					0.5 PERCENT			35	YR		F	20141006	OT	ES			104983551
Retching	AVELOX	ORAL	400	MG	FILM-COATED TABLET	QD	400 MG, QD	800	MG	91	YR	E	F	20140915	CN	US			104523931
Nausea	AVELOX	ORAL	400	MG	FILM-COATED TABLET	QD	400 MG, QD	800	MG	91	YR	E	F	20140915	CN	US			104523931
Muscle spasms	AVELOX	ORAL	400	MG	FILM-COATED TABLET	QD	400 MG, QD	800	MG	91	YR	E	F	20140915	CN	US			104523931
Hyperhidrosis	AVELOX	ORAL	400	MG	FILM-COATED TABLET	QD	400 MG, QD	800	MG	91	YR	E	F	20140915	CN	US			104523931
Abdominal pain	AVELOX	ORAL	400	MG	FILM-COATED TABLET	QD	400 MG, QD	800	MG	91	YR	E	F	20140915	CN	US			104523931
Wrong technique in drug usage process	MOXEZA									72	YR		M	20140917	PH	US			104641111
Wrong drug administered	MOXEZA									72	YR		M	20140917	PH	US			104641111
Toxic anterior segment syndrome	MOXEZA									72	YR		M	20140917	PH	US			104641111
Product packaging confusion	MOXEZA									72	YR		M	20140917	PH	US			104641111
Product formulation issue	MOXEZA									72	YR		M	20140917	PH	US			104641111
Pancreatic insufficiency	MOXIFLOXACIN ORAL	ORAL	550	MG	FILM-COATED TABLET	QD	550 MG, QD			10	YR	C	M	20141023	OT	IT			105430051
Off label use	MOXIFLOXACIN ORAL	ORAL	550	MG	FILM-COATED TABLET	QD	550 MG, QD			10	YR	C	M	20141023	OT	IT			105430051
Joint swelling	AVELOX				FILM-COATED TABLET		UNK						F	20140905	CN	US			104329951
Drug hypersensitivity	AVELOX				FILM-COATED TABLET		UNK						F	20140905	CN	US			104329951
Toxic anterior segment syndrome	MOXEZA									52	YR		F	20140917	PH	US			104639651
Reaction to drug excipients	MOXEZA									52	YR		F	20140917	PH	US			104639651
Product formulation issue	MOXEZA									52	YR		F	20140917	PH	US			104639651
Circumstance or information capable of leading to medication error	MOXEZA									52	YR		F	20140917	PH	US			104639651
Toxic epidermal necrolysis	Moxifloxacin	UNKNOWN	400	MG		BID				56	YR		F	20140927	OT	COUNTRY NOT SPECIFIED			104795531
Maternal exposure during pregnancy	Moxifloxacin	TRANSPLACENTAL										N		20140916	OT	DE			104551591
Cleft lip and palate	Moxifloxacin	TRANSPLACENTAL										N		20140916	OT	DE			104551591
Torsade de pointes	AVELOX	INTRAVENOUS	400	MG	SOLUTION FOR INFUSION		400 MG, DAILY DOSE			22	YR	A	M	20141124	MD	RO			103704023
Generalised tonic-clonic seizure	AVELOX	INTRAVENOUS	400	MG	SOLUTION FOR INFUSION		400 MG, DAILY DOSE			22	YR	A	M	20141124	MD	RO			103704023
Cardiac arrest	AVELOX	INTRAVENOUS	400	MG	SOLUTION FOR INFUSION		400 MG, DAILY DOSE			22	YR	A	M	20141124	MD	RO			103704023
Jaundice	AVELOX	ORAL	400	MG	FILM-COATED TABLET	QD	400 MG, OM	4000	MG	28	YR	A	F	20141225	CN	JP	36	KG	106684141
Drug-induced liver injury	AVELOX	ORAL	400	MG	FILM-COATED TABLET	QD	400 MG, OM	4000	MG	28	YR	A	F	20141225	CN	JP	36	KG	106684141
Cardiac failure acute	AVELOX	ORAL	400	MG	FILM-COATED TABLET	QD	400 MG, OM	4000	MG	28	YR	A	F	20141225	CN	JP	36	KG	106684141
Aspartate aminotransferase increased	AVELOX	ORAL	400	MG	FILM-COATED TABLET	QD	400 MG, OM	4000	MG	28	YR	A	F	20141225	CN	JP	36	KG	106684141
Alanine aminotransferase increased	AVELOX	ORAL	400	MG	FILM-COATED TABLET	QD	400 MG, OM	4000	MG	28	YR	A	F	20141225	CN	JP	36	KG	106684141
Acute kidney injury	AVELOX	ORAL	400	MG	FILM-COATED TABLET	QD	400 MG, OM	4000	MG	28	YR	A	F	20141225	CN	JP	36	KG	106684141
Toxic anterior segment syndrome	MOXEZA									52	YR		F	20140917	PH	US			104640951
Product formulation issue	MOXEZA									52	YR		F	20140917	PH	US			104640951
Paraesthesia	AVELOX	ORAL	400	MG		QD	400 MG/10 PILLS?ONCE DAILY ?TAKEN BY MOUTH?			35	YR	A	M	20140907	CN	CN	140	LBS	104408451
Dizziness	AVELOX	ORAL	400	MG		QD	400 MG/10 PILLS?ONCE DAILY ?TAKEN BY MOUTH?			35	YR	A	M	20140907	CN	CN	140	LBS	104408451
Anxiety	AVELOX	ORAL	400	MG		QD	400 MG/10 PILLS?ONCE DAILY ?TAKEN BY MOUTH?			35	YR	A	M	20140907	CN	CN	140	LBS	104408451
Tremor	AVELOX	ORAL				QD	1 PILL A DAY 10 DAYS ONCE DAILY TAKEN BY MOUTH			41	YR		F	20141105		COUNTRY NOT SPECIFIED	115	LBS	105701521
Sleep disorder	AVELOX	ORAL				QD	1 PILL A DAY 10 DAYS ONCE DAILY TAKEN BY MOUTH			41	YR		F	20141105		COUNTRY NOT SPECIFIED	115	LBS	105701521
Rash	AVELOX	ORAL				QD	1 PILL A DAY 10 DAYS ONCE DAILY TAKEN BY MOUTH			41	YR		F	20141105		COUNTRY NOT SPECIFIED	115	LBS	105701521
Palpitations	AVELOX	ORAL				QD	1 PILL A DAY 10 DAYS ONCE DAILY TAKEN BY MOUTH			41	YR		F	20141105		COUNTRY NOT SPECIFIED	115	LBS	105701521
Nightmare	AVELOX	ORAL				QD	1 PILL A DAY 10 DAYS ONCE DAILY TAKEN BY MOUTH			41	YR		F	20141105		COUNTRY NOT SPECIFIED	115	LBS	105701521
Nausea	AVELOX	ORAL				QD	1 PILL A DAY 10 DAYS ONCE DAILY TAKEN BY MOUTH			41	YR		F	20141105		COUNTRY NOT SPECIFIED	115	LBS	105701521
Hypoaesthesia	AVELOX	ORAL				QD	1 PILL A DAY 10 DAYS ONCE DAILY TAKEN BY MOUTH			41	YR		F	20141105		COUNTRY NOT SPECIFIED	115	LBS	105701521
Dry mouth	AVELOX	ORAL				QD	1 PILL A DAY 10 DAYS ONCE DAILY TAKEN BY MOUTH			41	YR		F	20141105		COUNTRY NOT SPECIFIED	115	LBS	105701521
Depression	AVELOX	ORAL				QD	1 PILL A DAY 10 DAYS ONCE DAILY TAKEN BY MOUTH			41	YR		F	20141105		COUNTRY NOT SPECIFIED	115	LBS	105701521
Confusional state	AVELOX	ORAL				QD	1 PILL A DAY 10 DAYS ONCE DAILY TAKEN BY MOUTH			41	YR		F	20141105		COUNTRY NOT SPECIFIED	115	LBS	105701521
Amnesia	AVELOX	ORAL				QD	1 PILL A DAY 10 DAYS ONCE DAILY TAKEN BY MOUTH			41	YR		F	20141105		COUNTRY NOT SPECIFIED	115	LBS	105701521
Toxic anterior segment syndrome	MOXEZA	UNKNOWN			EYE DROPS		UNK			85	YR		F	20141114	OT	US			105422902
Off label use	MOXEZA	UNKNOWN			EYE DROPS		UNK			85	YR		F	20141114	OT	US			105422902
Intentional product use issue	MOXEZA	UNKNOWN			EYE DROPS		UNK			85	YR		F	20141114	OT	US			105422902
Circumstance or information capable of leading to medication error	MOXEZA	UNKNOWN			EYE DROPS		UNK			85	YR		F	20141114	OT	US			105422902
Urticaria	MOXIFLOXACIN	ORAL	400	MG		QD				71	YR		M	20141028	PH	US	91.6	KG	105625621
Stridor	MOXIFLOXACIN	ORAL	400	MG		QD				71	YR		M	20141028	PH	US	91.6	KG	105625621
Respiratory distress	MOXIFLOXACIN	ORAL	400	MG		QD				71	YR		M	20141028	PH	US	91.6	KG	105625621
Rash	MOXIFLOXACIN	ORAL	400	MG		QD				71	YR		M	20141028	PH	US	91.6	KG	105625621
Anaphylactic reaction	MOXIFLOXACIN	ORAL	400	MG		QD				71	YR		M	20141028	PH	US	91.6	KG	105625621
Off label use	MOXIFLOXACIN ORAL						UNK			3	YR	C	F	20140923	MD	IT			104712831
Liver function test abnormal	MOXIFLOXACIN ORAL						UNK			3	YR	C	F	20140923	MD	IT			104712831
Hepatitis	MOXIFLOXACIN ORAL						UNK			3	YR	C	F	20140923	MD	IT			104712831
Toxic anterior segment syndrome	MOXEZA									75	YR		F	20140917	PH	US			104639111
Product formulation issue	MOXEZA									75	YR		F	20140917	PH	US			104639111
Off label use	VIGAMOX	OPHTHALMIC	1	DF	EYE DROPS	QID	1 DF, QID			8	MON		F	20140815	OT	TR			103882261
Wrist fracture	AVELOX									63	YR		F	20140807		US	125	LBS	103750271
Pain in extremity	AVELOX									63	YR		F	20140807		US	125	LBS	103750271
Musculoskeletal stiffness	AVELOX									63	YR		F	20140807		US	125	LBS	103750271
Muscular weakness	AVELOX									63	YR		F	20140807		US	125	LBS	103750271
Jaw fracture	AVELOX									63	YR		F	20140807		US	125	LBS	103750271
Gait disturbance	AVELOX									63	YR		F	20140807		US	125	LBS	103750271
Fall	AVELOX									63	YR		F	20140807		US	125	LBS	103750271
Facial bones fracture	AVELOX									63	YR		F	20140807		US	125	LBS	103750271
Abasia	AVELOX									63	YR		F	20140807		US	125	LBS	103750271
Weight bearing difficulty	AVELOX	ORAL			CAPSULE	QD	1 PILL PER DAY BY MOUTH			57	YR		F	20141218	CN	US	134	LBS	106667901
Tenderness	AVELOX	ORAL			CAPSULE	QD	1 PILL PER DAY BY MOUTH			57	YR		F	20141218	CN	US	134	LBS	106667901
Local swelling	AVELOX	ORAL			CAPSULE	QD	1 PILL PER DAY BY MOUTH			57	YR		F	20141218	CN	US	134	LBS	106667901
Gait disturbance	AVELOX	ORAL			CAPSULE	QD	1 PILL PER DAY BY MOUTH			57	YR		F	20141218	CN	US	134	LBS	106667901
Feeling hot	AVELOX	ORAL			CAPSULE	QD	1 PILL PER DAY BY MOUTH			57	YR		F	20141218	CN	US	134	LBS	106667901
Connective tissue disorder	AVELOX	ORAL			CAPSULE	QD	1 PILL PER DAY BY MOUTH			57	YR		F	20141218	CN	US	134	LBS	106667901
Gait disturbance	AVELOX				FILM-COATED TABLET								F	20141205	CN	US			106336211
Epidermolysis bullosa	AVELOX	INTRAVENOUS DRIP	.4	G	SOLUTION FOR INFUSION	QD	0.4 G, QD	1	G	66	YR	E	M	20141225	CN	CN			106618512
Product use issue	MOXIFLOXACIN ORAL				FILM-COATED TABLET		UNK			15	YR	T	F	20141225	OT	US			106768161
Toxic anterior segment syndrome	MOXEZA	UNKNOWN			EYE DROPS		UNK			69	YR		F	20141114	OT	US			105422932
Off label use	MOXEZA	UNKNOWN			EYE DROPS		UNK			69	YR		F	20141114	OT	US			105422932
Intentional product use issue	MOXEZA	UNKNOWN			EYE DROPS		UNK			69	YR		F	20141114	OT	US			105422932
Circumstance or information capable of leading to medication error	MOXEZA	UNKNOWN			EYE DROPS		UNK			69	YR		F	20141114	OT	US			105422932
Wound haemorrhage	AVELOX				FILM-COATED TABLET		UNK						F	20140911	OT	GB			104480131
Pruritus	AVELOX	ORAL	400	MG	FILM-COATED TABLET	QD	400 MG, QD			57	YR	A	F	20140929	CN	US			104866891
Paraesthesia	AVELOX	ORAL	400	MG	FILM-COATED TABLET	QD	400 MG, QD			57	YR	A	F	20140929	CN	US			104866891
Pain in extremity	AVELOX	ORAL	400	MG	FILM-COATED TABLET	QD	400 MG, QD			57	YR	A	F	20140929	CN	US			104866891
Neuralgia	AVELOX	ORAL	400	MG	FILM-COATED TABLET	QD	400 MG, QD			57	YR	A	F	20140929	CN	US			104866891
Premature baby	MOXIFLOXACIN 400MG BAYER	TRANSPLACENTAL	400	MG			400 MG, DAILY					N		20140916	OT	DE			104555221
Meningomyelocele	MOXIFLOXACIN 400MG BAYER	TRANSPLACENTAL	400	MG			400 MG, DAILY					N		20140916	OT	DE			104555221
Maternal exposure during pregnancy	MOXIFLOXACIN 400MG BAYER	TRANSPLACENTAL	400	MG			400 MG, DAILY					N		20140916	OT	DE			104555221
Maternal drugs affecting foetus	MOXIFLOXACIN 400MG BAYER	TRANSPLACENTAL	400	MG			400 MG, DAILY					N		20140916	OT	DE			104555221
Arnold-Chiari malformation	MOXIFLOXACIN 400MG BAYER	TRANSPLACENTAL	400	MG			400 MG, DAILY					N		20140916	OT	DE			104555221
Pain in extremity	AVELOX				FILM-COATED TABLET		UNK						M	20140822	CN	MX			104069332
Myositis	AVELOX				FILM-COATED TABLET		UNK						M	20140822	CN	MX			104069332
Muscle rupture	AVELOX				FILM-COATED TABLET		UNK						M	20140822	CN	MX			104069332
Radial nerve palsy	AVELOX	ORAL				QD	1 PILL ONCE DAILY TAKEN BY MOUTH			54	YR		F	20141229		US	124	LBS	106845761
Radial nerve injury	AVELOX	ORAL				QD	1 PILL ONCE DAILY TAKEN BY MOUTH			54	YR		F	20141229		US	124	LBS	106845761
Toxic anterior segment syndrome	MOXEZA	UNKNOWN			EYE DROPS		UNK			73	YR		F	20141114	OT	US			105422822
Off label use	MOXEZA	UNKNOWN			EYE DROPS		UNK			73	YR		F	20141114	OT	US			105422822
Intentional product use issue	MOXEZA	UNKNOWN			EYE DROPS		UNK			73	YR		F	20141114	OT	US			105422822
Circumstance or information capable of leading to medication error	MOXEZA	UNKNOWN			EYE DROPS		UNK			73	YR		F	20141114	OT	US			105422822
Toxic anterior segment syndrome	MOXEZA	UNKNOWN			EYE DROPS		UNK			88	YR		F	20141114	OT	US			105422872
Off label use	MOXEZA	UNKNOWN			EYE DROPS		UNK			88	YR		F	20141114	OT	US			105422872
Intentional product use issue	MOXEZA	UNKNOWN			EYE DROPS		UNK			88	YR		F	20141114	OT	US			105422872
Circumstance or information capable of leading to medication error	MOXEZA	UNKNOWN			EYE DROPS		UNK			88	YR		F	20141114	OT	US			105422872
Urticaria	MOXIFLOXACIN									63	YR		M	20131010	PH	US	77.8	KG	105068851
Pruritus	MOXIFLOXACIN									63	YR		M	20131010	PH	US	77.8	KG	105068851
Lip swelling	MOXIFLOXACIN									63	YR		M	20131010	PH	US	77.8	KG	105068851
Product use issue	AVELOX	ORAL	400	MG	FILM-COATED TABLET		DAILY DOSE 400 MG			34	YR	A	M	20141216	PH	US	75	KG	106546661
Disorientation	VIGAMOX	OPHTHALMIC	1	GTT	EYE DROPS	1X	1 GTT, ONCE/SINGLE						M	20140903	CN	US			104273641
Confusional state	VIGAMOX	OPHTHALMIC	1	GTT	EYE DROPS	1X	1 GTT, ONCE/SINGLE						M	20140903	CN	US			104273641
Aphasia	VIGAMOX	OPHTHALMIC	1	GTT	EYE DROPS	1X	1 GTT, ONCE/SINGLE						M	20140903	CN	US			104273641
Urinary tract infection	AVELOX		400	MG	FILM-COATED TABLET		400 MG, QD, 10-14 DAYS					A	F	20141106	CN	US			99317002
Paraesthesia	AVELOX		400	MG	FILM-COATED TABLET		400 MG, QD, 10-14 DAYS					A	F	20141106	CN	US			99317002
Neuralgia	AVELOX		400	MG	FILM-COATED TABLET		400 MG, QD, 10-14 DAYS					A	F	20141106	CN	US			99317002
Drug ineffective	AVELOX		400	MG	FILM-COATED TABLET		400 MG, QD, 10-14 DAYS					A	F	20141106	CN	US			99317002
Amnesia	AVELOX		400	MG	FILM-COATED TABLET		400 MG, QD, 10-14 DAYS					A	F	20141106	CN	US			99317002
Vomiting	AVELOX	INTRAVENOUS			SOLUTION FOR INFUSION								F	20141119	CN	US			105960811
Underweight	AVELOX	INTRAVENOUS			SOLUTION FOR INFUSION								F	20141119	CN	US			105960811
Exposure during breast feeding	AVELOX	INTRAVENOUS			SOLUTION FOR INFUSION								F	20141119	CN	US			105960811
Eating disorder	AVELOX	INTRAVENOUS			SOLUTION FOR INFUSION								F	20141119	CN	US			105960811
Toxic anterior segment syndrome	MOXEZA	UNKNOWN			EYE DROPS		UNK			52	YR		F	20141114	OT	US			105422942
Off label use	MOXEZA	UNKNOWN			EYE DROPS		UNK			52	YR		F	20141114	OT	US			105422942
Intentional product use issue	MOXEZA	UNKNOWN			EYE DROPS		UNK			52	YR		F	20141114	OT	US			105422942
Circumstance or information capable of leading to medication error	MOXEZA	UNKNOWN			EYE DROPS		UNK			52	YR		F	20141114	OT	US			105422942
Prostate cancer	AVELOX		400	MG	FILM-COATED TABLET		400 MG, UNK						M	20141001	CN	US			104867081
Transfusion related complication	AVELOX				SOLUTION FOR INFUSION					25	YR	A	M	20141204	CN	CN			106264681
Nervousness	AVELOX	ORAL	400	MG	FILM-COATED TABLET		400 MG, UNK						M	20140812	CN	US			103787431
Dizziness	AVELOX	ORAL	400	MG	FILM-COATED TABLET		400 MG, UNK						M	20140812	CN	US			103787431
Visual impairment	VIGAMOX	OPHTHALMIC	1	GTT	EYE DROPS	TID	1 GTT, TID			76	YR		F	20141211	CN	GR			105491664
Swelling face	VIGAMOX	OPHTHALMIC	1	GTT	EYE DROPS	TID	1 GTT, TID			76	YR		F	20141211	CN	GR			105491664
Secretion discharge	VIGAMOX	OPHTHALMIC	1	GTT	EYE DROPS	TID	1 GTT, TID			76	YR		F	20141211	CN	GR			105491664
Product packaging issue	VIGAMOX	OPHTHALMIC	1	GTT	EYE DROPS	TID	1 GTT, TID			76	YR		F	20141211	CN	GR			105491664
Ocular hyperaemia	VIGAMOX	OPHTHALMIC	1	GTT	EYE DROPS	TID	1 GTT, TID			76	YR		F	20141211	CN	GR			105491664
Macular hole	VIGAMOX	OPHTHALMIC	1	GTT	EYE DROPS	TID	1 GTT, TID			76	YR		F	20141211	CN	GR			105491664
Inflammation	VIGAMOX	OPHTHALMIC	1	GTT	EYE DROPS	TID	1 GTT, TID			76	YR		F	20141211	CN	GR			105491664
Foreign body sensation in eyes	VIGAMOX	OPHTHALMIC	1	GTT	EYE DROPS	TID	1 GTT, TID			76	YR		F	20141211	CN	GR			105491664
Eye pain	VIGAMOX	OPHTHALMIC	1	GTT	EYE DROPS	TID	1 GTT, TID			76	YR		F	20141211	CN	GR			105491664
Eye infection	VIGAMOX	OPHTHALMIC	1	GTT	EYE DROPS	TID	1 GTT, TID			76	YR		F	20141211	CN	GR			105491664
Corneal epithelium defect	VIGAMOX	OPHTHALMIC	1	GTT	EYE DROPS	TID	1 GTT, TID			76	YR		F	20141211	CN	GR			105491664
Corneal abrasion	VIGAMOX	OPHTHALMIC	1	GTT	EYE DROPS	TID	1 GTT, TID			76	YR		F	20141211	CN	GR			105491664
Conjunctivitis	VIGAMOX	OPHTHALMIC	1	GTT	EYE DROPS	TID	1 GTT, TID			76	YR		F	20141211	CN	GR			105491664
Concomitant disease progression	VIGAMOX	OPHTHALMIC	1	GTT	EYE DROPS	TID	1 GTT, TID			76	YR		F	20141211	CN	GR			105491664
Tremor	AVELOX	ORAL				QD	1 PILL			27	YR		F	20141101		US	107	LBS	105632091
Headache	AVELOX	ORAL				QD	1 PILL			27	YR		F	20141101		US	107	LBS	105632091
Disorientation	AVELOX	ORAL				QD	1 PILL			27	YR		F	20141101		US	107	LBS	105632091
Asthenia	AVELOX	ORAL				QD	1 PILL			27	YR		F	20141101		US	107	LBS	105632091
Toxic anterior segment syndrome	MOXEZA	UNKNOWN			EYE DROPS		UNK			67	YR		F	20141114	OT	US			105422792
Off label use	MOXEZA	UNKNOWN			EYE DROPS		UNK			67	YR		F	20141114	OT	US			105422792
Intentional product use issue	MOXEZA	UNKNOWN			EYE DROPS		UNK			67	YR		F	20141114	OT	US			105422792
Circumstance or information capable of leading to medication error	MOXEZA	UNKNOWN			EYE DROPS		UNK			67	YR		F	20141114	OT	US			105422792
Wrong technique in drug usage process	MOXEZA									88	YR		F	20140917	PH	US			104640121
Wrong drug administered	MOXEZA									88	YR		F	20140917	PH	US			104640121
Toxic anterior segment syndrome	MOXEZA									88	YR		F	20140917	PH	US			104640121
Product packaging confusion	MOXEZA									88	YR		F	20140917	PH	US			104640121
Urticaria	MOXIFLOXACIN	INTRAVENOUS				QD				77	YR		M	20140820		US	182	LBS	104031781
Stridor	MOXIFLOXACIN	INTRAVENOUS				QD				77	YR		M	20140820		US	182	LBS	104031781
Dyspnoea	MOXIFLOXACIN	INTRAVENOUS				QD				77	YR		M	20140820		US	182	LBS	104031781
Tendonitis	AVELOX	ORAL	400	MG		BIW				87	YR		F	20141006	PH	US	56.01	KG	106013731
Tendon rupture	AVELOX	ORAL	400	MG		BIW				87	YR		F	20141006	PH	US	56.01	KG	106013731
Rotator cuff syndrome	AVELOX	ORAL	400	MG		BIW				87	YR		F	20141006	PH	US	56.01	KG	106013731
Joint effusion	AVELOX	ORAL	400	MG		BIW				87	YR		F	20141006	PH	US	56.01	KG	106013731
Bone marrow failure	MOXIFLOXACIN HYDROCHLORIDE.	UNKNOWN								16	YR	T	F	20140923	OT	IT			104704591
Hypersensitivity	AVELOX				FILM-COATED TABLET		UNK			50	YR	A	F	20141218	CN	US	77.98	KG	106618491
Mental impairment	AVELOX				FILM-COATED TABLET		UNK						M	20141107	MD	RU			105741101
Asthenia	AVELOX				FILM-COATED TABLET		UNK						M	20141107	MD	RU			105741101
Tendonitis	MOXIFLOXACIN ORAL	ORAL	400	MG		QD	400 MG, QD	5200	MG	42	YR	A	F	20141229	CN	GB	72.57	KG	106781741
Tendon pain	MOXIFLOXACIN ORAL	ORAL	400	MG		QD	400 MG, QD	5200	MG	42	YR	A	F	20141229	CN	GB	72.57	KG	106781741
Tendon injury	MOXIFLOXACIN ORAL	ORAL	400	MG		QD	400 MG, QD	5200	MG	42	YR	A	F	20141229	CN	GB	72.57	KG	106781741
Peripheral swelling	MOXIFLOXACIN ORAL	ORAL	400	MG		QD	400 MG, QD	5200	MG	42	YR	A	F	20141229	CN	GB	72.57	KG	106781741
Joint swelling	MOXIFLOXACIN ORAL	ORAL	400	MG		QD	400 MG, QD	5200	MG	42	YR	A	F	20141229	CN	GB	72.57	KG	106781741
White blood cell count increased	AVELOX				FILM-COATED TABLET		UNK			28	YR	A	F	20141114	MD	CA			105845551
White blood cell count abnormal	AVELOX				FILM-COATED TABLET		UNK			28	YR	A	F	20141114	MD	CA			105845551
VIIth nerve paralysis	AVELOX				FILM-COATED TABLET		UNK			28	YR	A	F	20141114	MD	CA			105845551
Tooth discolouration	AVELOX				FILM-COATED TABLET		UNK			28	YR	A	F	20141114	MD	CA			105845551
Swollen tongue	AVELOX				FILM-COATED TABLET		UNK			28	YR	A	F	20141114	MD	CA			105845551
Sleep terror	AVELOX				FILM-COATED TABLET		UNK			28	YR	A	F	20141114	MD	CA			105845551
Rash generalised	AVELOX				FILM-COATED TABLET		UNK			28	YR	A	F	20141114	MD	CA			105845551
Rash	AVELOX				FILM-COATED TABLET		UNK			28	YR	A	F	20141114	MD	CA			105845551
Pneumonia	AVELOX				FILM-COATED TABLET		UNK			28	YR	A	F	20141114	MD	CA			105845551
Paraesthesia	AVELOX				FILM-COATED TABLET		UNK			28	YR	A	F	20141114	MD	CA			105845551
Palpitations	AVELOX				FILM-COATED TABLET		UNK			28	YR	A	F	20141114	MD	CA			105845551
Pain in extremity	AVELOX				FILM-COATED TABLET		UNK			28	YR	A	F	20141114	MD	CA			105845551
Pain	AVELOX				FILM-COATED TABLET		UNK			28	YR	A	F	20141114	MD	CA			105845551
Oral infection	AVELOX				FILM-COATED TABLET		UNK			28	YR	A	F	20141114	MD	CA			105845551
Oedema mouth	AVELOX				FILM-COATED TABLET		UNK			28	YR	A	F	20141114	MD	CA			105845551
Middle insomnia	AVELOX				FILM-COATED TABLET		UNK			28	YR	A	F	20141114	MD	CA			105845551
Menstruation irregular	AVELOX				FILM-COATED TABLET		UNK			28	YR	A	F	20141114	MD	CA			105845551
Lymphadenopathy	AVELOX				FILM-COATED TABLET		UNK			28	YR	A	F	20141114	MD	CA			105845551
Lower respiratory tract infection	AVELOX				FILM-COATED TABLET		UNK			28	YR	A	F	20141114	MD	CA			105845551
Local swelling	AVELOX				FILM-COATED TABLET		UNK			28	YR	A	F	20141114	MD	CA			105845551
Joint swelling	AVELOX				FILM-COATED TABLET		UNK			28	YR	A	F	20141114	MD	CA			105845551
Increased upper airway secretion	AVELOX				FILM-COATED TABLET		UNK			28	YR	A	F	20141114	MD	CA			105845551
Increased appetite	AVELOX				FILM-COATED TABLET		UNK			28	YR	A	F	20141114	MD	CA			105845551
Hypoaesthesia oral	AVELOX				FILM-COATED TABLET		UNK			28	YR	A	F	20141114	MD	CA			105845551
Hypoaesthesia	AVELOX				FILM-COATED TABLET		UNK			28	YR	A	F	20141114	MD	CA			105845551
Hypersomnia	AVELOX				FILM-COATED TABLET		UNK			28	YR	A	F	20141114	MD	CA			105845551
Gingival discolouration	AVELOX				FILM-COATED TABLET		UNK			28	YR	A	F	20141114	MD	CA			105845551
Fatigue	AVELOX				FILM-COATED TABLET		UNK			28	YR	A	F	20141114	MD	CA			105845551
Erythema	AVELOX				FILM-COATED TABLET		UNK			28	YR	A	F	20141114	MD	CA			105845551
Dyspnoea	AVELOX				FILM-COATED TABLET		UNK			28	YR	A	F	20141114	MD	CA			105845551
Dental caries	AVELOX				FILM-COATED TABLET		UNK			28	YR	A	F	20141114	MD	CA			105845551
Decreased appetite	AVELOX				FILM-COATED TABLET		UNK			28	YR	A	F	20141114	MD	CA			105845551
Bone pain	AVELOX				FILM-COATED TABLET		UNK			28	YR	A	F	20141114	MD	CA			105845551
Arthralgia	AVELOX				FILM-COATED TABLET		UNK			28	YR	A	F	20141114	MD	CA			105845551
Appetite disorder	AVELOX				FILM-COATED TABLET		UNK			28	YR	A	F	20141114	MD	CA			105845551
Adverse event	AVELOX	ORAL			FILM-COATED TABLET					91	YR	E	F	20140919	CN	US			104645051
Hypoacusis	AVELOX				FILM-COATED TABLET								F	20141029	CN	US			105581482
Vitreous floaters	MOXIFLOXACIN 500 MG BAYER				PILLULES	QD	10 PILLS, GAKEN BY MOUTH			35	YR		M	20141221	CN	CA	170	LBS	106717571
Tremor	MOXIFLOXACIN 500 MG BAYER				PILLULES	QD	10 PILLS, GAKEN BY MOUTH			35	YR		M	20141221	CN	CA	170	LBS	106717571
Tinnitus	MOXIFLOXACIN 500 MG BAYER				PILLULES	QD	10 PILLS, GAKEN BY MOUTH			35	YR		M	20141221	CN	CA	170	LBS	106717571
Tendon pain	MOXIFLOXACIN 500 MG BAYER				PILLULES	QD	10 PILLS, GAKEN BY MOUTH			35	YR		M	20141221	CN	CA	170	LBS	106717571
Skin atrophy	MOXIFLOXACIN 500 MG BAYER				PILLULES	QD	10 PILLS, GAKEN BY MOUTH			35	YR		M	20141221	CN	CA	170	LBS	106717571
Pruritus	MOXIFLOXACIN 500 MG BAYER				PILLULES	QD	10 PILLS, GAKEN BY MOUTH			35	YR		M	20141221	CN	CA	170	LBS	106717571
Photopsia	MOXIFLOXACIN 500 MG BAYER				PILLULES	QD	10 PILLS, GAKEN BY MOUTH			35	YR		M	20141221	CN	CA	170	LBS	106717571
Panic attack	MOXIFLOXACIN 500 MG BAYER				PILLULES	QD	10 PILLS, GAKEN BY MOUTH			35	YR		M	20141221	CN	CA	170	LBS	106717571
Palpitations	MOXIFLOXACIN 500 MG BAYER				PILLULES	QD	10 PILLS, GAKEN BY MOUTH			35	YR		M	20141221	CN	CA	170	LBS	106717571
Neuralgia	MOXIFLOXACIN 500 MG BAYER				PILLULES	QD	10 PILLS, GAKEN BY MOUTH			35	YR		M	20141221	CN	CA	170	LBS	106717571
Anxiety	MOXIFLOXACIN 500 MG BAYER				PILLULES	QD	10 PILLS, GAKEN BY MOUTH			35	YR		M	20141221	CN	CA	170	LBS	106717571
Amnesia	MOXIFLOXACIN 500 MG BAYER				PILLULES	QD	10 PILLS, GAKEN BY MOUTH			35	YR		M	20141221	CN	CA	170	LBS	106717571
Alopecia	MOXIFLOXACIN 500 MG BAYER				PILLULES	QD	10 PILLS, GAKEN BY MOUTH			35	YR		M	20141221	CN	CA	170	LBS	106717571
Tinnitus	MOXIFLOXACIN ORAL						UNK			58	YR	A	F	20141215	OT	US			106548811
Product use issue	MOXIFLOXACIN ORAL						UNK			58	YR	A	F	20141215	OT	US			106548811
Therapeutic response decreased	MOXIFLOXACIN ORAL	ORAL	400	MG	FILM-COATED TABLET	TID	400 MG, TID			56	YR	A	M	20140923	OT	NL			104737031
Respiratory failure	MOXIFLOXACIN ORAL	ORAL	400	MG	FILM-COATED TABLET	TID	400 MG, TID			56	YR	A	M	20140923	OT	NL			104737031
Renal tubular necrosis	MOXIFLOXACIN ORAL	ORAL	400	MG	FILM-COATED TABLET	TID	400 MG, TID			56	YR	A	M	20140923	OT	NL			104737031
Renal failure acute	MOXIFLOXACIN ORAL	ORAL	400	MG	FILM-COATED TABLET	TID	400 MG, TID			56	YR	A	M	20140923	OT	NL			104737031
Off label use	MOXIFLOXACIN ORAL	ORAL	400	MG	FILM-COATED TABLET	TID	400 MG, TID			56	YR	A	M	20140923	OT	NL			104737031
Hepatotoxicity	MOXIFLOXACIN ORAL	ORAL	400	MG	FILM-COATED TABLET	TID	400 MG, TID			56	YR	A	M	20140923	OT	NL			104737031
Condition aggravated	MOXIFLOXACIN ORAL	ORAL	400	MG	FILM-COATED TABLET	TID	400 MG, TID			56	YR	A	M	20140923	OT	NL			104737031
Tachycardia	AVELOX	INTRAVENOUS	.4	G	SOLUTION FOR INFUSION	QD	0.4 G, QD	2	GM	48	YR	A	F	20140814	OT	CN	56	KG	103839911
Bundle branch block right	AVELOX	INTRAVENOUS	.4	G	SOLUTION FOR INFUSION	QD	0.4 G, QD	2	GM	48	YR	A	F	20140814	OT	CN	56	KG	103839911
Product use issue	AVELOX				FILM-COATED TABLET									20141028	CN	CN			105495231
Haemoptysis	AVELOX				FILM-COATED TABLET									20141028	CN	CN			105495231
Pyrexia	AVELOX				SOLUTION FOR INFUSION		UNK					E		20141226	CN	CN			106764721
Nausea	AVELOX				SOLUTION FOR INFUSION		UNK					E		20141226	CN	CN			106764721
Hypotension	AVELOX				SOLUTION FOR INFUSION		UNK					E		20141226	CN	CN			106764721
Hyperhidrosis	AVELOX				SOLUTION FOR INFUSION		UNK					E		20141226	CN	CN			106764721
Full blood count increased	AVELOX				SOLUTION FOR INFUSION		UNK					E		20141226	CN	CN			106764721
Dry throat	AVELOX				SOLUTION FOR INFUSION		UNK					E		20141226	CN	CN			106764721
Dizziness	AVELOX				SOLUTION FOR INFUSION		UNK					E		20141226	CN	CN			106764721
Cough	AVELOX				SOLUTION FOR INFUSION		UNK					E		20141226	CN	CN			106764721
Product use issue	MOXIFLOXACIN ORAL				FILM-COATED TABLET					79	YR	E	M	20141215	MD	US			106526751
Toxic anterior segment syndrome	MOXEZA									75	YR		F	20140917	PH	US			104640641
Reaction to drug excipients	MOXEZA									75	YR		F	20140917	PH	US			104640641
Toxic anterior segment syndrome	MOXEZA	UNKNOWN			EYE DROPS		UNK			75	YR		F	20141114	OT	US			105422922
Off label use	MOXEZA	UNKNOWN			EYE DROPS		UNK			75	YR		F	20141114	OT	US			105422922
Intentional product use issue	MOXEZA	UNKNOWN			EYE DROPS		UNK			75	YR		F	20141114	OT	US			105422922
Circumstance or information capable of leading to medication error	MOXEZA	UNKNOWN			EYE DROPS		UNK			75	YR		F	20141114	OT	US			105422922
Toxic anterior segment syndrome	MOXEZA									69	YR		F	20140917	PH	US	86	KG	104639561
Product formulation issue	MOXEZA									69	YR		F	20140917	PH	US	86	KG	104639561
Swollen tongue	AVELOX				FILM-COATED TABLET								F	20141202	CN	US			106199721
Swelling face	AVELOX				FILM-COATED TABLET								F	20141202	CN	US			106199721
Pharyngeal oedema	AVELOX				FILM-COATED TABLET								F	20141202	CN	US			106199721
Dyspnoea	AVELOX				FILM-COATED TABLET								F	20141202	CN	US			106199721
Tendonitis	AVELOX	ORAL			FILM-COATED TABLET		UNK			54	YR	A	M	20140918	OT	US			104634911
Gait disturbance	AVELOX	ORAL			FILM-COATED TABLET		UNK			54	YR	A	M	20140918	OT	US			104634911
Product use issue	MOXIFLOXACIN ORAL	ORAL			FILM-COATED TABLET					37	YR	A	F	20141125	MD	KR			106186011
Mycobacterium abscessus infection	MOXIFLOXACIN ORAL	ORAL			FILM-COATED TABLET					37	YR	A	F	20141125	MD	KR			106186011
Medication error	MOXIFLOXACIN ORAL	ORAL			FILM-COATED TABLET					37	YR	A	F	20141125	MD	KR			106186011
Drug ineffective for unapproved indication	MOXIFLOXACIN ORAL	ORAL			FILM-COATED TABLET					37	YR	A	F	20141125	MD	KR			106186011
Hypersensitivity	Moxifloxacin	ORAL	400	MG		1X				43	YR		F	20140927	PH	US	77.1	KG	104795452
Tinnitus	MOXIFLOXACIN									67	YR	E	M	20141227	CN	US	166	LBS	106819881
Thinking abnormal	MOXIFLOXACIN									67	YR	E	M	20141227	CN	US	166	LBS	106819881
Speech disorder	MOXIFLOXACIN									67	YR	E	M	20141227	CN	US	166	LBS	106819881
Paraesthesia	MOXIFLOXACIN									67	YR	E	M	20141227	CN	US	166	LBS	106819881
Nightmare	MOXIFLOXACIN									67	YR	E	M	20141227	CN	US	166	LBS	106819881
Nausea	MOXIFLOXACIN									67	YR	E	M	20141227	CN	US	166	LBS	106819881
Headache	MOXIFLOXACIN									67	YR	E	M	20141227	CN	US	166	LBS	106819881
Fatigue	MOXIFLOXACIN									67	YR	E	M	20141227	CN	US	166	LBS	106819881
Dizziness	MOXIFLOXACIN									67	YR	E	M	20141227	CN	US	166	LBS	106819881
Disturbance in attention	MOXIFLOXACIN									67	YR	E	M	20141227	CN	US	166	LBS	106819881
Confusional state	MOXIFLOXACIN									67	YR	E	M	20141227	CN	US	166	LBS	106819881
Arthralgia	MOXIFLOXACIN									67	YR	E	M	20141227	CN	US	166	LBS	106819881
Abnormal dreams	MOXIFLOXACIN									67	YR	E	M	20141227	CN	US	166	LBS	106819881
Toxic anterior segment syndrome	MOXEZA									72	YR		F	20140917	PH	US			104640581
Product formulation issue	MOXEZA									72	YR		F	20140917	PH	US			104640581
Uveitis	AVELOX				FILM-COATED TABLET		UNK						F	20141216	MD	UY			106554181
Off label use	MOXIFLOXACIN ORAL				FILM-COATED TABLET					22	YR	A	F	20141216	MD	US			106548791
Pulmonary embolism	AVELOX	ORAL	400	MG	FILM-COATED TABLET	QD	400 MG, QD			63	YR	A	F	20141201	MD	CA	63.49	KG	106198691
Pneumonia	AVELOX	ORAL	400	MG	FILM-COATED TABLET	QD	400 MG, QD			63	YR	A	F	20141201	MD	CA	63.49	KG	106198691
Hepatic failure	AVELOX	ORAL	400	MG	FILM-COATED TABLET	QD	400 MG, QD			63	YR	A	F	20141201	MD	CA	63.49	KG	106198691
Alcohol intolerance	MOXIFLOXACIN ORAL		400	MG	FILM-COATED TABLET		400 MG, UNK			69	YR	E	M	20141010	OT	CN			104466072
Suicidal behaviour	AVELOX	ORAL				BID	1			58	YR		M	20141128		US	245	LBS	106216361
Psychotic disorder	AVELOX	ORAL				BID	1			58	YR		M	20141128		US	245	LBS	106216361
Feeling abnormal	AVELOX	ORAL				BID	1			58	YR		M	20141128		US	245	LBS	106216361
Diarrhoea	AVELOX	ORAL				BID	1			58	YR		M	20141128		US	245	LBS	106216361
Depressed mood	AVELOX	ORAL				BID	1			58	YR		M	20141128		US	245	LBS	106216361
Confusional state	AVELOX	ORAL				BID	1			58	YR		M	20141128		US	245	LBS	106216361
Toxic anterior segment syndrome	MOXEZA	UNKNOWN			EYE DROPS		UNK			75	YR		F	20141114	OT	US			105422832
Off label use	MOXEZA	UNKNOWN			EYE DROPS		UNK			75	YR		F	20141114	OT	US			105422832
Intentional product use issue	MOXEZA	UNKNOWN			EYE DROPS		UNK			75	YR		F	20141114	OT	US			105422832
Circumstance or information capable of leading to medication error	MOXEZA	UNKNOWN			EYE DROPS		UNK			75	YR		F	20141114	OT	US			105422832
Urticaria	Moxifloxacin	ORAL	400	MG		QD				27	YR		F	20140927	PH	US			104795442
Urinary incontinence	AVELOX	ORAL	500	MG	FILM-COATED TABLET	QD	500 MG, QD			67	YR	E	F	20141103	MD	MX			105609301
Seizure	AVELOX	ORAL	500	MG	FILM-COATED TABLET	QD	500 MG, QD			67	YR	E	F	20141103	MD	MX			105609301
Loss of consciousness	AVELOX	ORAL	500	MG	FILM-COATED TABLET	QD	500 MG, QD			67	YR	E	F	20141103	MD	MX			105609301
Gastrointestinal disorder	AVELOX				FILM-COATED TABLET					53	YR	A	M	20140925	CN	US			104867101
Wrong drug administered	MOXEZA									85	YR		F	20140917	PH	US			104640401
Toxic anterior segment syndrome	MOXEZA									85	YR		F	20140917	PH	US			104640401
Product compounding quality issue	MOXEZA									85	YR		F	20140917	PH	US			104640401
Toxic anterior segment syndrome	MOXEZA									66	YR		F	20140917	PH	US			104638931
Product formulation issue	MOXEZA									66	YR		F	20140917	PH	US			104638931
Circumstance or information capable of leading to medication error	MOXEZA									66	YR		F	20140917	PH	US			104638931
Delirium	AVELOX	INTRAVENOUS DRIP	.4	G	SOLUTION FOR INFUSION	QD	0.4 G, QD			71	YR	E	M	20141020	OT	CN	60	KG	105269861
Pyelonephritis	AVELOX				FILM-COATED TABLET		UNK			55	YR	A	F	20141211	MD	RU			105741972
Visual acuity reduced	VIGAMOX	OPHTHALMIC	1	DF	EYE DROPS		1 DF, PRN			52	YR		M	20140828	OT	US			104142111
Ocular hyperaemia	VIGAMOX	OPHTHALMIC	1	DF	EYE DROPS		1 DF, PRN			52	YR		M	20140828	OT	US			104142111
Hypopyon	VIGAMOX	OPHTHALMIC	1	DF	EYE DROPS		1 DF, PRN			52	YR		M	20140828	OT	US			104142111
Eye infection fungal	VIGAMOX	OPHTHALMIC	1	DF	EYE DROPS		1 DF, PRN			52	YR		M	20140828	OT	US			104142111
Eye discharge	VIGAMOX	OPHTHALMIC	1	DF	EYE DROPS		1 DF, PRN			52	YR		M	20140828	OT	US			104142111
Corneal opacity	VIGAMOX	OPHTHALMIC	1	DF	EYE DROPS		1 DF, PRN			52	YR		M	20140828	OT	US			104142111
Corneal oedema	VIGAMOX	OPHTHALMIC	1	DF	EYE DROPS		1 DF, PRN			52	YR		M	20140828	OT	US			104142111
Corneal infiltrates	VIGAMOX	OPHTHALMIC	1	DF	EYE DROPS		1 DF, PRN			52	YR		M	20140828	OT	US			104142111
Conjunctival hyperaemia	VIGAMOX	OPHTHALMIC	1	DF	EYE DROPS		1 DF, PRN			52	YR		M	20140828	OT	US			104142111
Tremor	AVELOX	ORAL				QD				52	YR		F	20141101		US	135	LBS	105632021
Palpitations	AVELOX	ORAL				QD				52	YR		F	20141101		US	135	LBS	105632021
Feeling abnormal	AVELOX	ORAL				QD				52	YR		F	20141101		US	135	LBS	105632021
Anxiety	AVELOX	ORAL				QD				52	YR		F	20141101		US	135	LBS	105632021
Renal impairment	AVELOX	INTRAVENOUS			SOLUTION FOR INFUSION					66	YR	E	F	20141027	MD	GR			105449881
Pyrexia	AVELOX	INTRAVENOUS			SOLUTION FOR INFUSION					66	YR	E	F	20141027	MD	GR			105449881
Death	AVELOX	INTRAVENOUS			SOLUTION FOR INFUSION					66	YR	E	F	20141027	MD	GR			105449881
Respiratory disorder	AVELOX				FILM-COATED TABLET								M	20141209	CN	BE			106402941
Pleural effusion	AVELOX				FILM-COATED TABLET								M	20141209	CN	BE			106402941
Hepatitis toxic	AVELOX				FILM-COATED TABLET								M	20141209	CN	BE			106402941
Fatigue	AVELOX				FILM-COATED TABLET								M	20141209	CN	BE			106402941
Asthenia	AVELOX				FILM-COATED TABLET								M	20141209	CN	BE			106402941
Haemoptysis	AVELOX	ORAL			FILM-COATED TABLET		UNK						M	20141223	CN	US			106703691
Ventricular septal defect	MOXIFLOXACIN 400MG BAYER	TRANSPLACENTAL	400	MG			400 MG, DAILY					N		20140916	OT	DE			104554871
Patent ductus arteriosus	MOXIFLOXACIN 400MG BAYER	TRANSPLACENTAL	400	MG			400 MG, DAILY					N		20140916	OT	DE			104554871
Maternal exposure during pregnancy	MOXIFLOXACIN 400MG BAYER	TRANSPLACENTAL	400	MG			400 MG, DAILY					N		20140916	OT	DE			104554871
Liver function test abnormal	AVELOX	UNKNOWN			FILM-COATED TABLET					61	YR	A	M	20140829	CN	US	70	KG	104275331
Toxic anterior segment syndrome	MOXEZA	UNKNOWN			EYE DROPS		UNK			72	YR		M	20141114	OT	US			105422882
Off label use	MOXEZA	UNKNOWN			EYE DROPS		UNK			72	YR		M	20141114	OT	US			105422882
Intentional product use issue	MOXEZA	UNKNOWN			EYE DROPS		UNK			72	YR		M	20141114	OT	US			105422882
Circumstance or information capable of leading to medication error	MOXEZA	UNKNOWN			EYE DROPS		UNK			72	YR		M	20141114	OT	US			105422882
Weight decreased	AVELOX				FILM-COATED TABLET		UNK			74	YR	E	F	20141002	CN	NL	56	KG	104900011
Thinking abnormal	AVELOX				FILM-COATED TABLET		UNK			74	YR	E	F	20141002	CN	NL	56	KG	104900011
Pharyngeal oedema	AVELOX				FILM-COATED TABLET		UNK			74	YR	E	F	20141002	CN	NL	56	KG	104900011
Pharyngeal inflammation	AVELOX				FILM-COATED TABLET		UNK			74	YR	E	F	20141002	CN	NL	56	KG	104900011
Peripheral swelling	AVELOX				FILM-COATED TABLET		UNK			74	YR	E	F	20141002	CN	NL	56	KG	104900011
Neuropathy peripheral	AVELOX				FILM-COATED TABLET		UNK			74	YR	E	F	20141002	CN	NL	56	KG	104900011
Mouth ulceration	AVELOX				FILM-COATED TABLET		UNK			74	YR	E	F	20141002	CN	NL	56	KG	104900011
Diarrhoea	AVELOX				FILM-COATED TABLET		UNK			74	YR	E	F	20141002	CN	NL	56	KG	104900011
Blister	AVELOX				FILM-COATED TABLET		UNK			74	YR	E	F	20141002	CN	NL	56	KG	104900011
Asthenia	AVELOX				FILM-COATED TABLET		UNK			74	YR	E	F	20141002	CN	NL	56	KG	104900011
Arthralgia	AVELOX				FILM-COATED TABLET		UNK			74	YR	E	F	20141002	CN	NL	56	KG	104900011
Aphagia	AVELOX				FILM-COATED TABLET		UNK			74	YR	E	F	20141002	CN	NL	56	KG	104900011
Pain in extremity	AVELOX	ORAL				QD	10			58	YR		M	20141218	PH	US	302	LBS	106684531
Neuralgia	AVELOX	ORAL				QD	10			58	YR		M	20141218	PH	US	302	LBS	106684531
Mobility decreased	AVELOX	ORAL				QD	10			58	YR		M	20141218	PH	US	302	LBS	106684531
Balance disorder	AVELOX	ORAL				QD	10			58	YR		M	20141218	PH	US	302	LBS	106684531
Ventricular septal defect	Moxifloxacin	TRANSPLACENTAL										N		20140916	OT	DE			104551401
Maternal exposure during pregnancy	Moxifloxacin	TRANSPLACENTAL										N		20140916	OT	DE			104551401
Congenital tricuspid valve incompetence	Moxifloxacin	TRANSPLACENTAL										N		20140916	OT	DE			104551401
Mental disorder	AVELOX	Oral	400	MG	FILM-COATED TABLET	QD	400 MG, QD	3	G	81	YR	E	M	20150429	OT	CN	60	KG	110756461
Delirium	AVELOX	Oral	400	MG	FILM-COATED TABLET	QD	400 MG, QD	3	G	81	YR	E	M	20150429	OT	CN	60	KG	110756461
Tendonitis	AVELOX	Oral				BID	20 PILLS, TAKEN BY MOUTH			50	YR		F	20150409		US	200	LBS	110126401
Nightmare	AVELOX	Oral				BID	20 PILLS, TAKEN BY MOUTH			50	YR		F	20150409		US	200	LBS	110126401
Mental disorder	AVELOX	Oral				BID	20 PILLS, TAKEN BY MOUTH			50	YR		F	20150409		US	200	LBS	110126401
Meniscus injury	AVELOX	Oral				BID	20 PILLS, TAKEN BY MOUTH			50	YR		F	20150409		US	200	LBS	110126401
Intervertebral disc protrusion	AVELOX	Oral				BID	20 PILLS, TAKEN BY MOUTH			50	YR		F	20150409		US	200	LBS	110126401
Insomnia	AVELOX	Oral				BID	20 PILLS, TAKEN BY MOUTH			50	YR		F	20150409		US	200	LBS	110126401
Hyperhidrosis	AVELOX	Oral				BID	20 PILLS, TAKEN BY MOUTH			50	YR		F	20150409		US	200	LBS	110126401
Gastrointestinal disorder	AVELOX	Oral				BID	20 PILLS, TAKEN BY MOUTH			50	YR		F	20150409		US	200	LBS	110126401
Food allergy	AVELOX	Oral				BID	20 PILLS, TAKEN BY MOUTH			50	YR		F	20150409		US	200	LBS	110126401
Depression	AVELOX	Oral				BID	20 PILLS, TAKEN BY MOUTH			50	YR		F	20150409		US	200	LBS	110126401
Cartilage injury	AVELOX	Oral				BID	20 PILLS, TAKEN BY MOUTH			50	YR		F	20150409		US	200	LBS	110126401
Anxiety	AVELOX	Oral				BID	20 PILLS, TAKEN BY MOUTH			50	YR		F	20150409		US	200	LBS	110126401
Anger	AVELOX	Oral				BID	20 PILLS, TAKEN BY MOUTH			50	YR		F	20150409		US	200	LBS	110126401
Alopecia	AVELOX	Oral				BID	20 PILLS, TAKEN BY MOUTH			50	YR		F	20150409		US	200	LBS	110126401
Off label use	MOXIFLOXACIN ORAL				FILM-COATED TABLET					51	YR	A	M	20150331	MD	US			109914721
Suicidal ideation	MOXIFLOXACIN ORAL		400	MG	FILM-COATED TABLET		DAILY DOSE 400 MG			25	YR	A	F	20150306	OT	TR			108920321
Product use issue	MOXIFLOXACIN ORAL		400	MG	FILM-COATED TABLET		DAILY DOSE 400 MG			25	YR	A	F	20150306	OT	TR			108920321
Pathogen resistance	MOXIFLOXACIN ORAL		400	MG	FILM-COATED TABLET		DAILY DOSE 400 MG			25	YR	A	F	20150306	OT	TR			108920321
Maternal exposure during pregnancy	MOXIFLOXACIN ORAL		400	MG	FILM-COATED TABLET		DAILY DOSE 400 MG			25	YR	A	F	20150306	OT	TR			108920321
Hypothyroidism	MOXIFLOXACIN ORAL		400	MG	FILM-COATED TABLET		DAILY DOSE 400 MG			25	YR	A	F	20150306	OT	TR			108920321
Depression	MOXIFLOXACIN ORAL		400	MG	FILM-COATED TABLET		DAILY DOSE 400 MG			25	YR	A	F	20150306	OT	TR			108920321
Stomatitis	MOXIFLOXACIN.	Unknown			TABLET								F	20150811	PH	US			113633501
Muscular weakness	MOXIFLOXACIN.	Oral					MG PO			75	YR		M	20150316	PH	US	104.1	KG	113436321
Stevens-Johnson syndrome	MOXIFLOXACIN (WATSON LABORATORIES)	Unknown			UNK		UNK			44	YR		M	20150707	OT	US			112448471
Drug-induced liver injury	MOXIFLOXACIN (WATSON LABORATORIES)	Unknown			UNK		UNK			44	YR		M	20150707	OT	US			112448471
Toxic epidermal necrolysis	AVELOX	Intravenous drip	.4	G	SOLUTION FOR INFUSION	QD	0.4 G, QD	8	G	62	YR	A	M	20150528	PH	CN			111457881
Sepsis	AVELOX	Intravenous drip	.4	G	SOLUTION FOR INFUSION	QD	0.4 G, QD	8	G	62	YR	A	M	20150528	PH	CN			111457881
Respiratory acidosis	AVELOX	Intravenous drip	.4	G	SOLUTION FOR INFUSION	QD	0.4 G, QD	8	G	62	YR	A	M	20150528	PH	CN			111457881
Multi-organ failure	AVELOX	Intravenous drip	.4	G	SOLUTION FOR INFUSION	QD	0.4 G, QD	8	G	62	YR	A	M	20150528	PH	CN			111457881
Metabolic acidosis	AVELOX	Intravenous drip	.4	G	SOLUTION FOR INFUSION	QD	0.4 G, QD	8	G	62	YR	A	M	20150528	PH	CN			111457881
Drug hypersensitivity	AVELOX				FILM-COATED TABLET		UNK					A	F	20150409	CN	US	60.77	KG	110317451
Pulmonary oedema	AVELOX	INTRAVENOUS	40	MG	SOLUTION FOR INFUSION	1X	40 MG, ONCE							20150129	MD	MX			107480391
Eye pruritus	VIGAMOX	Ophthalmic	1	GTT	EYE DROPS	BID	1 GTT, BID						F	20150831	CN	US			113707262
Eye irritation	VIGAMOX	Ophthalmic	1	GTT	EYE DROPS	BID	1 GTT, BID						F	20150831	CN	US			113707262
Eye inflammation	VIGAMOX	Ophthalmic	1	GTT	EYE DROPS	BID	1 GTT, BID						F	20150831	CN	US			113707262
Drug ineffective	VIGAMOX	Ophthalmic	1	GTT	EYE DROPS	BID	1 GTT, BID						F	20150831	CN	US			113707262
Bone marrow toxicity	MOXIFLOXACIN.	Unknown								16	YR		F	20150827	OT	IT			113289112
Visual acuity reduced	VIGAMOX	Ophthalmic			EYE DROPS					57	YR		F	20150717	OT	US	57.14	KG	112796711
Drug hypersensitivity	AVELOX	Oral			FILM-COATED TABLET		UNK			67	YR	E	F	20150716	MD	US			112765171
Drug hypersensitivity	AVELOX				FILM-COATED TABLET					64	YR	A	F	20150714	OT	US	126.8	KG	112698271
Tremor	AVELOX	ORAL								36	YR	A	M	20150215	CN	US	180	LBS	108555541
Temperature intolerance	AVELOX	ORAL								36	YR	A	M	20150215	CN	US	180	LBS	108555541
Rash	AVELOX	ORAL								36	YR	A	M	20150215	CN	US	180	LBS	108555541
Neuromyopathy	AVELOX	ORAL								36	YR	A	M	20150215	CN	US	180	LBS	108555541
Malaise	AVELOX	ORAL								36	YR	A	M	20150215	CN	US	180	LBS	108555541
Gastrointestinal disorder	AVELOX	ORAL								36	YR	A	M	20150215	CN	US	180	LBS	108555541
Fatigue	AVELOX	ORAL								36	YR	A	M	20150215	CN	US	180	LBS	108555541
Diplopia	AVELOX	ORAL								36	YR	A	M	20150215	CN	US	180	LBS	108555541
Back pain	AVELOX	ORAL								36	YR	A	M	20150215	CN	US	180	LBS	108555541
Atrial fibrillation	AVELOX	ORAL								36	YR	A	M	20150215	CN	US	180	LBS	108555541
Arthralgia	AVELOX	ORAL								36	YR	A	M	20150215	CN	US	180	LBS	108555541
Pulmonary oedema	AVELOX	INTRAVENOUS	40	MG	SOLUTION FOR INFUSION	1X	40 MG, ONCE					E		20150205	MD	MX			107671281
Mouth ulceration	AVELOX				FILM-COATED TABLET		UNK			90	YR	E	F	20150120	CN	US			107275591
Drug dose omission	AVELOX				FILM-COATED TABLET		UNK			90	YR	E	F	20150120	CN	US			107275591
Aphthous stomatitis	AVELOX				FILM-COATED TABLET		UNK			90	YR	E	F	20150120	CN	US			107275591
Pruritus	AVELOX	ORAL	400	MG	FILM-COATED TABLET	QD	400 MG, QD			63	YR	A	F	20150108	PH	BE	65	KG	106974061
Paraesthesia	AVELOX	ORAL	400	MG	FILM-COATED TABLET	QD	400 MG, QD			63	YR	A	F	20150108	PH	BE	65	KG	106974061
Mouth swelling	AVELOX	ORAL	400	MG	FILM-COATED TABLET	QD	400 MG, QD			63	YR	A	F	20150108	PH	BE	65	KG	106974061
Hypersensitivity	AVELOX	ORAL	400	MG	FILM-COATED TABLET	QD	400 MG, QD			63	YR	A	F	20150108	PH	BE	65	KG	106974061
Deafness	AVELOX	ORAL	400	MG	FILM-COATED TABLET	QD	400 MG, QD			63	YR	A	F	20150108	PH	BE	65	KG	106974061
Blindness	AVELOX	ORAL	400	MG	FILM-COATED TABLET	QD	400 MG, QD			63	YR	A	F	20150108	PH	BE	65	KG	106974061
Anaphylactic shock	AVELOX	ORAL	400	MG	FILM-COATED TABLET	QD	400 MG, QD			63	YR	A	F	20150108	PH	BE	65	KG	106974061
Activities of daily living impaired	AVELOX	ORAL	400	MG	FILM-COATED TABLET	QD	400 MG, QD			63	YR	A	F	20150108	PH	BE	65	KG	106974061
Hypersensitivity	MOXEZA	Ophthalmic	1	DF	EYE DROPS		1 DF, UNK			4	YR		F	20150813	CN	COUNTRY NOT SPECIFIED			113793711
Tinnitus	AVELOX	Oral				QD				36	YR		F	20150801		US	150	LBS	113442901
Neuropathy peripheral	AVELOX	Oral				QD				36	YR		F	20150801		US	150	LBS	113442901
Gait disturbance	AVELOX	Oral				QD				36	YR		F	20150801		US	150	LBS	113442901
Fall	AVELOX	Oral				QD				36	YR		F	20150801		US	150	LBS	113442901
Dysstasia	AVELOX	Oral				QD				36	YR		F	20150801		US	150	LBS	113442901
Plantar fasciitis	AVELOX	Oral	1	DF		QD				59	YR		F	20150531		US			111561571
No therapeutic response	AVELOX	Oral	1	DF		QD				59	YR		F	20150531		US			111561571
Flatulence	AVELOX		400	MG	FILM-COATED TABLET		400 MG, UNK						F	20150825	CN	US			114171891
Off label use	VIGAMOX	Ophthalmic	1	GTT	EYE DROPS	QID	1 GTT, QID			86	YR		F	20150818	CN	US			113929841
Eye irritation	VIGAMOX	Ophthalmic	1	GTT	EYE DROPS	QID	1 GTT, QID			86	YR		F	20150818	CN	US			113929841
Bone marrow toxicity	MOXIFLOXACIN.	Unknown								16	YR		F	20150824	OT	IT			112915832
Seizure	VIGAMOX	Ophthalmic	1	GTT	EYE DROPS	BID	1 GTT, BID			51	YR		F	20150714	CN	US			112712591
Scratch	VIGAMOX	Ophthalmic	1	GTT	EYE DROPS	BID	1 GTT, BID			51	YR		F	20150714	CN	US			112712591
Pain in jaw	VIGAMOX	Ophthalmic	1	GTT	EYE DROPS	BID	1 GTT, BID			51	YR		F	20150714	CN	US			112712591
Off label use	VIGAMOX	Ophthalmic	1	GTT	EYE DROPS	BID	1 GTT, BID			51	YR		F	20150714	CN	US			112712591
Contusion	VIGAMOX	Ophthalmic	1	GTT	EYE DROPS	BID	1 GTT, BID			51	YR		F	20150714	CN	US			112712591
Restlessness	AVELOX	Intravenous drip	.4	G	SOLUTION FOR INFUSION	QD	0.4 G, QD	1	G	84	YR	E	M	20150619	MD	CN			112015321
Hallucination, visual	AVELOX	Intravenous drip	.4	G	SOLUTION FOR INFUSION	QD	0.4 G, QD	1	G	84	YR	E	M	20150619	MD	CN			112015321
Hallucination	AVELOX	Intravenous drip	.4	G	SOLUTION FOR INFUSION	QD	0.4 G, QD	1	G	84	YR	E	M	20150619	MD	CN			112015321
Delirium	AVELOX	Intravenous drip	.4	G	SOLUTION FOR INFUSION	QD	0.4 G, QD	1	G	84	YR	E	M	20150619	MD	CN			112015321
Tendon pain	AVELOX	Oral	1	DF	TABLET	QD	1 TABLET ONCE DAILY TAKEN BY MOUTH			48	YR		M	20150605		US	195	LBS	111761861
Paraesthesia	AVELOX	Oral	1	DF	TABLET	QD	1 TABLET ONCE DAILY TAKEN BY MOUTH			48	YR		M	20150605		US	195	LBS	111761861
Pain in extremity	AVELOX	Oral	1	DF	TABLET	QD	1 TABLET ONCE DAILY TAKEN BY MOUTH			48	YR		M	20150605		US	195	LBS	111761861
Nausea	AVELOX	Oral	1	DF	TABLET	QD	1 TABLET ONCE DAILY TAKEN BY MOUTH			48	YR		M	20150605		US	195	LBS	111761861
Fatigue	AVELOX	Oral	1	DF	TABLET	QD	1 TABLET ONCE DAILY TAKEN BY MOUTH			48	YR		M	20150605		US	195	LBS	111761861
Emotional disorder	AVELOX	Oral	1	DF	TABLET	QD	1 TABLET ONCE DAILY TAKEN BY MOUTH			48	YR		M	20150605		US	195	LBS	111761861
Burning sensation	AVELOX	Oral	1	DF	TABLET	QD	1 TABLET ONCE DAILY TAKEN BY MOUTH			48	YR		M	20150605		US	195	LBS	111761861
Abasia	AVELOX	Oral	1	DF	TABLET	QD	1 TABLET ONCE DAILY TAKEN BY MOUTH			48	YR		M	20150605		US	195	LBS	111761861
Corneal thinning	VIGAMOX	Ophthalmic			EYE DROPS		UNK			80	YR		F	20150608	MD	ZA			111728901
Eye haemorrhage	VIGAMOX		1	GTT		QID	1 DROP 4XDAILY, 3XDAILY , INTO THE EYE			54	YR		F	20150601		US	130	LBS	111597281
Swelling	AVELOX				FILM-COATED TABLET		UNK			30	YR	A	F	20150424	CN	MX			110621811
Rash	AVELOX				FILM-COATED TABLET		UNK			30	YR	A	F	20150424	CN	MX			110621811
Pyrexia	AVELOX				FILM-COATED TABLET		UNK			30	YR	A	F	20150424	CN	MX			110621811
Poisoning	AVELOX				FILM-COATED TABLET		UNK			30	YR	A	F	20150424	CN	MX			110621811
Dyspnoea	AVELOX				FILM-COATED TABLET		UNK			30	YR	A	F	20150424	CN	MX			110621811
Drug hypersensitivity	AVELOX				FILM-COATED TABLET		UNK						M	20150422	CN	US			110621721
Feeling hot	AVELOX	ORAL	400	MG	FILM-COATED TABLET	QD	400 MG, QD			40	YR	A	F	20150317	MD	HR	95	KG	109216071
Erythema	AVELOX	ORAL	400	MG	FILM-COATED TABLET	QD	400 MG, QD			40	YR	A	F	20150317	MD	HR	95	KG	109216071
Dyspnoea	AVELOX	ORAL	400	MG	FILM-COATED TABLET	QD	400 MG, QD			40	YR	A	F	20150317	MD	HR	95	KG	109216071
Chills	AVELOX	ORAL	400	MG	FILM-COATED TABLET	QD	400 MG, QD			40	YR	A	F	20150317	MD	HR	95	KG	109216071
Blood pressure decreased	AVELOX	ORAL	400	MG	FILM-COATED TABLET	QD	400 MG, QD			40	YR	A	F	20150317	MD	HR	95	KG	109216071
Asthenia	AVELOX	ORAL	400	MG	FILM-COATED TABLET	QD	400 MG, QD			40	YR	A	F	20150317	MD	HR	95	KG	109216071
Tendon disorder	AVELOX					QD	1 A DAT 19 DAYS			45	YR		M	20150205		US	190	LBS	107771411
Myalgia	AVELOX					QD	1 A DAT 19 DAYS			45	YR		M	20150205		US	190	LBS	107771411
Arthralgia	AVELOX					QD	1 A DAT 19 DAYS			45	YR		M	20150205		US	190	LBS	107771411
Toxicity to various agents	Moxifloxacin	Ophthalmic				QID				10	YR		F	20150625	MD	IN			112175131
Punctate keratitis	Moxifloxacin	Ophthalmic				QID				10	YR		F	20150625	MD	IN			112175131
Vessel puncture site swelling	AVELOX	Intravenous (not otherwise specified)	400	MG	SOLUTION FOR INFUSION	QD	400 MG, QD			56	YR	A	F	20150617	PH	US			110905312
Vessel puncture site erythema	AVELOX	Intravenous (not otherwise specified)	400	MG	SOLUTION FOR INFUSION	QD	400 MG, QD			56	YR	A	F	20150617	PH	US			110905312
Injection site vesicles	AVELOX	Intravenous (not otherwise specified)	400	MG	SOLUTION FOR INFUSION	QD	400 MG, QD			56	YR	A	F	20150617	PH	US			110905312
Diarrhoea	AVELOX	Oral	400	MG	FILM-COATED TABLET	QD	400 MG, QD						F	20150505	CN	US			110900631
Injury	AVELOX				FILM-COATED TABLET								F	20150209	CN	DE			107789791
Weight bearing difficulty	AVELOX	ORAL	1	DF	FILM-COATED TABLET	QD	1 DF, QD			35	YR	A	F	20150112	CN	CA	66	KG	107041521
Tendon rupture	AVELOX	ORAL	1	DF	FILM-COATED TABLET	QD	1 DF, QD			35	YR	A	F	20150112	CN	CA	66	KG	107041521
Myalgia	AVELOX	ORAL	1	DF	FILM-COATED TABLET	QD	1 DF, QD			35	YR	A	F	20150112	CN	CA	66	KG	107041521
Joint range of motion decreased	AVELOX	ORAL	1	DF	FILM-COATED TABLET	QD	1 DF, QD			35	YR	A	F	20150112	CN	CA	66	KG	107041521
Burning sensation	AVELOX	ORAL	1	DF	FILM-COATED TABLET	QD	1 DF, QD			35	YR	A	F	20150112	CN	CA	66	KG	107041521
Ocular hyperaemia	VIGAMOX	Ophthalmic	1	GTT	EYE DROPS		1 GTT, UNK						F	20150807	CN	US			113560182
Eye pain	VIGAMOX	Ophthalmic	1	GTT	EYE DROPS		1 GTT, UNK						F	20150807	CN	US			113560182
Eye irritation	VIGAMOX	Ophthalmic	1	GTT	EYE DROPS		1 GTT, UNK						F	20150807	CN	US			113560182
Condition aggravated	VIGAMOX	Ophthalmic	1	GTT	EYE DROPS		1 GTT, UNK						F	20150807	CN	US			113560182
Eye infection	VIGAMOX	Ophthalmic	1	GTT	EYE DROPS		1 GTT, UNK			8	YR		F	20150721	CN	US			112878001
Condition aggravated	VIGAMOX	Ophthalmic	1	GTT	EYE DROPS		1 GTT, UNK			8	YR		F	20150721	CN	US			112878001
Diabetes mellitus inadequate control	AVELOX	Oral	400	MG	FILM-COATED TABLET		400 MG, UNK						M	20150714	PH	NL			112698181
Tendonitis	AVELOX		400	MG	FILM-COATED TABLET	QD	400 MG, QD			52	YR	A	F	20150729	OT	FI			112410092
Tendon pain	AVELOX		400	MG	FILM-COATED TABLET	QD	400 MG, QD			52	YR	A	F	20150729	OT	FI			112410092
Infective tenosynovitis	AVELOX		400	MG	FILM-COATED TABLET	QD	400 MG, QD			52	YR	A	F	20150729	OT	FI			112410092
Infusion related reaction	AVELOX	Intravenous (not otherwise specified)	400	MG		QD								20150512	PH	COUNTRY NOT SPECIFIED			111127801
Vasculitis	AVELOX				SOLUTION FOR INFUSION								F	20150508	CN	GT			110992361
Tension	MOXIFLOXACIN HCL 400 MG ALVOGNANCY	Oral	400	MG	COATED TABLET	QD				81	YR		F	20150804		US	165	LBS	113791481
Tendon pain	MOXIFLOXACIN HCL 400 MG ALVOGNANCY	Oral	400	MG	COATED TABLET	QD				81	YR		F	20150804		US	165	LBS	113791481
Pain in extremity	MOXIFLOXACIN HCL 400 MG ALVOGNANCY	Oral	400	MG	COATED TABLET	QD				81	YR		F	20150804		US	165	LBS	113791481
Musculoskeletal disorder	MOXIFLOXACIN HCL 400 MG ALVOGNANCY	Oral	400	MG	COATED TABLET	QD				81	YR		F	20150804		US	165	LBS	113791481
Product use issue	MOXIFLOXACIN ORAL				FILM-COATED TABLET								F	20150730	PH	CN			113240311
Foetal growth restriction	MOXIFLOXACIN ORAL				FILM-COATED TABLET								F	20150730	PH	CN			113240311
Exposure during pregnancy	MOXIFLOXACIN ORAL				FILM-COATED TABLET								F	20150730	PH	CN			113240311
Drug ineffective	AVELOX				FILM-COATED TABLET		UNK						M	20150609	CN	DE			111753961
Stomatitis	moxifloxacin	Oral	400	MG		QD	400 MILLIGRAM DAILY;	1600	MG	50	YR		M	20150424	MD	DE	72	KG	110630891
Somnolence	moxifloxacin	Oral	400	MG		QD	400 MILLIGRAM DAILY;	1600	MG	50	YR		M	20150424	MD	DE	72	KG	110630891
Pyrexia	moxifloxacin	Oral	400	MG		QD	400 MILLIGRAM DAILY;	1600	MG	50	YR		M	20150424	MD	DE	72	KG	110630891
Conjunctivitis	moxifloxacin	Oral	400	MG		QD	400 MILLIGRAM DAILY;	1600	MG	50	YR		M	20150424	MD	DE	72	KG	110630891
Anaphylactic shock	AVELOX	Oral			FILM-COATED TABLET		UNK						M	20150413	CN	US			110318541
Myocarditis	AVELOX	INTRAVENOUS			SOLUTION FOR INFUSION		UNK			41	YR	A	M	20150302	OT	RU			108775331
Visual acuity reduced	VIGAMOX	OPHTHALMIC			EYE DROPS		3-4 TIMES DAILY					A	M	20150121	MD	BG	80	KG	107279381
Corneal erosion	VIGAMOX	OPHTHALMIC			EYE DROPS		3-4 TIMES DAILY					A	M	20150121	MD	BG	80	KG	107279381
Interstitial lung disease	AVELOX	Oral	400	MG	FILM-COATED TABLET	QD	400 MG, QD			67	YR	E	M	20150811	CN	JP	59	KG	113660381
Generalised erythema	AVELOX	Oral			FILM-COATED TABLET		UNK			25	YR	A	F	20150805	PH	JP	57	KG	113423661
Eyelid oedema	AVELOX	Oral			FILM-COATED TABLET		UNK			25	YR	A	F	20150805	PH	JP	57	KG	113423661
Dyspnoea	AVELOX	Oral			FILM-COATED TABLET		UNK			25	YR	A	F	20150805	PH	JP	57	KG	113423661
Anaphylactic shock	AVELOX	Oral			FILM-COATED TABLET		UNK			25	YR	A	F	20150805	PH	JP	57	KG	113423661
Neuropathy peripheral	AVELOX	Oral			FILM-COATED TABLET		UNK			76	YR	E	F	20150709	CN	GB	83.91	KG	112560391
Bulbar poliomyelitis	AVELOX	Oral			FILM-COATED TABLET		UNK			76	YR	E	F	20150709	CN	GB	83.91	KG	112560391
Balance disorder	AVELOX	Oral			FILM-COATED TABLET		UNK			76	YR	E	F	20150709	CN	GB	83.91	KG	112560391
Palpitations	MOXIFLOXACIN ORAL									50	YR	A	F	20150508	OT	SE			111009011
Electrocardiogram QT prolonged	MOXIFLOXACIN ORAL									50	YR	A	F	20150508	OT	SE			111009011
Drug interaction	MOXIFLOXACIN ORAL									50	YR	A	F	20150508	OT	SE			111009011
Dizziness	MOXIFLOXACIN ORAL									50	YR	A	F	20150508	OT	SE			111009011
Vessel puncture site erythema	AVELOX	Intravenous (not otherwise specified)	400	MG	SOLUTION FOR INFUSION	QD	400 MG, QD			67	YR	E	M	20150616	PH	US			110934782
Pulmonary oedema	AVELOX	INTRAVENOUS	40	MG	SOLUTION FOR INFUSION	1X	40 MG, ONCE DISSOLVE IN (250 ML)					E	M	20150129	MD	MX			107480421
Ocular hyperaemia	VIGAMOX	OPHTHALMIC			EYE DROPS		UNK			81	YR		F	20150112	CN	US			106679423
Herpes ophthalmic	VIGAMOX	OPHTHALMIC			EYE DROPS		UNK			81	YR		F	20150112	CN	US			106679423
Eye pain	VIGAMOX	OPHTHALMIC			EYE DROPS		UNK			81	YR		F	20150112	CN	US			106679423
Eye oedema	VIGAMOX	OPHTHALMIC			EYE DROPS		UNK			81	YR		F	20150112	CN	US			106679423
Angioedema	MOXIFLOXACIN.	Oral	400	MG		QD				58	YR		M	20150819	PH	US	110	KG	114039381
Tremor	AVELOX	Oral			FILM-COATED TABLET		UNK			64	YR	A	F	20150429	CN	US			110744591
Palpitations	AVELOX	Oral			FILM-COATED TABLET		UNK			64	YR	A	F	20150429	CN	US			110744591
Fall	AVELOX	Oral			FILM-COATED TABLET		UNK			64	YR	A	F	20150429	CN	US			110744591
Tendonitis	AVELOX	Intravenous (not otherwise specified)			SOLUTION FOR INFUSION					61	YR	A	F	20150423	CN	US			110621821
Somatoform disorder	AVELOX	Intravenous drip	.4	G	SOLUTION FOR INFUSION	QD	0.4 G, QD			84	YR	E	M	20150422	OT	CN	64	KG	110621801
Weight decreased	MOXIFLOXACIN HCL	Oral				QD	1 TABLET			57	YR		F	20150404		US	148	LBS	109939121
Tearfulness	MOXIFLOXACIN HCL	Oral				QD	1 TABLET			57	YR		F	20150404		US	148	LBS	109939121
Headache	MOXIFLOXACIN HCL	Oral				QD	1 TABLET			57	YR		F	20150404		US	148	LBS	109939121
Feeling abnormal	MOXIFLOXACIN HCL	Oral				QD	1 TABLET			57	YR		F	20150404		US	148	LBS	109939121
Feeding disorder	MOXIFLOXACIN HCL	Oral				QD	1 TABLET			57	YR		F	20150404		US	148	LBS	109939121
Fatigue	MOXIFLOXACIN HCL	Oral				QD	1 TABLET			57	YR		F	20150404		US	148	LBS	109939121
Chest pain	MOXIFLOXACIN HCL	Oral				QD	1 TABLET			57	YR		F	20150404		US	148	LBS	109939121
Alopecia	MOXIFLOXACIN HCL	Oral				QD	1 TABLET			57	YR		F	20150404		US	148	LBS	109939121
Abdominal pain	MOXIFLOXACIN HCL	Oral				QD	1 TABLET			57	YR		F	20150404		US	148	LBS	109939121
Tendon pain	AVELOX	ORAL	400	MG		QD				42	YR		M	20150125		US	165	LBS	107449491
Quality of life decreased	AVELOX	ORAL	400	MG		QD				42	YR		M	20150125		US	165	LBS	107449491
Product packaging issue	AVELOX	ORAL	400	MG		QD				42	YR		M	20150125		US	165	LBS	107449491
Pain in extremity	AVELOX	ORAL	400	MG		QD				42	YR		M	20150125		US	165	LBS	107449491
Neuropathy peripheral	AVELOX	ORAL	400	MG		QD				42	YR		M	20150125		US	165	LBS	107449491
Hip arthroplasty	AVELOX	ORAL	400	MG		QD				42	YR		M	20150125		US	165	LBS	107449491
Cartilage injury	AVELOX	ORAL	400	MG		QD				42	YR		M	20150125		US	165	LBS	107449491
Arthralgia	AVELOX	ORAL	400	MG		QD				42	YR		M	20150125		US	165	LBS	107449491
Drug hypersensitivity	AVELOX				FILM-COATED TABLET		UNK					A	F	20150729	CN	US			113198161
Vitreous floaters	VIGAMOX	Ophthalmic			EYE DROPS		UNK			61	YR		F	20150623	CN	US	108.39	KG	112139581
Visual impairment	VIGAMOX	Ophthalmic			EYE DROPS		UNK			61	YR		F	20150623	CN	US	108.39	KG	112139581
Vision blurred	VIGAMOX	Ophthalmic			EYE DROPS		UNK			61	YR		F	20150623	CN	US	108.39	KG	112139581
Sinusitis	VIGAMOX	Ophthalmic			EYE DROPS		UNK			61	YR		F	20150623	CN	US	108.39	KG	112139581
Pupillary disorder	VIGAMOX	Ophthalmic			EYE DROPS		UNK			61	YR		F	20150623	CN	US	108.39	KG	112139581
Photopsia	VIGAMOX	Ophthalmic			EYE DROPS		UNK			61	YR		F	20150623	CN	US	108.39	KG	112139581
Photophobia	VIGAMOX	Ophthalmic			EYE DROPS		UNK			61	YR		F	20150623	CN	US	108.39	KG	112139581
Iris atrophy	VIGAMOX	Ophthalmic			EYE DROPS		UNK			61	YR		F	20150623	CN	US	108.39	KG	112139581
Halo vision	VIGAMOX	Ophthalmic			EYE DROPS		UNK			61	YR		F	20150623	CN	US	108.39	KG	112139581
Eyelid oedema	VIGAMOX	Ophthalmic			EYE DROPS		UNK			61	YR		F	20150623	CN	US	108.39	KG	112139581
Eye discharge	VIGAMOX	Ophthalmic			EYE DROPS		UNK			61	YR		F	20150623	CN	US	108.39	KG	112139581
Dyspnoea	VIGAMOX	Ophthalmic			EYE DROPS		UNK			61	YR		F	20150623	CN	US	108.39	KG	112139581
Bronchitis	VIGAMOX	Ophthalmic			EYE DROPS		UNK			61	YR		F	20150623	CN	US	108.39	KG	112139581
Anaphylactic reaction	AVELOX	Oral			FILM-COATED TABLET		UNK						F	20150618	CN	US			111994261
Drug ineffective for unapproved indication	MOXIFLOXACIN IV				SOLUTION FOR INFUSION					28	YR	A	F	20150529	OT	US			111495561
Clostridium difficile colitis	MOXIFLOXACIN IV				SOLUTION FOR INFUSION					28	YR	A	F	20150529	OT	US			111495561
Visual acuity reduced	VIGAMOX	Ophthalmic	1	GTT	EYE DROPS	QID	1 GTT, QID			25	YR		F	20150430	OT	IN			110772251
Vision blurred	VIGAMOX	Ophthalmic	1	GTT	EYE DROPS	QID	1 GTT, QID			25	YR		F	20150430	OT	IN			110772251
Ocular hyperaemia	VIGAMOX	Ophthalmic	1	GTT	EYE DROPS	QID	1 GTT, QID			25	YR		F	20150430	OT	IN			110772251
Incorrect drug administration duration	VIGAMOX	Ophthalmic	1	GTT	EYE DROPS	QID	1 GTT, QID			25	YR		F	20150430	OT	IN			110772251
Hypopyon	VIGAMOX	Ophthalmic	1	GTT	EYE DROPS	QID	1 GTT, QID			25	YR		F	20150430	OT	IN			110772251
Eye pain	VIGAMOX	Ophthalmic	1	GTT	EYE DROPS	QID	1 GTT, QID			25	YR		F	20150430	OT	IN			110772251
Corneal oedema	VIGAMOX	Ophthalmic	1	GTT	EYE DROPS	QID	1 GTT, QID			25	YR		F	20150430	OT	IN			110772251
Corneal infiltrates	VIGAMOX	Ophthalmic	1	GTT	EYE DROPS	QID	1 GTT, QID			25	YR		F	20150430	OT	IN			110772251
Corneal flap complication	VIGAMOX	Ophthalmic	1	GTT	EYE DROPS	QID	1 GTT, QID			25	YR		F	20150430	OT	IN			110772251
Corneal epithelium defect	VIGAMOX	Ophthalmic	1	GTT	EYE DROPS	QID	1 GTT, QID			25	YR		F	20150430	OT	IN			110772251
Corneal deposits	VIGAMOX	Ophthalmic	1	GTT	EYE DROPS	QID	1 GTT, QID			25	YR		F	20150430	OT	IN			110772251
Angioedema	MOXIFLOXACIN	ORAL					MG			71	YR		M	20141217	PH	US	94.9	KG	109284311
Interstitial lung disease	AVELOX	ORAL	400	MG	FILM-COATED TABLET	QD	400 MG, QD	2000	MG	85	YR	E	M	20150325	MD	JP			109074252
Product use issue	MOXIFLOXACIN ORAL		400	MG			DAILY DOSE 400 MG			22	YR	A	M	20150218	OT	GB			108165511
Optic neuropathy	MOXIFLOXACIN ORAL		400	MG			DAILY DOSE 400 MG			22	YR	A	M	20150218	OT	GB			108165511
Pulmonary oedema	AVELOX	INTRAVENOUS	40	MG	SOLUTION FOR INFUSION	1X	40 MG, ONCE							20150129	MD	MX			107480881
Pain in extremity	AVELOX					QD	TAKEN BY MOUTH			17	YR	T	M	20150122	CN	CA	145	LBS	107440901
Feeding disorder	AVELOX					QD	TAKEN BY MOUTH			17	YR	T	M	20150122	CN	CA	145	LBS	107440901
Abdominal pain upper	AVELOX					QD	TAKEN BY MOUTH			17	YR	T	M	20150122	CN	CA	145	LBS	107440901
Product use issue	AVELOX		1	DF	FILM-COATED TABLET	QD	DAILY DOSE 1 DF							20150828	CN	CN			114324851
Mental impairment	AVELOX		1	DF	FILM-COATED TABLET	QD	DAILY DOSE 1 DF							20150828	CN	CN			114324851
Anxiety	AVELOX		1	DF	FILM-COATED TABLET	QD	DAILY DOSE 1 DF							20150828	CN	CN			114324851
Therapeutic response unexpected	AVELOX	Oral			FILM-COATED TABLET		UNK						M	20150519	CN	US			111216091
Off label use	AVELOX	Oral			FILM-COATED TABLET		UNK						M	20150519	CN	US			111216091
Skin discolouration	AVELOX				SOLUTION FOR INFUSION		UNK							20150223	CN	CN			108632751
Neutrophil count abnormal	AVELOX				SOLUTION FOR INFUSION		UNK							20150223	CN	CN			108632751
Myalgia	AVELOX				SOLUTION FOR INFUSION		UNK							20150223	CN	CN			108632751
C-reactive protein abnormal	AVELOX				SOLUTION FOR INFUSION		UNK							20150223	CN	CN			108632751
Bone pain	AVELOX				SOLUTION FOR INFUSION		UNK							20150223	CN	CN			108632751
Blood creatinine abnormal	AVELOX				SOLUTION FOR INFUSION		UNK							20150223	CN	CN			108632751
Melaena	AVELOX	ORAL	400	MG	FILM-COATED TABLET	QD	400 MG, QD	4400	MG	80	YR	E	M	20150130	MD	HR			107510941
International normalised ratio increased	AVELOX	ORAL	400	MG	FILM-COATED TABLET	QD	400 MG, QD	4400	MG	80	YR	E	M	20150130	MD	HR			107510941
Haematemesis	AVELOX	ORAL	400	MG	FILM-COATED TABLET	QD	400 MG, QD	4400	MG	80	YR	E	M	20150130	MD	HR			107510941
Cardio-respiratory arrest	AVELOX	ORAL	400	MG	FILM-COATED TABLET	QD	400 MG, QD	4400	MG	80	YR	E	M	20150130	MD	HR			107510941
Anaemia	AVELOX	ORAL	400	MG	FILM-COATED TABLET	QD	400 MG, QD	4400	MG	80	YR	E	M	20150130	MD	HR			107510941
Pulmonary embolism	MOXIFLOXACIN IV		400	MG	SOLUTION FOR INFUSION	BID	400 MG, BID			81	YR	E	F	20150821	OT	FR			114031111
Off label use	MOXIFLOXACIN IV		400	MG	SOLUTION FOR INFUSION	BID	400 MG, BID			81	YR	E	F	20150821	OT	FR			114031111
Drug ineffective for unapproved indication	MOXIFLOXACIN IV		400	MG	SOLUTION FOR INFUSION	BID	400 MG, BID			81	YR	E	F	20150821	OT	FR			114031111
Seizure	AVELOX	Oral				QD	1 PILL			61	YR		M	20150707	MD	US	175	LBS	112527421
Headache	AVELOX	Oral				QD	1 PILL			61	YR		M	20150707	MD	US	175	LBS	112527421
Device malfunction	AVELOX		400	MG	SOLUTION FOR INFUSION		400 MG, UNK						M	20150629	CN	US			112250461
Cardiac disorder	AVELOX		400	MG	SOLUTION FOR INFUSION		400 MG, UNK						M	20150629	CN	US			112250461
Atrioventricular block	AVELOX		400	MG	SOLUTION FOR INFUSION		400 MG, UNK						M	20150629	CN	US			112250461
Scar	AVELOX	Oral				QD	1 PILL			53	YR		F	20150520		US	194	LBS	111305881
Hypoaesthesia oral	AVELOX	Oral				QD	1 PILL			53	YR		F	20150520		US	194	LBS	111305881
Hypoaesthesia	AVELOX	Oral				QD	1 PILL			53	YR		F	20150520		US	194	LBS	111305881
Abscess neck	AVELOX	Oral				QD	1 PILL			53	YR		F	20150520		US	194	LBS	111305881
Exposure during pregnancy	AVELOX				FILM-COATED TABLET								F	20150317	PH	CN			109258581
Abortion	AVELOX				FILM-COATED TABLET								F	20150317	PH	CN			109258581
Drug hypersensitivity	MOXIFLOXACIN.	Unknown												20150728	CN	US			109204662
Visual impairment	VIGAMOX									37	YR		F	20150213		US	185	LBS	108538351
Urticaria	VIGAMOX									37	YR		F	20150213		US	185	LBS	108538351
Optic neuritis	VIGAMOX									37	YR		F	20150213		US	185	LBS	108538351
Ocular hyperaemia	VIGAMOX									37	YR		F	20150213		US	185	LBS	108538351
Eye swelling	VIGAMOX									37	YR		F	20150213		US	185	LBS	108538351
Eye pruritus	VIGAMOX									37	YR		F	20150213		US	185	LBS	108538351
Eye irritation	VIGAMOX									37	YR		F	20150213		US	185	LBS	108538351
Vitamin B12 deficiency	AVELOX									52	YR		M	20140104		US	145	LBS	106930321
Toxicity to various agents	AVELOX									52	YR		M	20140104		US	145	LBS	106930321
Neuropathy peripheral	AVELOX									52	YR		M	20140104		US	145	LBS	106930321
Muscle spasms	AVELOX									52	YR		M	20140104		US	145	LBS	106930321
Gait disturbance	AVELOX									52	YR		M	20140104		US	145	LBS	106930321
Fear	AVELOX									52	YR		M	20140104		US	145	LBS	106930321
Fatigue	AVELOX									52	YR		M	20140104		US	145	LBS	106930321
Discomfort	AVELOX									52	YR		M	20140104		US	145	LBS	106930321
Brain neoplasm	AVELOX									52	YR		M	20140104		US	145	LBS	106930321
Bone pain	AVELOX									52	YR		M	20140104		US	145	LBS	106930321
Asthenia	AVELOX									52	YR		M	20140104		US	145	LBS	106930321
Productive cough	AVELOX		400	MG	FILM-COATED TABLET	QD	400 MG, QD			63	YR	A	F	20150202	CN	CA			84227292
Haemoptysis	AVELOX		400	MG	FILM-COATED TABLET	QD	400 MG, QD			63	YR	A	F	20150202	CN	CA			84227292
Shock	AVELOX				SOLUTION FOR INFUSION		UNK			73	YR	E	F	20150608	CN	CN			111703661
Carcinoembryonic antigen increased	AVELOX				SOLUTION FOR INFUSION		UNK			73	YR	E	F	20150608	CN	CN			111703661
Cardiac flutter	AVELOX	ORAL	400	MG	FILM-COATED TABLET		400 MG, UNK						M	20150316	CN	US			109162711
Off label use	MOXIFLOXACIN	UNKNOWN	1	DF	EYE DROPS	1X	1 DF, ONCE/SINGLE			45	YR		F	20150225	OT	CN			108690351
Glaucoma	MOXIFLOXACIN	UNKNOWN	1	DF	EYE DROPS	1X	1 DF, ONCE/SINGLE			45	YR		F	20150225	OT	CN			108690351
Endophthalmitis	MOXIFLOXACIN	UNKNOWN	1	DF	EYE DROPS	1X	1 DF, ONCE/SINGLE			45	YR		F	20150225	OT	CN			108690351
Corneal perforation	MOXIFLOXACIN	UNKNOWN	1	DF	EYE DROPS	1X	1 DF, ONCE/SINGLE			45	YR		F	20150225	OT	CN			108690351
Corneal infiltrates	MOXIFLOXACIN	UNKNOWN	1	DF	EYE DROPS	1X	1 DF, ONCE/SINGLE			45	YR		F	20150225	OT	CN			108690351
Corneal abscess	MOXIFLOXACIN	UNKNOWN	1	DF	EYE DROPS	1X	1 DF, ONCE/SINGLE			45	YR		F	20150225	OT	CN			108690351
Hepatic enzyme increased	AVELOX				FILM-COATED TABLET		UNK			86	YR	E	M	20150612	CN	US			111846421
Faeces discoloured	AVELOX	Oral	400	MG	FILM-COATED TABLET		400 MG, DAILY			92	YR	E	F	20150604	CN	CA			111641391
Hypoglycaemic unconsciousness	AVELOX	Oral	400	MG	FILM-COATED TABLET	QD	400 MG, QD							20150602	MD	JP			111550751
Hypoglycaemia	AVELOX	Oral	400	MG	FILM-COATED TABLET	QD	400 MG, QD							20150602	MD	JP			111550751
Venipuncture site rash	AVELOX	Intravenous (not otherwise specified)	400	MG	SOLUTION FOR INFUSION	QD	400 MG, QD			70	YR	E	M	20150618	PH	US			110980312
Rash	AVELOX	Intravenous (not otherwise specified)	400	MG	SOLUTION FOR INFUSION	QD	400 MG, QD			70	YR	E	M	20150618	PH	US			110980312
Nervous system disorder	AVELOX				FILM-COATED TABLET		UNK						F	20150402	CN	US			109914731
Hemiplegia	AVELOX				FILM-COATED TABLET		UNK						F	20150402	CN	US			109914731
Colitis	AVELOX	ORAL	400	MG		QD	1 PILL FOR 7 DAYS DAILY			66	YR		F			US	151	LBS	108774301
Oxygen saturation decreased	AVELOX	INTRAVENOUS DRIP	.4	G	SOLUTION FOR INFUSION	QD	0.4 G, QD			83	YR	E	M	20150121	OT	CN	57	KG	107300391
Dyspnoea	AVELOX	INTRAVENOUS DRIP	.4	G	SOLUTION FOR INFUSION	QD	0.4 G, QD			83	YR	E	M	20150121	OT	CN	57	KG	107300391
Cold sweat	AVELOX	INTRAVENOUS DRIP	.4	G	SOLUTION FOR INFUSION	QD	0.4 G, QD			83	YR	E	M	20150121	OT	CN	57	KG	107300391
Blood pressure decreased	AVELOX	INTRAVENOUS DRIP	.4	G	SOLUTION FOR INFUSION	QD	0.4 G, QD			83	YR	E	M	20150121	OT	CN	57	KG	107300391
Pneumonia	AVELOX	Oral	400	MG	FILM-COATED TABLET	QD	400 MG, QD	2800	MG	65	YR	E	M	20150807	MD	JP	51.7	KG	113505191
Tuberculosis	MOXIFLOXACIN IV				SOLUTION FOR INFUSION					25	YR	A	M	20150706	OT	AU			112413131
Off label use	MOXIFLOXACIN IV				SOLUTION FOR INFUSION					25	YR	A	M	20150706	OT	AU			112413131
Pain	AVELOX				FILM-COATED TABLET		UNK						F	20150603	LW	US			111641891
Neuropathy peripheral	AVELOX				FILM-COATED TABLET		UNK						F	20150603	LW	US			111641891
Injury	AVELOX				FILM-COATED TABLET		UNK						F	20150603	LW	US			111641891
Emotional distress	AVELOX				FILM-COATED TABLET		UNK						F	20150603	LW	US			111641891
Stevens-Johnson syndrome	AVELOX				FILM-COATED TABLET		UNK			28	YR	A	F	20150316	LW	US			109161191
Apparent death	AVELOX				FILM-COATED TABLET		UNK			28	YR	A	F	20150316	LW	US			109161191
Vitritis	AVELOX				FILM-COATED TABLET		UNK			79	YR	E	M	20150225	LW	US			108677401
Visual impairment	AVELOX				FILM-COATED TABLET		UNK			79	YR	E	M	20150225	LW	US			108677401
Vision blurred	AVELOX				FILM-COATED TABLET		UNK			79	YR	E	M	20150225	LW	US			108677401
Uveitis	AVELOX				FILM-COATED TABLET		UNK			79	YR	E	M	20150225	LW	US			108677401
Quality of life decreased	AVELOX				FILM-COATED TABLET		UNK			79	YR	E	M	20150225	LW	US			108677401
Pigment dispersion syndrome	AVELOX				FILM-COATED TABLET		UNK			79	YR	E	M	20150225	LW	US			108677401
Photophobia	AVELOX				FILM-COATED TABLET		UNK			79	YR	E	M	20150225	LW	US			108677401
Pain	AVELOX				FILM-COATED TABLET		UNK			79	YR	E	M	20150225	LW	US			108677401
Mydriasis	AVELOX				FILM-COATED TABLET		UNK			79	YR	E	M	20150225	LW	US			108677401
Iritis	AVELOX				FILM-COATED TABLET		UNK			79	YR	E	M	20150225	LW	US			108677401
Iris transillumination defect	AVELOX				FILM-COATED TABLET		UNK			79	YR	E	M	20150225	LW	US			108677401
Iris hypopigmentation	AVELOX				FILM-COATED TABLET		UNK			79	YR	E	M	20150225	LW	US			108677401
Iris disorder	AVELOX				FILM-COATED TABLET		UNK			79	YR	E	M	20150225	LW	US			108677401
Iridocyclitis	AVELOX				FILM-COATED TABLET		UNK			79	YR	E	M	20150225	LW	US			108677401
Intraocular pressure test	AVELOX				FILM-COATED TABLET		UNK			79	YR	E	M	20150225	LW	US			108677401
Injury	AVELOX				FILM-COATED TABLET		UNK			79	YR	E	M	20150225	LW	US			108677401
Holmes-Adie pupil	AVELOX				FILM-COATED TABLET		UNK			79	YR	E	M	20150225	LW	US			108677401
Glaucoma	AVELOX				FILM-COATED TABLET		UNK			79	YR	E	M	20150225	LW	US			108677401
Fatigue	AVELOX				FILM-COATED TABLET		UNK			79	YR	E	M	20150225	LW	US			108677401
Eye swelling	AVELOX				FILM-COATED TABLET		UNK			79	YR	E	M	20150225	LW	US			108677401
Eye pain	AVELOX				FILM-COATED TABLET		UNK			79	YR	E	M	20150225	LW	US			108677401
Eye inflammation	AVELOX				FILM-COATED TABLET		UNK			79	YR	E	M	20150225	LW	US			108677401
Emotional distress	AVELOX				FILM-COATED TABLET		UNK			79	YR	E	M	20150225	LW	US			108677401
Diplopia	AVELOX				FILM-COATED TABLET		UNK			79	YR	E	M	20150225	LW	US			108677401
Conjunctival deposit	AVELOX				FILM-COATED TABLET		UNK			79	YR	E	M	20150225	LW	US			108677401
Anterior chamber inflammation	AVELOX				FILM-COATED TABLET		UNK			79	YR	E	M	20150225	LW	US			108677401
Anhedonia	AVELOX				FILM-COATED TABLET		UNK			79	YR	E	M	20150225	LW	US			108677401
Tremor	AVELOX	ORAL			FILM-COATED TABLET		UNK			75	YR	E	M	20150213	MD	CN			107927621
Productive cough	AVELOX	ORAL			FILM-COATED TABLET		UNK			75	YR	E	M	20150213	MD	CN			107927621
Parkinsonism	AVELOX	ORAL			FILM-COATED TABLET		UNK			75	YR	E	M	20150213	MD	CN			107927621
Myotonia	AVELOX	ORAL			FILM-COATED TABLET		UNK			75	YR	E	M	20150213	MD	CN			107927621
Musculoskeletal stiffness	AVELOX	ORAL			FILM-COATED TABLET		UNK			75	YR	E	M	20150213	MD	CN			107927621
Masked facies	AVELOX	ORAL			FILM-COATED TABLET		UNK			75	YR	E	M	20150213	MD	CN			107927621
Dizziness	AVELOX	ORAL			FILM-COATED TABLET		UNK			75	YR	E	M	20150213	MD	CN			107927621
Death	AVELOX	ORAL			FILM-COATED TABLET		UNK			75	YR	E	M	20150213	MD	CN			107927621
Condition aggravated	AVELOX	ORAL			FILM-COATED TABLET		UNK			75	YR	E	M	20150213	MD	CN			107927621
Renal impairment	MOXIFLOXACIN ORAL						UNK			20	YR	A		20150814	OT	BE			113830611
Polyserositis	MOXIFLOXACIN ORAL						UNK			20	YR	A		20150814	OT	BE			113830611
Hypergammaglobulinaemia	MOXIFLOXACIN ORAL						UNK			20	YR	A		20150814	OT	BE			113830611
Hepatocellular injury	MOXIFLOXACIN ORAL						UNK			20	YR	A		20150814	OT	BE			113830611
Eosinophilia	MOXIFLOXACIN ORAL						UNK			20	YR	A		20150814	OT	BE			113830611
Coagulopathy	MOXIFLOXACIN ORAL						UNK			20	YR	A		20150814	OT	BE			113830611
Rash	AVELOX	Oral	400	MG	FILM-COATED TABLET	QD	400 MG, QD						F	20150630	OT	US			112284981
Eyelid oedema	AVELOX	Oral	400	MG	FILM-COATED TABLET	QD	400 MG, QD						F	20150630	OT	US			112284981
Eye pruritus	AVELOX	Oral	400	MG	FILM-COATED TABLET	QD	400 MG, QD						F	20150630	OT	US			112284981
Urticaria	AVELOX				FILM-COATED TABLET		UNK						F	20150519	CN	US			111217131
Tendon rupture	AVELOX				FILM-COATED TABLET		UNK			83	YR	E	M	20150430	CN	AT			110789571
Rotator cuff syndrome	AVELOX				FILM-COATED TABLET		UNK			83	YR	E	M	20150430	CN	AT			110789571
Mental disorder	AVELOX	Oral	.4	G	FILM-COATED TABLET	QD	0.4 G, QD	5	G	88	YR	E	M	20150429	OT	CN	50	KG	110756101
Delirium	AVELOX	Oral	.4	G	FILM-COATED TABLET	QD	0.4 G, QD	5	G	88	YR	E	M	20150429	OT	CN	50	KG	110756101
Confusional state	AVELOX	ORAL	400	MG		QD				73	YR		M	20150319		US	150	LBS	109363521
Amnesia	AVELOX	ORAL	400	MG		QD				73	YR		M	20150319		US	150	LBS	109363521
Syncope	AVELOX	ORAL			FILM-COATED TABLET					71	YR	E	F	20150202	CN	US			107541941
Atrial fibrillation	AVELOX	ORAL			FILM-COATED TABLET					71	YR	E	F	20150202	CN	US			107541941
Mental disorder	AVELOX		400	MG	SOLUTION FOR INFUSION		400 MG, UNK			91	YR	E	M	20150121	OT	CN	70	KG	107261851
Abdominal discomfort	VIGAMOX	Ophthalmic	1	DF	EYE DROPS		1 GTT, UNK							20150813	CN	US			113769601
Hyperkalaemia	AVELOX	Oral	400	MG	FILM-COATED TABLET	QD	400 MG, QD							20150707	MD	JP			112429811
Bradycardia	AVELOX	Oral	400	MG	FILM-COATED TABLET	QD	400 MG, QD							20150707	MD	JP			112429811
Jaundice	AVELOX	Oral			FILM-COATED TABLET		UNK			63	YR	A	F	20150506	MD	AT	55	KG	110937031
Drug-induced liver injury	AVELOX	Oral			FILM-COATED TABLET		UNK			63	YR	A	F	20150506	MD	AT	55	KG	110937031
Vaginal laceration	AVELOX		400	MG	FILM-COATED TABLET	QD	400 MG, QD	800	MG	35	YR	A	F	20150406	PH	CA	52.15	KG	109795222
Rectal fissure	AVELOX		400	MG	FILM-COATED TABLET	QD	400 MG, QD	800	MG	35	YR	A	F	20150406	PH	CA	52.15	KG	109795222
Gout	AVELOX		400	MG	FILM-COATED TABLET	QD	400 MG, QD	800	MG	35	YR	A	F	20150406	PH	CA	52.15	KG	109795222
Glossitis	AVELOX		400	MG	FILM-COATED TABLET	QD	400 MG, QD	800	MG	35	YR	A	F	20150406	PH	CA	52.15	KG	109795222
Diarrhoea	AVELOX		400	MG	FILM-COATED TABLET	QD	400 MG, QD	800	MG	35	YR	A	F	20150406	PH	CA	52.15	KG	109795222
Atrophic glossitis	AVELOX		400	MG	FILM-COATED TABLET	QD	400 MG, QD	800	MG	35	YR	A	F	20150406	PH	CA	52.15	KG	109795222
Ageusia	AVELOX		400	MG	FILM-COATED TABLET	QD	400 MG, QD	800	MG	35	YR	A	F	20150406	PH	CA	52.15	KG	109795222
Pulmonary oedema	AVELOX	INTRAVENOUS	400	MG	SOLUTION FOR INFUSION	1X	400 MG, ONCE DISSOLVE IN 250 ML					E	M	20150129	MD	MX			107480851
Thirst	MOXIFLOXACIN ABZ 400 MG FILMTABLETTEN	Oral	400	MG		QD	400 MILLIGRAM DAILY;			39	YR		M	20150402	PH	DE			109795471
Swelling face	MOXIFLOXACIN ABZ 400 MG FILMTABLETTEN	Oral	400	MG		QD	400 MILLIGRAM DAILY;			39	YR		M	20150402	PH	DE			109795471
Rash	MOXIFLOXACIN ABZ 400 MG FILMTABLETTEN	Oral	400	MG		QD	400 MILLIGRAM DAILY;			39	YR		M	20150402	PH	DE			109795471
Hypertension	MOXIFLOXACIN ABZ 400 MG FILMTABLETTEN	Oral	400	MG		QD	400 MILLIGRAM DAILY;			39	YR		M	20150402	PH	DE			109795471
Erythema	MOXIFLOXACIN ABZ 400 MG FILMTABLETTEN	Oral	400	MG		QD	400 MILLIGRAM DAILY;			39	YR		M	20150402	PH	DE			109795471
Dizziness	MOXIFLOXACIN ABZ 400 MG FILMTABLETTEN	Oral	400	MG		QD	400 MILLIGRAM DAILY;			39	YR		M	20150402	PH	DE			109795471
Chills	MOXIFLOXACIN ABZ 400 MG FILMTABLETTEN	Oral	400	MG		QD	400 MILLIGRAM DAILY;			39	YR		M	20150402	PH	DE			109795471
Tremor	AVELOX					QD	1 PER DAY			51	YR		F	20150203		US	185	LBS	107659861
Sciatica	AVELOX					QD	1 PER DAY			51	YR		F	20150203		US	185	LBS	107659861
Nightmare	AVELOX					QD	1 PER DAY			51	YR		F	20150203		US	185	LBS	107659861
Neck pain	AVELOX					QD	1 PER DAY			51	YR		F	20150203		US	185	LBS	107659861
Musculoskeletal stiffness	AVELOX					QD	1 PER DAY			51	YR		F	20150203		US	185	LBS	107659861
Musculoskeletal pain	AVELOX					QD	1 PER DAY			51	YR		F	20150203		US	185	LBS	107659861
Insomnia	AVELOX					QD	1 PER DAY			51	YR		F	20150203		US	185	LBS	107659861
Influenza	AVELOX					QD	1 PER DAY			51	YR		F	20150203		US	185	LBS	107659861
Hypoaesthesia	AVELOX					QD	1 PER DAY			51	YR		F	20150203		US	185	LBS	107659861
Abdominal pain upper	AVELOX					QD	1 PER DAY			51	YR		F	20150203		US	185	LBS	107659861
Pulmonary oedema	AVELOX	INTRAVENOUS	400	MG	SOLUTION FOR INFUSION	1X	400 MG, ONCE DISSOLVE IN (250 ML					E	M	20150129	MD	MX			107484461
Off label use	VIGAMOX	Ophthalmic	1	DF	EYE DROPS	/hr	1 DF, QH			70	YR		F	20150901	PH	DE			114380731
Ocular hyperaemia	VIGAMOX	Ophthalmic	1	GTT	EYE DROPS		1 GTT, UNK						F	20150825	CN	US			114143211
Lacrimation increased	VIGAMOX	Ophthalmic	1	GTT	EYE DROPS		1 GTT, UNK						F	20150825	CN	US			114143211
Condition aggravated	VIGAMOX	Ophthalmic	1	GTT	EYE DROPS		1 GTT, UNK						F	20150825	CN	US			114143211
Tendonitis	AVELOX				FILM-COATED TABLET		UNK			69	YR	E	M	20150804	CN	US	90.53	KG	113359511
Myalgia	AVELOX				FILM-COATED TABLET		UNK			69	YR	E	M	20150804	CN	US	90.53	KG	113359511
Drug hypersensitivity	AVELOX				FILM-COATED TABLET		UNK			69	YR	E	M	20150804	CN	US	90.53	KG	113359511
Anaphylactic reaction	MOXIFLOXACIN.	Oral								50	YR		F	20130422	PH	US	77.7	KG	112865391
Off label use	AVELOX	Intravenous (not otherwise specified)			SOLUTION FOR INFUSION		UNK							20150501	PH	US			110807501
Pupillary disorder	AVELOX	Oral	400	MG		QD	1 WEEK?400MG, QD, ORAL			71	YR		F	20150416	PH	US			110474961
Paralysis	AVELOX		400	MG	FILM-COATED TABLET	QD	400 MG, QD			75	YR	E	F	20150227	PH	CA			108734551
Oedema peripheral	AVELOX		400	MG	FILM-COATED TABLET	QD	400 MG, QD			75	YR	E	F	20150227	PH	CA			108734551
Stevens-Johnson syndrome	MOXIFLOXACIN	ORAL	400	MG		QD				91	YR		F	20150116	PH	US			107270301
Anaphylactic reaction	AVELOX	ORAL			TABLET	QD	1 TAB			58	YR		F	20150113	PH	US	135	LBS	107134481
Ulcerative keratitis	VIGAMOX	OPHTHALMIC	1	DF	EYE DROPS	/hr	1 DF, QH							20150114	MD	ES			106698632
Off label use	VIGAMOX	OPHTHALMIC	1	DF	EYE DROPS	/hr	1 DF, QH							20150114	MD	ES			106698632
Corneal thinning	VIGAMOX	OPHTHALMIC	1	DF	EYE DROPS	/hr	1 DF, QH							20150114	MD	ES			106698632
Corneal leukoma	VIGAMOX	OPHTHALMIC	1	DF	EYE DROPS	/hr	1 DF, QH							20150114	MD	ES			106698632
Condition aggravated	VIGAMOX	OPHTHALMIC	1	DF	EYE DROPS	/hr	1 DF, QH							20150114	MD	ES			106698632
Paralysis	AVELOX				FILM-COATED TABLET					58	YR	A	F	20150112	CN	US			97853322
Mobility decreased	AVELOX				FILM-COATED TABLET					58	YR	A	F	20150112	CN	US			97853322
Generalised erythema	AVELOX				FILM-COATED TABLET					58	YR	A	F	20150112	CN	US			97853322
Drug hypersensitivity	AVELOX				FILM-COATED TABLET					58	YR	A	F	20150112	CN	US			97853322
Aphasia	AVELOX				FILM-COATED TABLET					58	YR	A	F	20150112	CN	US			97853322
Urticaria	MOXIFLOXACIN.	Unknown			TABLET								F	20150811	MD	US			113633511
Rash	MOXIFLOXACIN.	Unknown			TABLET								F	20150811	MD	US			113633511
Drug hypersensitivity	MOXIFLOXACIN.	Unknown			TABLET								F	20150811	MD	US			113633511
Drug hypersensitivity	AVELOX				FILM-COATED TABLET		UNK			78	YR	E	F	20150428	CN	US			110755611
Hepatic function abnormal	AVELOX	Oral	.4	G	FILM-COATED TABLET	QD	0.4 G, QD	8	G	33	YR	A	F	20150423	OT	CN	47	KG	110621741
Henoch-Schonlein purpura	AVELOX	Oral	.4	G	FILM-COATED TABLET	QD	0.4 G, QD	8	G	33	YR	A	F	20150423	OT	CN	47	KG	110621741
Suicide attempt	AVELOX	ORAL	200	MG		QD				41	YR		F	20150313		US	103	LBS	109257511
Psychotic disorder	AVELOX	ORAL	200	MG		QD				41	YR		F	20150313		US	103	LBS	109257511
Hypotension	AVELOX				FILM-COATED TABLET		UNK						F	20150128	CN	US			107444531
Drug interaction	AVELOX				FILM-COATED TABLET		UNK						F	20150128	CN	US			107444531
Dizziness	AVELOX				FILM-COATED TABLET		UNK						F	20150128	CN	US			107444531
Cyanosis	AVELOX				FILM-COATED TABLET		UNK						F	20150128	CN	US			107444531
Abdominal discomfort	AVELOX				FILM-COATED TABLET		UNK						F	20150128	CN	US			107444531
Uvulitis	AVELOX	ORAL			FILM-COATED TABLET								F	20150120	CN	US			107132532
Swollen tongue	MOXIFLOXACIN.	Oral	400	MG	TABLET	QD				62	YR		M	20150903	CN	US	74.84	KG	114148693
Speech disorder	MOXIFLOXACIN.	Oral	400	MG	TABLET	QD				62	YR		M	20150903	CN	US	74.84	KG	114148693
Salivary hypersecretion	MOXIFLOXACIN.	Oral	400	MG	TABLET	QD				62	YR		M	20150903	CN	US	74.84	KG	114148693
Ocular hyperaemia	MOXIFLOXACIN.	Oral	400	MG	TABLET	QD				62	YR		M	20150903	CN	US	74.84	KG	114148693
Neuropathy peripheral	MOXIFLOXACIN.	Oral	400	MG	TABLET	QD				62	YR		M	20150903	CN	US	74.84	KG	114148693
Muscular weakness	MOXIFLOXACIN.	Oral	400	MG	TABLET	QD				62	YR		M	20150903	CN	US	74.84	KG	114148693
Hypoglossal nerve disorder	MOXIFLOXACIN.	Oral	400	MG	TABLET	QD				62	YR		M	20150903	CN	US	74.84	KG	114148693
Hypersensitivity	MOXIFLOXACIN.	Oral	400	MG	TABLET	QD				62	YR		M	20150903	CN	US	74.84	KG	114148693
Headache	MOXIFLOXACIN.	Oral	400	MG	TABLET	QD				62	YR		M	20150903	CN	US	74.84	KG	114148693
Eye discharge	MOXIFLOXACIN.	Oral	400	MG	TABLET	QD				62	YR		M	20150903	CN	US	74.84	KG	114148693
Dysphagia	MOXIFLOXACIN.	Oral	400	MG	TABLET	QD				62	YR		M	20150903	CN	US	74.84	KG	114148693
Dysarthria	MOXIFLOXACIN.	Oral	400	MG	TABLET	QD				62	YR		M	20150903	CN	US	74.84	KG	114148693
Cranial nerve disorder	MOXIFLOXACIN.	Oral	400	MG	TABLET	QD				62	YR		M	20150903	CN	US	74.84	KG	114148693
Anxiety	MOXIFLOXACIN.	Oral	400	MG	TABLET	QD				62	YR		M	20150903	CN	US	74.84	KG	114148693
Vision blurred	MOXIFLOXACIN.	Oral	400	MG		QD				38	YR		F	20150814		US			113947411
Syncope	MOXIFLOXACIN.	Oral	400	MG		QD				38	YR		F	20150814		US			113947411
Migraine	MOXIFLOXACIN.	Oral	400	MG		QD				38	YR		F	20150814		US			113947411
Insomnia	MOXIFLOXACIN.	Oral	400	MG		QD				38	YR		F	20150814		US			113947411
Hypotension	MOXIFLOXACIN.	Oral	400	MG		QD				38	YR		F	20150814		US			113947411
Hypoaesthesia	MOXIFLOXACIN.	Oral	400	MG		QD				38	YR		F	20150814		US			113947411
Chest pain	MOXIFLOXACIN.	Oral	400	MG		QD				38	YR		F	20150814		US			113947411
Cardiac disorder	MOXIFLOXACIN.	Oral	400	MG		QD				38	YR		F	20150814		US			113947411
Asthenia	MOXIFLOXACIN.	Oral	400	MG		QD				38	YR		F	20150814		US			113947411
Gastrointestinal disorder	AVELOX	Intravenous (not otherwise specified)	.4	G	SOLUTION FOR INFUSION	QD	0.4 G, QD			89	YR	E	F	20150713	OT	CN			112652271
Drug hypersensitivity	AVELOX				FILM-COATED TABLET		UNK						F	20150618	OT	US			111991311
Pneumonia	MOXIFLOXACIN ORAL	Oral	400	MG	FILM-COATED TABLET	QD	400 MG, QD	3200	MG	51	YR	A	M	20150609	MD	ZA	42	KG	109511336
Hyponatraemia	MOXIFLOXACIN ORAL	Oral	400	MG	FILM-COATED TABLET	QD	400 MG, QD	3200	MG	51	YR	A	M	20150609	MD	ZA	42	KG	109511336
Drug-induced liver injury	MOXIFLOXACIN ORAL	Oral	400	MG	FILM-COATED TABLET	QD	400 MG, QD	3200	MG	51	YR	A	M	20150609	MD	ZA	42	KG	109511336
[truncated: 23,966 more rows]
