# Supplementary material for: Hypoglycemia associated with fluoroquinolone: a pharmacovigilance analysis from 2014 to 2023 based on the FDA adverse event reporting system
Source: Front Med (Lausanne). 2025 May 2;12:1583093. doi: 10.3389/fmed.2025.1583093 (PMC12083548; doi:10.3389/fmed.2025.1583093)
Supplement: Supplementary file 3 [file Data_Sheet_3.csv]

pt	drugname	route	dose_amt	dose_unit	dose_form	dose_freq	dose_vbm	cum_dose_chr	cum_dose_unit	age	age_cod	age_grp	sex	rept_dt	occp_cod	reporter_country	wt	wt_cod	primaryid
Injection site pruritus	CIPROFLOXACIN 400MG/200ML	INTRAVENOUS	400	MG		BID	DURATION: 1 TIME			63	YR			20131231	PH	US			97983271
Erythema	CIPROFLOXACIN 400MG/200ML	INTRAVENOUS	400	MG		BID	DURATION: 1 TIME			63	YR			20131231	PH	US			97983271
Intestinal dilatation	CIPROFLOXACIN									73	YR			20140326	OT	GB			91565432
Diarrhoea	CIPROFLOXACIN									73	YR			20140326	OT	GB			91565432
Clostridium difficile infection	CIPROFLOXACIN									73	YR			20140326	OT	GB			91565432
Peritonitis	Ciprofloxacin	UNKNOWN					UNK			55	YR			20140221	OT	IT			80913723
Drug-induced liver injury	Ciprofloxacin	UNKNOWN					UNK			55	YR			20140221	OT	IT			80913723
Death	Ciprofloxacin	UNKNOWN					UNK			55	YR			20140221	OT	IT			80913723
Cholestasis	Ciprofloxacin	UNKNOWN					UNK			55	YR			20140221	OT	IT			80913723
Tendonitis	CIPROFLOXACIN													20140328	CN	GB			100526141
International normalised ratio increased	CIPROFLOXACIN	ORAL	250	MG	FILM-COATED TABLET	QD				75	YR			20140320	MD	IT			100260981
Haematoma	CIPROFLOXACIN	ORAL	250	MG	FILM-COATED TABLET	QD				75	YR			20140320	MD	IT			100260981
Drug interaction	CIPROFLOXACIN	ORAL	250	MG	FILM-COATED TABLET	QD				75	YR			20140320	MD	IT			100260981
Pain	CIPRO	ORAL				BID	2 PILLS TWICE DAILY TAKEN BY MOUTH			28	YR			20140317		US	135	LBS	100213251
Muscle twitching	CIPRO	ORAL				BID	2 PILLS TWICE DAILY TAKEN BY MOUTH			28	YR			20140317		US	135	LBS	100213251
Fatigue	CIPRO	ORAL				BID	2 PILLS TWICE DAILY TAKEN BY MOUTH			28	YR			20140317		US	135	LBS	100213251
Drug effect decreased	CIPRO	ORAL				BID	2 PILLS TWICE DAILY TAKEN BY MOUTH			28	YR			20140317		US	135	LBS	100213251
Arthralgia	CIPRO	ORAL				BID	2 PILLS TWICE DAILY TAKEN BY MOUTH			28	YR			20140317		US	135	LBS	100213251
Acute generalised exanthematous pustulosis	CIPROFLOXACIN									79	YR			20140306	OT	US			100068231
Syncope	Ciprofloxacin Hydrochloride (Unknown)	ORAL			UNK		500 MG/ TOTAL			59	YR			20140128	CN	IT			97327832
Rash generalised	Ciprofloxacin Hydrochloride (Unknown)	ORAL			UNK		500 MG/ TOTAL			59	YR			20140128	CN	IT			97327832
Prostatitis	CIPROFLOXACIN													20140327	MD	HR			100428201
Prostatic specific antigen increased	CIPROFLOXACIN													20140327	MD	HR			100428201
Somnolence	CIPROFLOXACIN HCL 500 MG TADRL 2XDAY FOR 7 DAYS	ORAL	500	MG		BID				51	YR			20140312	CN	US	141	LBS	100173831
Joint swelling	CIPROFLOXACIN HCL 500 MG TADRL 2XDAY FOR 7 DAYS	ORAL	500	MG		BID				51	YR			20140312	CN	US	141	LBS	100173831
Depression	CIPROFLOXACIN HCL 500 MG TADRL 2XDAY FOR 7 DAYS	ORAL	500	MG		BID				51	YR			20140312	CN	US	141	LBS	100173831
Arthralgia	CIPROFLOXACIN HCL 500 MG TADRL 2XDAY FOR 7 DAYS	ORAL	500	MG		BID				51	YR			20140312	CN	US	141	LBS	100173831
Tinnitus	CIPROFLOXACIN									60	YR			20140312		US	135	LBS	100172351
Tendonitis	CIPROFLOXACIN									60	YR			20140312		US	135	LBS	100172351
Gait disturbance	CIPROFLOXACIN									60	YR			20140312		US	135	LBS	100172351
Arthralgia	CIPROFLOXACIN									60	YR			20140312		US	135	LBS	100172351
Toothache	CIPROFLOXACIN HCL						1 PILL, TWICE DAILY, TAKEN BY MOUTH.			44	YR			20140330		US			100500481
Neck pain	CIPROFLOXACIN HCL						1 PILL, TWICE DAILY, TAKEN BY MOUTH.			44	YR			20140330		US			100500481
Myalgia	CIPROFLOXACIN HCL						1 PILL, TWICE DAILY, TAKEN BY MOUTH.			44	YR			20140330		US			100500481
Arthralgia	CIPROFLOXACIN HCL						1 PILL, TWICE DAILY, TAKEN BY MOUTH.			44	YR			20140330		US			100500481
Limb reduction defect	CIPROFLOXACIN	ORAL	500	MG		BID	500 MG, BID	3000	MG	31	YR			20140328	MD	GB	67.9	KG	100441661
Muscle spasms	CIPROFLOXACIN	ORAL				BID	2 TWICE DAILY TAKEN BY MOUTH			36	YR			20140321		US	230	LBS	100340731
Burning sensation	CIPROFLOXACIN	ORAL				BID	2 TWICE DAILY TAKEN BY MOUTH			36	YR			20140321		US	230	LBS	100340731
Arthritis	CIPROFLOXACIN	ORAL				BID	2 TWICE DAILY TAKEN BY MOUTH			36	YR			20140321		US	230	LBS	100340731
Arthralgia	CIPROFLOXACIN	ORAL				BID	2 TWICE DAILY TAKEN BY MOUTH			36	YR			20140321		US	230	LBS	100340731
Abasia	CIPROFLOXACIN	ORAL				BID	2 TWICE DAILY TAKEN BY MOUTH			36	YR			20140321		US	230	LBS	100340731
Maternal exposure during pregnancy	CIPROXIN HC	INTRA-AURAL	3	GTT	EAR DROPS	BID	3 GTT, BID	18	GTT	32	YR			20140321	OT	CH			100290911
Abortion spontaneous	CIPROXIN HC	INTRA-AURAL	3	GTT	EAR DROPS	BID	3 GTT, BID	18	GTT	32	YR			20140321	OT	CH			100290911
Diarrhoea	CIPROFLOXACIN	ORAL	500	MG		BID				60	YR			20140315	OT	US	99.5	KG	100254141
Abdominal pain	CIPROFLOXACIN	ORAL	500	MG		BID				60	YR			20140315	OT	US	99.5	KG	100254141
Palpitations	CIPRO XL	INTRAVENOUS	500	MG	MODIFIED-RELEASE FILM-COATED TABLET	BID	500 MG, BID	4000	MG	41	YR			20140115	CN	CA	61	KG	97113493
Night sweats	CIPRO XL	INTRAVENOUS	500	MG	MODIFIED-RELEASE FILM-COATED TABLET	BID	500 MG, BID	4000	MG	41	YR			20140115	CN	CA	61	KG	97113493
Musculoskeletal disorder	CIPRO XL	INTRAVENOUS	500	MG	MODIFIED-RELEASE FILM-COATED TABLET	BID	500 MG, BID	4000	MG	41	YR			20140115	CN	CA	61	KG	97113493
Joint crepitation	CIPRO XL	INTRAVENOUS	500	MG	MODIFIED-RELEASE FILM-COATED TABLET	BID	500 MG, BID	4000	MG	41	YR			20140115	CN	CA	61	KG	97113493
Insomnia	CIPRO XL	INTRAVENOUS	500	MG	MODIFIED-RELEASE FILM-COATED TABLET	BID	500 MG, BID	4000	MG	41	YR			20140115	CN	CA	61	KG	97113493
Hypokinesia	CIPRO XL	INTRAVENOUS	500	MG	MODIFIED-RELEASE FILM-COATED TABLET	BID	500 MG, BID	4000	MG	41	YR			20140115	CN	CA	61	KG	97113493
Hypertension	CIPRO XL	INTRAVENOUS	500	MG	MODIFIED-RELEASE FILM-COATED TABLET	BID	500 MG, BID	4000	MG	41	YR			20140115	CN	CA	61	KG	97113493
Hyperhidrosis	CIPRO XL	INTRAVENOUS	500	MG	MODIFIED-RELEASE FILM-COATED TABLET	BID	500 MG, BID	4000	MG	41	YR			20140115	CN	CA	61	KG	97113493
Heart rate irregular	CIPRO XL	INTRAVENOUS	500	MG	MODIFIED-RELEASE FILM-COATED TABLET	BID	500 MG, BID	4000	MG	41	YR			20140115	CN	CA	61	KG	97113493
Hallucination	CIPRO XL	INTRAVENOUS	500	MG	MODIFIED-RELEASE FILM-COATED TABLET	BID	500 MG, BID	4000	MG	41	YR			20140115	CN	CA	61	KG	97113493
Dyspnoea	CIPRO XL	INTRAVENOUS	500	MG	MODIFIED-RELEASE FILM-COATED TABLET	BID	500 MG, BID	4000	MG	41	YR			20140115	CN	CA	61	KG	97113493
Dyskinesia	CIPRO XL	INTRAVENOUS	500	MG	MODIFIED-RELEASE FILM-COATED TABLET	BID	500 MG, BID	4000	MG	41	YR			20140115	CN	CA	61	KG	97113493
Bradycardia	CIPRO XL	INTRAVENOUS	500	MG	MODIFIED-RELEASE FILM-COATED TABLET	BID	500 MG, BID	4000	MG	41	YR			20140115	CN	CA	61	KG	97113493
Arthropathy	CIPRO XL	INTRAVENOUS	500	MG	MODIFIED-RELEASE FILM-COATED TABLET	BID	500 MG, BID	4000	MG	41	YR			20140115	CN	CA	61	KG	97113493
Anxiety	CIPRO XL	INTRAVENOUS	500	MG	MODIFIED-RELEASE FILM-COATED TABLET	BID	500 MG, BID	4000	MG	41	YR			20140115	CN	CA	61	KG	97113493
Paraesthesia oral	CIPROFLOXACIN									54	YR			20140318	MD	GB	81	KG	100339941
Muscle spasms	CIPROFLOXACIN									54	YR			20140318	MD	GB	81	KG	100339941
Depressed mood	CIPROFLOXACIN									54	YR			20140318	MD	GB	81	KG	100339941
Cardiac arrest	CIPROFLOXACIN									54	YR			20140318	MD	GB	81	KG	100339941
Anxiety	CIPROFLOXACIN									54	YR			20140318	MD	GB	81	KG	100339941
Rash	CIPROFLOXACIN HCL		1		PILLULES	BID	TAKEN BY MOUTH			42	YR			20140318	CN	US	140	LBS	100235641
Periarthritis	CIPROFLOXACIN HCL		1		PILLULES	BID	TAKEN BY MOUTH			42	YR			20140318	CN	US	140	LBS	100235641
Paraesthesia	CIPROFLOXACIN HCL		1		PILLULES	BID	TAKEN BY MOUTH			42	YR			20140318	CN	US	140	LBS	100235641
Pain in extremity	CIPROFLOXACIN HCL		1		PILLULES	BID	TAKEN BY MOUTH			42	YR			20140318	CN	US	140	LBS	100235641
Neck pain	CIPROFLOXACIN HCL		1		PILLULES	BID	TAKEN BY MOUTH			42	YR			20140318	CN	US	140	LBS	100235641
Musculoskeletal pain	CIPROFLOXACIN HCL		1		PILLULES	BID	TAKEN BY MOUTH			42	YR			20140318	CN	US	140	LBS	100235641
Muscle spasms	CIPROFLOXACIN HCL		1		PILLULES	BID	TAKEN BY MOUTH			42	YR			20140318	CN	US	140	LBS	100235641
Hypoaesthesia	CIPROFLOXACIN HCL		1		PILLULES	BID	TAKEN BY MOUTH			42	YR			20140318	CN	US	140	LBS	100235641
Urticaria	Ciprofloxacin	ORAL	250	MG		TID				24	YR			20140106	CN	GB	95.25	KG	98003641
Tendon pain	Ciprofloxacin	ORAL	250	MG		TID				24	YR			20140106	CN	GB	95.25	KG	98003641
Sensation of heaviness	Ciprofloxacin	ORAL	250	MG		TID				24	YR			20140106	CN	GB	95.25	KG	98003641
Pyrexia	Ciprofloxacin	ORAL	250	MG		TID				24	YR			20140106	CN	GB	95.25	KG	98003641
Photophobia	Ciprofloxacin	ORAL	250	MG		TID				24	YR			20140106	CN	GB	95.25	KG	98003641
Paraesthesia	Ciprofloxacin	ORAL	250	MG		TID				24	YR			20140106	CN	GB	95.25	KG	98003641
Palpitations	Ciprofloxacin	ORAL	250	MG		TID				24	YR			20140106	CN	GB	95.25	KG	98003641
Pain	Ciprofloxacin	ORAL	250	MG		TID				24	YR			20140106	CN	GB	95.25	KG	98003641
Myalgia	Ciprofloxacin	ORAL	250	MG		TID				24	YR			20140106	CN	GB	95.25	KG	98003641
Musculoskeletal stiffness	Ciprofloxacin	ORAL	250	MG		TID				24	YR			20140106	CN	GB	95.25	KG	98003641
Muscle twitching	Ciprofloxacin	ORAL	250	MG		TID				24	YR			20140106	CN	GB	95.25	KG	98003641
Muscle fatigue	Ciprofloxacin	ORAL	250	MG		TID				24	YR			20140106	CN	GB	95.25	KG	98003641
Memory impairment	Ciprofloxacin	ORAL	250	MG		TID				24	YR			20140106	CN	GB	95.25	KG	98003641
Malaise	Ciprofloxacin	ORAL	250	MG		TID				24	YR			20140106	CN	GB	95.25	KG	98003641
Lymphadenopathy	Ciprofloxacin	ORAL	250	MG		TID				24	YR			20140106	CN	GB	95.25	KG	98003641
Insomnia	Ciprofloxacin	ORAL	250	MG		TID				24	YR			20140106	CN	GB	95.25	KG	98003641
Influenza like illness	Ciprofloxacin	ORAL	250	MG		TID				24	YR			20140106	CN	GB	95.25	KG	98003641
Hypoaesthesia	Ciprofloxacin	ORAL	250	MG		TID				24	YR			20140106	CN	GB	95.25	KG	98003641
Headache	Ciprofloxacin	ORAL	250	MG		TID				24	YR			20140106	CN	GB	95.25	KG	98003641
Gait disturbance	Ciprofloxacin	ORAL	250	MG		TID				24	YR			20140106	CN	GB	95.25	KG	98003641
Fungal infection	Ciprofloxacin	ORAL	250	MG		TID				24	YR			20140106	CN	GB	95.25	KG	98003641
Food intolerance	Ciprofloxacin	ORAL	250	MG		TID				24	YR			20140106	CN	GB	95.25	KG	98003641
Feeling abnormal	Ciprofloxacin	ORAL	250	MG		TID				24	YR			20140106	CN	GB	95.25	KG	98003641
Fatigue	Ciprofloxacin	ORAL	250	MG		TID				24	YR			20140106	CN	GB	95.25	KG	98003641
Dry mouth	Ciprofloxacin	ORAL	250	MG		TID				24	YR			20140106	CN	GB	95.25	KG	98003641
Dizziness	Ciprofloxacin	ORAL	250	MG		TID				24	YR			20140106	CN	GB	95.25	KG	98003641
Connective tissue disorder	Ciprofloxacin	ORAL	250	MG		TID				24	YR			20140106	CN	GB	95.25	KG	98003641
Asthenia	Ciprofloxacin	ORAL	250	MG		TID				24	YR			20140106	CN	GB	95.25	KG	98003641
Arthralgia	Ciprofloxacin	ORAL	250	MG		TID				24	YR			20140106	CN	GB	95.25	KG	98003641
Abdominal pain upper	Ciprofloxacin	ORAL	250	MG		TID				24	YR			20140106	CN	GB	95.25	KG	98003641
Neuropathy peripheral	Ciprofloxacin Hydrochloride (Unknown)	ORAL			UNK		UNK			58	YR			20140102	CN	GB	74	KG	97946561
Hypoaesthesia	Ciprofloxacin Hydrochloride (Unknown)	ORAL			UNK		UNK			58	YR			20140102	CN	GB	74	KG	97946561
Tinnitus	Ciproxin 500 mg film-coated tablets	ORAL	500	MG	TABLET	BID	500 MG, BID			40	YR			20140203	CN	GB	73	KG	90996493
Tendonitis	Ciproxin 500 mg film-coated tablets	ORAL	500	MG	TABLET	BID	500 MG, BID			40	YR			20140203	CN	GB	73	KG	90996493
Tendon pain	Ciproxin 500 mg film-coated tablets	ORAL	500	MG	TABLET	BID	500 MG, BID			40	YR			20140203	CN	GB	73	KG	90996493
Pain in jaw	Ciproxin 500 mg film-coated tablets	ORAL	500	MG	TABLET	BID	500 MG, BID			40	YR			20140203	CN	GB	73	KG	90996493
Pain in extremity	Ciproxin 500 mg film-coated tablets	ORAL	500	MG	TABLET	BID	500 MG, BID			40	YR			20140203	CN	GB	73	KG	90996493
Musculoskeletal pain	Ciproxin 500 mg film-coated tablets	ORAL	500	MG	TABLET	BID	500 MG, BID			40	YR			20140203	CN	GB	73	KG	90996493
Malaise	Ciproxin 500 mg film-coated tablets	ORAL	500	MG	TABLET	BID	500 MG, BID			40	YR			20140203	CN	GB	73	KG	90996493
Joint stiffness	Ciproxin 500 mg film-coated tablets	ORAL	500	MG	TABLET	BID	500 MG, BID			40	YR			20140203	CN	GB	73	KG	90996493
Joint crepitation	Ciproxin 500 mg film-coated tablets	ORAL	500	MG	TABLET	BID	500 MG, BID			40	YR			20140203	CN	GB	73	KG	90996493
Headache	Ciproxin 500 mg film-coated tablets	ORAL	500	MG	TABLET	BID	500 MG, BID			40	YR			20140203	CN	GB	73	KG	90996493
Dizziness	Ciproxin 500 mg film-coated tablets	ORAL	500	MG	TABLET	BID	500 MG, BID			40	YR			20140203	CN	GB	73	KG	90996493
Arthralgia	Ciproxin 500 mg film-coated tablets	ORAL	500	MG	TABLET	BID	500 MG, BID			40	YR			20140203	CN	GB	73	KG	90996493
Activities of daily living impaired	Ciproxin 500 mg film-coated tablets	ORAL	500	MG	TABLET	BID	500 MG, BID			40	YR			20140203	CN	GB	73	KG	90996493
Muscular weakness	CIPRO				SOLUTION FOR INFUSION		UNK							20140327	CN	US			100410251
Fibromyalgia	CIPRO				SOLUTION FOR INFUSION		UNK							20140327	CN	US			100410251
Fatigue	CIPRO				SOLUTION FOR INFUSION		UNK							20140327	CN	US			100410251
Drug hypersensitivity	CIPRO				TABLET									20140327	CN	US			100409051
Choreoathetosis	Ciprofloxacin hydrochloride (Unknown)	UNKNOWN	500	MG	UNK	BID	500 MG, BID			72	YR			20140325	MD	IE			100351431
Pyrexia	CIPROFLOXACIN MONOHYDROCHLORIDE				TABLET									20140318	OT	CN			100183621
Pleural effusion	CIPROFLOXACIN MONOHYDROCHLORIDE				TABLET									20140318	OT	CN			100183621
Urinary tract infection	CIPRO 500MG	ORAL				QD	2			43	YR			20140102		US	180	LBS	98027981
Paraesthesia	CIPRO 500MG	ORAL				QD	2			43	YR			20140102		US	180	LBS	98027981
Nasal dryness	CIPRO 500MG	ORAL				QD	2			43	YR			20140102		US	180	LBS	98027981
Nasal discomfort	CIPRO 500MG	ORAL				QD	2			43	YR			20140102		US	180	LBS	98027981
Musculoskeletal stiffness	CIPRO 500MG	ORAL				QD	2			43	YR			20140102		US	180	LBS	98027981
Hypoaesthesia	CIPRO 500MG	ORAL				QD	2			43	YR			20140102		US	180	LBS	98027981
Aptyalism	CIPRO 500MG	ORAL				QD	2			43	YR			20140102		US	180	LBS	98027981
Anxiety	CIPRO 500MG	ORAL				QD	2			43	YR			20140102		US	180	LBS	98027981
Local swelling	CIPROBAY		500	MG	TABLET	BID	500 MG, BID			72	YR			20140116	MD	DE			97304943
Joint swelling	CIPROBAY		500	MG	TABLET	BID	500 MG, BID			72	YR			20140116	MD	DE			97304943
Gait disturbance	CIPROBAY		500	MG	TABLET	BID	500 MG, BID			72	YR			20140116	MD	DE			97304943
Exostosis	CIPROBAY		500	MG	TABLET	BID	500 MG, BID			72	YR			20140116	MD	DE			97304943
Erythema	CIPROBAY		500	MG	TABLET	BID	500 MG, BID			72	YR			20140116	MD	DE			97304943
Diarrhoea	CIPROBAY		500	MG	TABLET	BID	500 MG, BID			72	YR			20140116	MD	DE			97304943
Burning sensation	CIPROBAY		500	MG	TABLET	BID	500 MG, BID			72	YR			20140116	MD	DE			97304943
Arthralgia	CIPROBAY		500	MG	TABLET	BID	500 MG, BID			72	YR			20140116	MD	DE			97304943
Tendon pain	Ciprofloxacin	ORAL	500	MG	TABLET	Q12H	500 MG, BID	1000	MG	27	YR			20140102	OT	GB	60.32	KG	96377342
Panic attack	Ciprofloxacin	ORAL	500	MG	TABLET	Q12H	500 MG, BID	1000	MG	27	YR			20140102	OT	GB	60.32	KG	96377342
Palpitations	Ciprofloxacin	ORAL	500	MG	TABLET	Q12H	500 MG, BID	1000	MG	27	YR			20140102	OT	GB	60.32	KG	96377342
Joint swelling	Ciprofloxacin	ORAL	500	MG	TABLET	Q12H	500 MG, BID	1000	MG	27	YR			20140102	OT	GB	60.32	KG	96377342
Joint stiffness	Ciprofloxacin	ORAL	500	MG	TABLET	Q12H	500 MG, BID	1000	MG	27	YR			20140102	OT	GB	60.32	KG	96377342
Joint crepitation	Ciprofloxacin	ORAL	500	MG	TABLET	Q12H	500 MG, BID	1000	MG	27	YR			20140102	OT	GB	60.32	KG	96377342
Insomnia	Ciprofloxacin	ORAL	500	MG	TABLET	Q12H	500 MG, BID	1000	MG	27	YR			20140102	OT	GB	60.32	KG	96377342
Hyperhidrosis	Ciprofloxacin	ORAL	500	MG	TABLET	Q12H	500 MG, BID	1000	MG	27	YR			20140102	OT	GB	60.32	KG	96377342
Diarrhoea	Ciprofloxacin	ORAL	500	MG	TABLET	Q12H	500 MG, BID	1000	MG	27	YR			20140102	OT	GB	60.32	KG	96377342
Depression	Ciprofloxacin	ORAL	500	MG	TABLET	Q12H	500 MG, BID	1000	MG	27	YR			20140102	OT	GB	60.32	KG	96377342
Decreased appetite	Ciprofloxacin	ORAL	500	MG	TABLET	Q12H	500 MG, BID	1000	MG	27	YR			20140102	OT	GB	60.32	KG	96377342
Arthralgia	Ciprofloxacin	ORAL	500	MG	TABLET	Q12H	500 MG, BID	1000	MG	27	YR			20140102	OT	GB	60.32	KG	96377342
Anxiety	Ciprofloxacin	ORAL	500	MG	TABLET	Q12H	500 MG, BID	1000	MG	27	YR			20140102	OT	GB	60.32	KG	96377342
Abdominal pain upper	Ciprofloxacin	ORAL	500	MG	TABLET	Q12H	500 MG, BID	1000	MG	27	YR			20140102	OT	GB	60.32	KG	96377342
Drug eruption	CIPROFLOXACIN		750	MG			2-3 DAYS			81	YR			20140323	MD	GB			100413051
Rash	CIPRO				TABLET									20140327	CN	US			100409071
Drug hypersensitivity	CIPRO				TABLET									20140327	CN	US			100409071
Paraesthesia oral	CIPROFLOXACIN									54	YR			20140324	MD	GB	81	KG	100332351
Muscle spasms	CIPROFLOXACIN									54	YR			20140324	MD	GB	81	KG	100332351
Depressed mood	CIPROFLOXACIN									54	YR			20140324	MD	GB	81	KG	100332351
Cardiac arrest	CIPROFLOXACIN									54	YR			20140324	MD	GB	81	KG	100332351
Anxiety	CIPROFLOXACIN									54	YR			20140324	MD	GB	81	KG	100332351
Nausea	CIPRO				MODIFIED-RELEASE FILM-COATED TABLET					49	YR			20140313	CN	US			100060461
Drug hypersensitivity	CIPRO				MODIFIED-RELEASE FILM-COATED TABLET					49	YR			20140313	CN	US			100060461
Rectal abscess	CIPROFLOXACIN	ORAL	500	MG	MODIFIED-RELEASE FILM-COATED TABLET	BID	500 MG, BID, FOR 14 DAYS			42	YR			20140331	OT	US			100475311
Drug ineffective	CIPROFLOXACIN	ORAL	500	MG	MODIFIED-RELEASE FILM-COATED TABLET	BID	500 MG, BID, FOR 14 DAYS			42	YR			20140331	OT	US			100475311
Urticaria	CIPROFLOXACIN	ORAL	250	MG		TID	750 MILLIGRAM DAILY;			24	YR			20140106	CN	GB	95.25	KG	97987431
Tendon pain	CIPROFLOXACIN	ORAL	250	MG		TID	750 MILLIGRAM DAILY;			24	YR			20140106	CN	GB	95.25	KG	97987431
Sensation of heaviness	CIPROFLOXACIN	ORAL	250	MG		TID	750 MILLIGRAM DAILY;			24	YR			20140106	CN	GB	95.25	KG	97987431
Pyrexia	CIPROFLOXACIN	ORAL	250	MG		TID	750 MILLIGRAM DAILY;			24	YR			20140106	CN	GB	95.25	KG	97987431
Photophobia	CIPROFLOXACIN	ORAL	250	MG		TID	750 MILLIGRAM DAILY;			24	YR			20140106	CN	GB	95.25	KG	97987431
Paraesthesia	CIPROFLOXACIN	ORAL	250	MG		TID	750 MILLIGRAM DAILY;			24	YR			20140106	CN	GB	95.25	KG	97987431
Palpitations	CIPROFLOXACIN	ORAL	250	MG		TID	750 MILLIGRAM DAILY;			24	YR			20140106	CN	GB	95.25	KG	97987431
Pain	CIPROFLOXACIN	ORAL	250	MG		TID	750 MILLIGRAM DAILY;			24	YR			20140106	CN	GB	95.25	KG	97987431
Myalgia	CIPROFLOXACIN	ORAL	250	MG		TID	750 MILLIGRAM DAILY;			24	YR			20140106	CN	GB	95.25	KG	97987431
Musculoskeletal stiffness	CIPROFLOXACIN	ORAL	250	MG		TID	750 MILLIGRAM DAILY;			24	YR			20140106	CN	GB	95.25	KG	97987431
Muscle twitching	CIPROFLOXACIN	ORAL	250	MG		TID	750 MILLIGRAM DAILY;			24	YR			20140106	CN	GB	95.25	KG	97987431
Muscle fatigue	CIPROFLOXACIN	ORAL	250	MG		TID	750 MILLIGRAM DAILY;			24	YR			20140106	CN	GB	95.25	KG	97987431
Memory impairment	CIPROFLOXACIN	ORAL	250	MG		TID	750 MILLIGRAM DAILY;			24	YR			20140106	CN	GB	95.25	KG	97987431
Malaise	CIPROFLOXACIN	ORAL	250	MG		TID	750 MILLIGRAM DAILY;			24	YR			20140106	CN	GB	95.25	KG	97987431
Lymphadenopathy	CIPROFLOXACIN	ORAL	250	MG		TID	750 MILLIGRAM DAILY;			24	YR			20140106	CN	GB	95.25	KG	97987431
Insomnia	CIPROFLOXACIN	ORAL	250	MG		TID	750 MILLIGRAM DAILY;			24	YR			20140106	CN	GB	95.25	KG	97987431
Influenza like illness	CIPROFLOXACIN	ORAL	250	MG		TID	750 MILLIGRAM DAILY;			24	YR			20140106	CN	GB	95.25	KG	97987431
Hypoaesthesia	CIPROFLOXACIN	ORAL	250	MG		TID	750 MILLIGRAM DAILY;			24	YR			20140106	CN	GB	95.25	KG	97987431
Headache	CIPROFLOXACIN	ORAL	250	MG		TID	750 MILLIGRAM DAILY;			24	YR			20140106	CN	GB	95.25	KG	97987431
Gait disturbance	CIPROFLOXACIN	ORAL	250	MG		TID	750 MILLIGRAM DAILY;			24	YR			20140106	CN	GB	95.25	KG	97987431
Fungal infection	CIPROFLOXACIN	ORAL	250	MG		TID	750 MILLIGRAM DAILY;			24	YR			20140106	CN	GB	95.25	KG	97987431
Food intolerance	CIPROFLOXACIN	ORAL	250	MG		TID	750 MILLIGRAM DAILY;			24	YR			20140106	CN	GB	95.25	KG	97987431
Feeling abnormal	CIPROFLOXACIN	ORAL	250	MG		TID	750 MILLIGRAM DAILY;			24	YR			20140106	CN	GB	95.25	KG	97987431
Fatigue	CIPROFLOXACIN	ORAL	250	MG		TID	750 MILLIGRAM DAILY;			24	YR			20140106	CN	GB	95.25	KG	97987431
Dry mouth	CIPROFLOXACIN	ORAL	250	MG		TID	750 MILLIGRAM DAILY;			24	YR			20140106	CN	GB	95.25	KG	97987431
Dizziness	CIPROFLOXACIN	ORAL	250	MG		TID	750 MILLIGRAM DAILY;			24	YR			20140106	CN	GB	95.25	KG	97987431
Connective tissue disorder	CIPROFLOXACIN	ORAL	250	MG		TID	750 MILLIGRAM DAILY;			24	YR			20140106	CN	GB	95.25	KG	97987431
Asthenia	CIPROFLOXACIN	ORAL	250	MG		TID	750 MILLIGRAM DAILY;			24	YR			20140106	CN	GB	95.25	KG	97987431
Abdominal pain upper	CIPROFLOXACIN	ORAL	250	MG		TID	750 MILLIGRAM DAILY;			24	YR			20140106	CN	GB	95.25	KG	97987431
Hypersensitivity	CIPRO				TABLET					71	YR			20140326	CN	US			100373611
Vein discolouration	CIPROFLOXACIN (BARR)	ORAL	500	MG	TABLET	BID	500 MG, BID			25	YR			20140123	CN	US	95	KG	88017763
Suicidal ideation	CIPROFLOXACIN (BARR)	ORAL	500	MG	TABLET	BID	500 MG, BID			25	YR			20140123	CN	US	95	KG	88017763
Spinal pain	CIPROFLOXACIN (BARR)	ORAL	500	MG	TABLET	BID	500 MG, BID			25	YR			20140123	CN	US	95	KG	88017763
Sleep disorder	CIPROFLOXACIN (BARR)	ORAL	500	MG	TABLET	BID	500 MG, BID			25	YR			20140123	CN	US	95	KG	88017763
Skeletal injury	CIPROFLOXACIN (BARR)	ORAL	500	MG	TABLET	BID	500 MG, BID			25	YR			20140123	CN	US	95	KG	88017763
Scar	CIPROFLOXACIN (BARR)	ORAL	500	MG	TABLET	BID	500 MG, BID			25	YR			20140123	CN	US	95	KG	88017763
Quality of life decreased	CIPROFLOXACIN (BARR)	ORAL	500	MG	TABLET	BID	500 MG, BID			25	YR			20140123	CN	US	95	KG	88017763
Paraesthesia	CIPROFLOXACIN (BARR)	ORAL	500	MG	TABLET	BID	500 MG, BID			25	YR			20140123	CN	US	95	KG	88017763
Pain in extremity	CIPROFLOXACIN (BARR)	ORAL	500	MG	TABLET	BID	500 MG, BID			25	YR			20140123	CN	US	95	KG	88017763
Pain	CIPROFLOXACIN (BARR)	ORAL	500	MG	TABLET	BID	500 MG, BID			25	YR			20140123	CN	US	95	KG	88017763
Oral surgery	CIPROFLOXACIN (BARR)	ORAL	500	MG	TABLET	BID	500 MG, BID			25	YR			20140123	CN	US	95	KG	88017763
Obsessive thoughts	CIPROFLOXACIN (BARR)	ORAL	500	MG	TABLET	BID	500 MG, BID			25	YR			20140123	CN	US	95	KG	88017763
Nightmare	CIPROFLOXACIN (BARR)	ORAL	500	MG	TABLET	BID	500 MG, BID			25	YR			20140123	CN	US	95	KG	88017763
Neuralgia	CIPROFLOXACIN (BARR)	ORAL	500	MG	TABLET	BID	500 MG, BID			25	YR			20140123	CN	US	95	KG	88017763
Nerve injury	CIPROFLOXACIN (BARR)	ORAL	500	MG	TABLET	BID	500 MG, BID			25	YR			20140123	CN	US	95	KG	88017763
Neck pain	CIPROFLOXACIN (BARR)	ORAL	500	MG	TABLET	BID	500 MG, BID			25	YR			20140123	CN	US	95	KG	88017763
Myalgia	CIPROFLOXACIN (BARR)	ORAL	500	MG	TABLET	BID	500 MG, BID			25	YR			20140123	CN	US	95	KG	88017763
Musculoskeletal pain	CIPROFLOXACIN (BARR)	ORAL	500	MG	TABLET	BID	500 MG, BID			25	YR			20140123	CN	US	95	KG	88017763
Musculoskeletal chest pain	CIPROFLOXACIN (BARR)	ORAL	500	MG	TABLET	BID	500 MG, BID			25	YR			20140123	CN	US	95	KG	88017763
Muscle strain	CIPROFLOXACIN (BARR)	ORAL	500	MG	TABLET	BID	500 MG, BID			25	YR			20140123	CN	US	95	KG	88017763
Muscle rupture	CIPROFLOXACIN (BARR)	ORAL	500	MG	TABLET	BID	500 MG, BID			25	YR			20140123	CN	US	95	KG	88017763
Muscle injury	CIPROFLOXACIN (BARR)	ORAL	500	MG	TABLET	BID	500 MG, BID			25	YR			20140123	CN	US	95	KG	88017763
Muscle disorder	CIPROFLOXACIN (BARR)	ORAL	500	MG	TABLET	BID	500 MG, BID			25	YR			20140123	CN	US	95	KG	88017763
Muscle atrophy	CIPROFLOXACIN (BARR)	ORAL	500	MG	TABLET	BID	500 MG, BID			25	YR			20140123	CN	US	95	KG	88017763
Loss of libido	CIPROFLOXACIN (BARR)	ORAL	500	MG	TABLET	BID	500 MG, BID			25	YR			20140123	CN	US	95	KG	88017763
Joint crepitation	CIPROFLOXACIN (BARR)	ORAL	500	MG	TABLET	BID	500 MG, BID			25	YR			20140123	CN	US	95	KG	88017763
Irritable bowel syndrome	CIPROFLOXACIN (BARR)	ORAL	500	MG	TABLET	BID	500 MG, BID			25	YR			20140123	CN	US	95	KG	88017763
Intervertebral disc protrusion	CIPROFLOXACIN (BARR)	ORAL	500	MG	TABLET	BID	500 MG, BID			25	YR			20140123	CN	US	95	KG	88017763
Insomnia	CIPROFLOXACIN (BARR)	ORAL	500	MG	TABLET	BID	500 MG, BID			25	YR			20140123	CN	US	95	KG	88017763
Hypoaesthesia	CIPROFLOXACIN (BARR)	ORAL	500	MG	TABLET	BID	500 MG, BID			25	YR			20140123	CN	US	95	KG	88017763
Headache	CIPROFLOXACIN (BARR)	ORAL	500	MG	TABLET	BID	500 MG, BID			25	YR			20140123	CN	US	95	KG	88017763
General physical health deterioration	CIPROFLOXACIN (BARR)	ORAL	500	MG	TABLET	BID	500 MG, BID			25	YR			20140123	CN	US	95	KG	88017763
Fibromyalgia	CIPROFLOXACIN (BARR)	ORAL	500	MG	TABLET	BID	500 MG, BID			25	YR			20140123	CN	US	95	KG	88017763
Drug interaction	CIPROFLOXACIN (BARR)	ORAL	500	MG	TABLET	BID	500 MG, BID			25	YR			20140123	CN	US	95	KG	88017763
Dizziness	CIPROFLOXACIN (BARR)	ORAL	500	MG	TABLET	BID	500 MG, BID			25	YR			20140123	CN	US	95	KG	88017763
Disturbance in attention	CIPROFLOXACIN (BARR)	ORAL	500	MG	TABLET	BID	500 MG, BID			25	YR			20140123	CN	US	95	KG	88017763
Depression	CIPROFLOXACIN (BARR)	ORAL	500	MG	TABLET	BID	500 MG, BID			25	YR			20140123	CN	US	95	KG	88017763
Costochondritis	CIPROFLOXACIN (BARR)	ORAL	500	MG	TABLET	BID	500 MG, BID			25	YR			20140123	CN	US	95	KG	88017763
Confusional state	CIPROFLOXACIN (BARR)	ORAL	500	MG	TABLET	BID	500 MG, BID			25	YR			20140123	CN	US	95	KG	88017763
Chronic fatigue syndrome	CIPROFLOXACIN (BARR)	ORAL	500	MG	TABLET	BID	500 MG, BID			25	YR			20140123	CN	US	95	KG	88017763
Cartilage injury	CIPROFLOXACIN (BARR)	ORAL	500	MG	TABLET	BID	500 MG, BID			25	YR			20140123	CN	US	95	KG	88017763
Burning sensation	CIPROFLOXACIN (BARR)	ORAL	500	MG	TABLET	BID	500 MG, BID			25	YR			20140123	CN	US	95	KG	88017763
Bedridden	CIPROFLOXACIN (BARR)	ORAL	500	MG	TABLET	BID	500 MG, BID			25	YR			20140123	CN	US	95	KG	88017763
Back pain	CIPROFLOXACIN (BARR)	ORAL	500	MG	TABLET	BID	500 MG, BID			25	YR			20140123	CN	US	95	KG	88017763
Asthenia	CIPROFLOXACIN (BARR)	ORAL	500	MG	TABLET	BID	500 MG, BID			25	YR			20140123	CN	US	95	KG	88017763
Arthralgia	CIPROFLOXACIN (BARR)	ORAL	500	MG	TABLET	BID	500 MG, BID			25	YR			20140123	CN	US	95	KG	88017763
Anhedonia	CIPROFLOXACIN (BARR)	ORAL	500	MG	TABLET	BID	500 MG, BID			25	YR			20140123	CN	US	95	KG	88017763
Abnormal loss of weight	CIPROFLOXACIN (BARR)	ORAL	500	MG	TABLET	BID	500 MG, BID			25	YR			20140123	CN	US	95	KG	88017763
Hypoacusis	CIPRO				MODIFIED-RELEASE FILM-COATED TABLET									20140327	CN	US			100416041
Hearing impaired	CIPRO				MODIFIED-RELEASE FILM-COATED TABLET									20140327	CN	US			100416041
Restless legs syndrome	CIPRO	ORAL				QID	1 PILL 4X DAILY?FOUR TIMES DAILY?TAKEN BY MOUTH?1976 TO 2000 2 OR 3X YEAR			18	YR			20140321		US	192	LBS	100340621
Pain in jaw	CIPRO	ORAL				QID	1 PILL 4X DAILY?FOUR TIMES DAILY?TAKEN BY MOUTH?1976 TO 2000 2 OR 3X YEAR			18	YR			20140321		US	192	LBS	100340621
Pain	CIPRO	ORAL				QID	1 PILL 4X DAILY?FOUR TIMES DAILY?TAKEN BY MOUTH?1976 TO 2000 2 OR 3X YEAR			18	YR			20140321		US	192	LBS	100340621
Impaired work ability	CIPRO	ORAL				QID	1 PILL 4X DAILY?FOUR TIMES DAILY?TAKEN BY MOUTH?1976 TO 2000 2 OR 3X YEAR			18	YR			20140321		US	192	LBS	100340621
Headache	CIPRO	ORAL				QID	1 PILL 4X DAILY?FOUR TIMES DAILY?TAKEN BY MOUTH?1976 TO 2000 2 OR 3X YEAR			18	YR			20140321		US	192	LBS	100340621
Fibromyalgia	CIPRO	ORAL				QID	1 PILL 4X DAILY?FOUR TIMES DAILY?TAKEN BY MOUTH?1976 TO 2000 2 OR 3X YEAR			18	YR			20140321		US	192	LBS	100340621
Disability	CIPRO	ORAL				QID	1 PILL 4X DAILY?FOUR TIMES DAILY?TAKEN BY MOUTH?1976 TO 2000 2 OR 3X YEAR			18	YR			20140321		US	192	LBS	100340621
Arthralgia	CIPRO	ORAL				QID	1 PILL 4X DAILY?FOUR TIMES DAILY?TAKEN BY MOUTH?1976 TO 2000 2 OR 3X YEAR			18	YR			20140321		US	192	LBS	100340621
Paraesthesia	CIPROFLOXACIN	ORAL				BID	1 TAB			27	YR			20131231		US	130	LBS	97975641
Pain	CIPROFLOXACIN	ORAL				BID	1 TAB			27	YR			20131231		US	130	LBS	97975641
Impaired work ability	CIPROFLOXACIN	ORAL				BID	1 TAB			27	YR			20131231		US	130	LBS	97975641
Hypoaesthesia	CIPROFLOXACIN	ORAL				BID	1 TAB			27	YR			20131231		US	130	LBS	97975641
Dysstasia	CIPROFLOXACIN	ORAL				BID	1 TAB			27	YR			20131231		US	130	LBS	97975641
Tendon rupture	CIPRO	ORAL	500	MG	TABLET	BID	500 MG, BID			47	YR			20140101	CN	US			97918321
Weight decreased	CIPROFLOXACIN HYDROCHLORIDE	ORAL	500	MG		BID	500 MG, BID	7000	MG	68	YR			20140205	OT	GB	80.73	KG	96420692
Vision blurred	CIPROFLOXACIN HYDROCHLORIDE	ORAL	500	MG		BID	500 MG, BID	7000	MG	68	YR			20140205	OT	GB	80.73	KG	96420692
Vertigo	CIPROFLOXACIN HYDROCHLORIDE	ORAL	500	MG		BID	500 MG, BID	7000	MG	68	YR			20140205	OT	GB	80.73	KG	96420692
Tremor	CIPROFLOXACIN HYDROCHLORIDE	ORAL	500	MG		BID	500 MG, BID	7000	MG	68	YR			20140205	OT	GB	80.73	KG	96420692
Tinnitus	CIPROFLOXACIN HYDROCHLORIDE	ORAL	500	MG		BID	500 MG, BID	7000	MG	68	YR			20140205	OT	GB	80.73	KG	96420692
Syncope	CIPROFLOXACIN HYDROCHLORIDE	ORAL	500	MG		BID	500 MG, BID	7000	MG	68	YR			20140205	OT	GB	80.73	KG	96420692
Superficial vein prominence	CIPROFLOXACIN HYDROCHLORIDE	ORAL	500	MG		BID	500 MG, BID	7000	MG	68	YR			20140205	OT	GB	80.73	KG	96420692
Rectocele	CIPROFLOXACIN HYDROCHLORIDE	ORAL	500	MG		BID	500 MG, BID	7000	MG	68	YR			20140205	OT	GB	80.73	KG	96420692
Quality of life decreased	CIPROFLOXACIN HYDROCHLORIDE	ORAL	500	MG		BID	500 MG, BID	7000	MG	68	YR			20140205	OT	GB	80.73	KG	96420692
Pruritus	CIPROFLOXACIN HYDROCHLORIDE	ORAL	500	MG		BID	500 MG, BID	7000	MG	68	YR			20140205	OT	GB	80.73	KG	96420692
Pelvic pain	CIPROFLOXACIN HYDROCHLORIDE	ORAL	500	MG		BID	500 MG, BID	7000	MG	68	YR			20140205	OT	GB	80.73	KG	96420692
Pain in extremity	CIPROFLOXACIN HYDROCHLORIDE	ORAL	500	MG		BID	500 MG, BID	7000	MG	68	YR			20140205	OT	GB	80.73	KG	96420692
Neurological symptom	CIPROFLOXACIN HYDROCHLORIDE	ORAL	500	MG		BID	500 MG, BID	7000	MG	68	YR			20140205	OT	GB	80.73	KG	96420692
Nausea	CIPROFLOXACIN HYDROCHLORIDE	ORAL	500	MG		BID	500 MG, BID	7000	MG	68	YR			20140205	OT	GB	80.73	KG	96420692
Hyperhidrosis	CIPROFLOXACIN HYDROCHLORIDE	ORAL	500	MG		BID	500 MG, BID	7000	MG	68	YR			20140205	OT	GB	80.73	KG	96420692
Groin pain	CIPROFLOXACIN HYDROCHLORIDE	ORAL	500	MG		BID	500 MG, BID	7000	MG	68	YR			20140205	OT	GB	80.73	KG	96420692
Gait disturbance	CIPROFLOXACIN HYDROCHLORIDE	ORAL	500	MG		BID	500 MG, BID	7000	MG	68	YR			20140205	OT	GB	80.73	KG	96420692
Feeling cold	CIPROFLOXACIN HYDROCHLORIDE	ORAL	500	MG		BID	500 MG, BID	7000	MG	68	YR			20140205	OT	GB	80.73	KG	96420692
Dyspepsia	CIPROFLOXACIN HYDROCHLORIDE	ORAL	500	MG		BID	500 MG, BID	7000	MG	68	YR			20140205	OT	GB	80.73	KG	96420692
Dry skin	CIPROFLOXACIN HYDROCHLORIDE	ORAL	500	MG		BID	500 MG, BID	7000	MG	68	YR			20140205	OT	GB	80.73	KG	96420692
Dry eye	CIPROFLOXACIN HYDROCHLORIDE	ORAL	500	MG		BID	500 MG, BID	7000	MG	68	YR			20140205	OT	GB	80.73	KG	96420692
Dissociation	CIPROFLOXACIN HYDROCHLORIDE	ORAL	500	MG		BID	500 MG, BID	7000	MG	68	YR			20140205	OT	GB	80.73	KG	96420692
Diarrhoea	CIPROFLOXACIN HYDROCHLORIDE	ORAL	500	MG		BID	500 MG, BID	7000	MG	68	YR			20140205	OT	GB	80.73	KG	96420692
Depression	CIPROFLOXACIN HYDROCHLORIDE	ORAL	500	MG		BID	500 MG, BID	7000	MG	68	YR			20140205	OT	GB	80.73	KG	96420692
Deafness	CIPROFLOXACIN HYDROCHLORIDE	ORAL	500	MG		BID	500 MG, BID	7000	MG	68	YR			20140205	OT	GB	80.73	KG	96420692
Constipation	CIPROFLOXACIN HYDROCHLORIDE	ORAL	500	MG		BID	500 MG, BID	7000	MG	68	YR			20140205	OT	GB	80.73	KG	96420692
Cerebrovascular accident	CIPROFLOXACIN HYDROCHLORIDE	ORAL	500	MG		BID	500 MG, BID	7000	MG	68	YR			20140205	OT	GB	80.73	KG	96420692
Cataract	CIPROFLOXACIN HYDROCHLORIDE	ORAL	500	MG		BID	500 MG, BID	7000	MG	68	YR			20140205	OT	GB	80.73	KG	96420692
Blood pressure decreased	CIPROFLOXACIN HYDROCHLORIDE	ORAL	500	MG		BID	500 MG, BID	7000	MG	68	YR			20140205	OT	GB	80.73	KG	96420692
Bedridden	CIPROFLOXACIN HYDROCHLORIDE	ORAL	500	MG		BID	500 MG, BID	7000	MG	68	YR			20140205	OT	GB	80.73	KG	96420692
Asthenia	CIPROFLOXACIN HYDROCHLORIDE	ORAL	500	MG		BID	500 MG, BID	7000	MG	68	YR			20140205	OT	GB	80.73	KG	96420692
Aphasia	CIPROFLOXACIN HYDROCHLORIDE	ORAL	500	MG		BID	500 MG, BID	7000	MG	68	YR			20140205	OT	GB	80.73	KG	96420692
Abdominal pain upper	CIPROFLOXACIN HYDROCHLORIDE	ORAL	500	MG		BID	500 MG, BID	7000	MG	68	YR			20140205	OT	GB	80.73	KG	96420692
Syncope	CIPROFLOXACIN	ORAL	1000	MG		BID	1000 MG (500 MG, 2 IN 1 D)			83	YR			20140121		US	104	LBS	96378874
Skin discolouration	CIPROFLOXACIN	ORAL	1000	MG		BID	1000 MG (500 MG, 2 IN 1 D)			83	YR			20140121		US	104	LBS	96378874
Reaction to drug excipients	CIPROFLOXACIN	ORAL	1000	MG		BID	1000 MG (500 MG, 2 IN 1 D)			83	YR			20140121		US	104	LBS	96378874
Paraesthesia	CIPROFLOXACIN	ORAL	1000	MG		BID	1000 MG (500 MG, 2 IN 1 D)			83	YR			20140121		US	104	LBS	96378874
Pain in extremity	CIPROFLOXACIN	ORAL	1000	MG		BID	1000 MG (500 MG, 2 IN 1 D)			83	YR			20140121		US	104	LBS	96378874
Oedema peripheral	CIPROFLOXACIN	ORAL	1000	MG		BID	1000 MG (500 MG, 2 IN 1 D)			83	YR			20140121		US	104	LBS	96378874
Insomnia	CIPROFLOXACIN	ORAL	1000	MG		BID	1000 MG (500 MG, 2 IN 1 D)			83	YR			20140121		US	104	LBS	96378874
Erythema	CIPROFLOXACIN	ORAL	1000	MG		BID	1000 MG (500 MG, 2 IN 1 D)			83	YR			20140121		US	104	LBS	96378874
Dysstasia	CIPROFLOXACIN	ORAL	1000	MG		BID	1000 MG (500 MG, 2 IN 1 D)			83	YR			20140121		US	104	LBS	96378874
Drug hypersensitivity	CIPROFLOXACIN	ORAL	1000	MG		BID	1000 MG (500 MG, 2 IN 1 D)			83	YR			20140121		US	104	LBS	96378874
Vision blurred	Ciprofloxacin Hydrochloride (Unknown)	UNKNOWN			UNK		UNK			63	YR			20140320	CN	DE			100255251
Tension headache	Ciprofloxacin Hydrochloride (Unknown)	UNKNOWN			UNK		UNK			63	YR			20140320	CN	DE			100255251
Skin burning sensation	Ciprofloxacin Hydrochloride (Unknown)	UNKNOWN			UNK		UNK			63	YR			20140320	CN	DE			100255251
Poor quality sleep	Ciprofloxacin Hydrochloride (Unknown)	UNKNOWN			UNK		UNK			63	YR			20140320	CN	DE			100255251
Paraesthesia	Ciprofloxacin Hydrochloride (Unknown)	UNKNOWN			UNK		UNK			63	YR			20140320	CN	DE			100255251
Pain in extremity	Ciprofloxacin Hydrochloride (Unknown)	UNKNOWN			UNK		UNK			63	YR			20140320	CN	DE			100255251
Nodule	Ciprofloxacin Hydrochloride (Unknown)	UNKNOWN			UNK		UNK			63	YR			20140320	CN	DE			100255251
Neuropathy peripheral	Ciprofloxacin Hydrochloride (Unknown)	UNKNOWN			UNK		UNK			63	YR			20140320	CN	DE			100255251
Memory impairment	Ciprofloxacin Hydrochloride (Unknown)	UNKNOWN			UNK		UNK			63	YR			20140320	CN	DE			100255251
Hypoaesthesia	Ciprofloxacin Hydrochloride (Unknown)	UNKNOWN			UNK		UNK			63	YR			20140320	CN	DE			100255251
Depression	Ciprofloxacin Hydrochloride (Unknown)	UNKNOWN			UNK		UNK			63	YR			20140320	CN	DE			100255251
Cataract	Ciprofloxacin Hydrochloride (Unknown)	UNKNOWN			UNK		UNK			63	YR			20140320	CN	DE			100255251
Alopecia	Ciprofloxacin Hydrochloride (Unknown)	UNKNOWN			UNK		UNK			63	YR			20140320	CN	DE			100255251
Drug hypersensitivity	CIPRO				TABLET									20140313	CN	US			100084661
Angioedema	CIPRO				TABLET									20140313	CN	US			100084661
Plantar fasciitis	CIPROFLOXACIN	ORAL				BID				70	YR			20140106	CN	US			91929313
Haematochezia	CIPRO	ORAL			MODIFIED-RELEASE FILM-COATED TABLET		UNK							20140331	CN	US			100478021
Gait disturbance	CIPRO									59	YR			20140322		US	125	LBS	100341631
Weight decreased	CIPROFLOXACIN	UNKNOWN	500	MG	FILM-COATED TABLET	BID				74	YR			20140313	CN	CH	84	KG	100085761
Pollakiuria	CIPROFLOXACIN	UNKNOWN	500	MG	FILM-COATED TABLET	BID				74	YR			20140313	CN	CH	84	KG	100085761
Blood sodium decreased	CIPROFLOXACIN	UNKNOWN	500	MG	FILM-COATED TABLET	BID				74	YR			20140313	CN	CH	84	KG	100085761
Adverse event	CIPROFLOXACIN	UNKNOWN	500	MG	FILM-COATED TABLET	BID				74	YR			20140313	CN	CH	84	KG	100085761
Tendon pain	CIPROFLOXACIN	ORAL				BID	1 PILL			49	YR			20131231		US			97969551
Tendon disorder	CIPROFLOXACIN	ORAL				BID	1 PILL			49	YR			20131231		US			97969551
Swelling	CIPROFLOXACIN	ORAL				BID	1 PILL			49	YR			20131231		US			97969551
Sensory loss	CIPROFLOXACIN	ORAL				BID	1 PILL			49	YR			20131231		US			97969551
Paraesthesia	CIPROFLOXACIN	ORAL				BID	1 PILL			49	YR			20131231		US			97969551
Palpitations	CIPROFLOXACIN	ORAL				BID	1 PILL			49	YR			20131231		US			97969551
Pain in extremity	CIPROFLOXACIN	ORAL				BID	1 PILL			49	YR			20131231		US			97969551
Pain	CIPROFLOXACIN	ORAL				BID	1 PILL			49	YR			20131231		US			97969551
Gait disturbance	CIPROFLOXACIN	ORAL				BID	1 PILL			49	YR			20131231		US			97969551
Dyspnoea exertional	CIPROFLOXACIN	ORAL				BID	1 PILL			49	YR			20131231		US			97969551
Dysgraphia	CIPROFLOXACIN	ORAL				BID	1 PILL			49	YR			20131231		US			97969551
Weight decreased	CIPROFLOXACIN MONOHYDROCHLORIDE	ORAL	500	MG	TABLET	BID	500 MG, BID	10000	MG	68	YR			20140205	CN	GB	80.73	KG	96430442
Vision blurred	CIPROFLOXACIN MONOHYDROCHLORIDE	ORAL	500	MG	TABLET	BID	500 MG, BID	10000	MG	68	YR			20140205	CN	GB	80.73	KG	96430442
Vertigo	CIPROFLOXACIN MONOHYDROCHLORIDE	ORAL	500	MG	TABLET	BID	500 MG, BID	10000	MG	68	YR			20140205	CN	GB	80.73	KG	96430442
Tremor	CIPROFLOXACIN MONOHYDROCHLORIDE	ORAL	500	MG	TABLET	BID	500 MG, BID	10000	MG	68	YR			20140205	CN	GB	80.73	KG	96430442
Tinnitus	CIPROFLOXACIN MONOHYDROCHLORIDE	ORAL	500	MG	TABLET	BID	500 MG, BID	10000	MG	68	YR			20140205	CN	GB	80.73	KG	96430442
Syncope	CIPROFLOXACIN MONOHYDROCHLORIDE	ORAL	500	MG	TABLET	BID	500 MG, BID	10000	MG	68	YR			20140205	CN	GB	80.73	KG	96430442
Superficial vein prominence	CIPROFLOXACIN MONOHYDROCHLORIDE	ORAL	500	MG	TABLET	BID	500 MG, BID	10000	MG	68	YR			20140205	CN	GB	80.73	KG	96430442
Rectocele	CIPROFLOXACIN MONOHYDROCHLORIDE	ORAL	500	MG	TABLET	BID	500 MG, BID	10000	MG	68	YR			20140205	CN	GB	80.73	KG	96430442
Quality of life decreased	CIPROFLOXACIN MONOHYDROCHLORIDE	ORAL	500	MG	TABLET	BID	500 MG, BID	10000	MG	68	YR			20140205	CN	GB	80.73	KG	96430442
Pruritus	CIPROFLOXACIN MONOHYDROCHLORIDE	ORAL	500	MG	TABLET	BID	500 MG, BID	10000	MG	68	YR			20140205	CN	GB	80.73	KG	96430442
Pelvic pain	CIPROFLOXACIN MONOHYDROCHLORIDE	ORAL	500	MG	TABLET	BID	500 MG, BID	10000	MG	68	YR			20140205	CN	GB	80.73	KG	96430442
Pain in extremity	CIPROFLOXACIN MONOHYDROCHLORIDE	ORAL	500	MG	TABLET	BID	500 MG, BID	10000	MG	68	YR			20140205	CN	GB	80.73	KG	96430442
Neurological symptom	CIPROFLOXACIN MONOHYDROCHLORIDE	ORAL	500	MG	TABLET	BID	500 MG, BID	10000	MG	68	YR			20140205	CN	GB	80.73	KG	96430442
Nausea	CIPROFLOXACIN MONOHYDROCHLORIDE	ORAL	500	MG	TABLET	BID	500 MG, BID	10000	MG	68	YR			20140205	CN	GB	80.73	KG	96430442
Hyperhidrosis	CIPROFLOXACIN MONOHYDROCHLORIDE	ORAL	500	MG	TABLET	BID	500 MG, BID	10000	MG	68	YR			20140205	CN	GB	80.73	KG	96430442
Groin pain	CIPROFLOXACIN MONOHYDROCHLORIDE	ORAL	500	MG	TABLET	BID	500 MG, BID	10000	MG	68	YR			20140205	CN	GB	80.73	KG	96430442
Gait disturbance	CIPROFLOXACIN MONOHYDROCHLORIDE	ORAL	500	MG	TABLET	BID	500 MG, BID	10000	MG	68	YR			20140205	CN	GB	80.73	KG	96430442
Feeling cold	CIPROFLOXACIN MONOHYDROCHLORIDE	ORAL	500	MG	TABLET	BID	500 MG, BID	10000	MG	68	YR			20140205	CN	GB	80.73	KG	96430442
Dyspepsia	CIPROFLOXACIN MONOHYDROCHLORIDE	ORAL	500	MG	TABLET	BID	500 MG, BID	10000	MG	68	YR			20140205	CN	GB	80.73	KG	96430442
Dry skin	CIPROFLOXACIN MONOHYDROCHLORIDE	ORAL	500	MG	TABLET	BID	500 MG, BID	10000	MG	68	YR			20140205	CN	GB	80.73	KG	96430442
Dry eye	CIPROFLOXACIN MONOHYDROCHLORIDE	ORAL	500	MG	TABLET	BID	500 MG, BID	10000	MG	68	YR			20140205	CN	GB	80.73	KG	96430442
Dissociation	CIPROFLOXACIN MONOHYDROCHLORIDE	ORAL	500	MG	TABLET	BID	500 MG, BID	10000	MG	68	YR			20140205	CN	GB	80.73	KG	96430442
Diarrhoea	CIPROFLOXACIN MONOHYDROCHLORIDE	ORAL	500	MG	TABLET	BID	500 MG, BID	10000	MG	68	YR			20140205	CN	GB	80.73	KG	96430442
Depression	CIPROFLOXACIN MONOHYDROCHLORIDE	ORAL	500	MG	TABLET	BID	500 MG, BID	10000	MG	68	YR			20140205	CN	GB	80.73	KG	96430442
Deafness	CIPROFLOXACIN MONOHYDROCHLORIDE	ORAL	500	MG	TABLET	BID	500 MG, BID	10000	MG	68	YR			20140205	CN	GB	80.73	KG	96430442
Constipation	CIPROFLOXACIN MONOHYDROCHLORIDE	ORAL	500	MG	TABLET	BID	500 MG, BID	10000	MG	68	YR			20140205	CN	GB	80.73	KG	96430442
Cerebrovascular accident	CIPROFLOXACIN MONOHYDROCHLORIDE	ORAL	500	MG	TABLET	BID	500 MG, BID	10000	MG	68	YR			20140205	CN	GB	80.73	KG	96430442
Cataract	CIPROFLOXACIN MONOHYDROCHLORIDE	ORAL	500	MG	TABLET	BID	500 MG, BID	10000	MG	68	YR			20140205	CN	GB	80.73	KG	96430442
Blood pressure decreased	CIPROFLOXACIN MONOHYDROCHLORIDE	ORAL	500	MG	TABLET	BID	500 MG, BID	10000	MG	68	YR			20140205	CN	GB	80.73	KG	96430442
Bedridden	CIPROFLOXACIN MONOHYDROCHLORIDE	ORAL	500	MG	TABLET	BID	500 MG, BID	10000	MG	68	YR			20140205	CN	GB	80.73	KG	96430442
Asthenia	CIPROFLOXACIN MONOHYDROCHLORIDE	ORAL	500	MG	TABLET	BID	500 MG, BID	10000	MG	68	YR			20140205	CN	GB	80.73	KG	96430442
Aphasia	CIPROFLOXACIN MONOHYDROCHLORIDE	ORAL	500	MG	TABLET	BID	500 MG, BID	10000	MG	68	YR			20140205	CN	GB	80.73	KG	96430442
Abdominal pain upper	CIPROFLOXACIN MONOHYDROCHLORIDE	ORAL	500	MG	TABLET	BID	500 MG, BID	10000	MG	68	YR			20140205	CN	GB	80.73	KG	96430442
Refusal of treatment by patient	CIPROFLOXACIN	ORAL	500	MG		BID	~11/22/2013 THRU ~12/06/2013			93	YR			20140125	PH	US	45.4	KG	100441981
Malnutrition	CIPROFLOXACIN	ORAL	500	MG		BID	~11/22/2013 THRU ~12/06/2013			93	YR			20140125	PH	US	45.4	KG	100441981
Gait disturbance	CIPROFLOXACIN	ORAL	500	MG		BID	~11/22/2013 THRU ~12/06/2013			93	YR			20140125	PH	US	45.4	KG	100441981
Dehydration	CIPROFLOXACIN	ORAL	500	MG		BID	~11/22/2013 THRU ~12/06/2013			93	YR			20140125	PH	US	45.4	KG	100441981
Clostridium difficile infection	CIPROFLOXACIN	ORAL	500	MG		BID	~11/22/2013 THRU ~12/06/2013			93	YR			20140125	PH	US	45.4	KG	100441981
Syncope	CIPROFLOXACIN SANDOZ	ORAL	500	MG	FILM-COATED TABLET	QD	500 MG, QD							20140106	OT	IT			97767032
Speech disorder	CIPROFLOXACIN SANDOZ	ORAL	500	MG	FILM-COATED TABLET	QD	500 MG, QD							20140106	OT	IT			97767032
Sopor	CIPROFLOXACIN SANDOZ	ORAL	500	MG	FILM-COATED TABLET	QD	500 MG, QD							20140106	OT	IT			97767032
Hypotension	CIPROFLOXACIN SANDOZ	ORAL	500	MG	FILM-COATED TABLET	QD	500 MG, QD							20140106	OT	IT			97767032
Disorientation	CIPROFLOXACIN SANDOZ	ORAL	500	MG	FILM-COATED TABLET	QD	500 MG, QD							20140106	OT	IT			97767032
Tremor	CIPROFLOXACIN	ORAL	500	MG		BID				57	YR			20140321	CN	GB	80	KG	100340451
Paraesthesia	CIPROFLOXACIN	ORAL	500	MG		BID				57	YR			20140321	CN	GB	80	KG	100340451
Insomnia	CIPROFLOXACIN	ORAL	500	MG		BID				57	YR			20140321	CN	GB	80	KG	100340451
Hypoaesthesia	CIPROFLOXACIN	ORAL	500	MG		BID				57	YR			20140321	CN	GB	80	KG	100340451
Feeling abnormal	CIPROFLOXACIN	ORAL	500	MG		BID				57	YR			20140321	CN	GB	80	KG	100340451
Convulsion	CIPROFLOXACIN	ORAL	500	MG		BID				57	YR			20140321	CN	GB	80	KG	100340451
Chills	CIPROFLOXACIN	ORAL	500	MG		BID				57	YR			20140321	CN	GB	80	KG	100340451
Burning sensation	CIPROFLOXACIN	ORAL	500	MG		BID				57	YR			20140321	CN	GB	80	KG	100340451
Tinnitus	CIPROFLOXACIN HCL	ORAL				BID	1 PILL TWICE DAILY TAKEN BY MOUTH			39	YR			20140327		US	180	LBS	100465151
Tendonitis	CIPROFLOXACIN HCL	ORAL				BID	1 PILL TWICE DAILY TAKEN BY MOUTH			39	YR			20140327		US	180	LBS	100465151
Temperature intolerance	CIPROFLOXACIN HCL	ORAL				BID	1 PILL TWICE DAILY TAKEN BY MOUTH			39	YR			20140327		US	180	LBS	100465151
Paraesthesia	CIPROFLOXACIN HCL	ORAL				BID	1 PILL TWICE DAILY TAKEN BY MOUTH			39	YR			20140327		US	180	LBS	100465151
Pain	CIPROFLOXACIN HCL	ORAL				BID	1 PILL TWICE DAILY TAKEN BY MOUTH			39	YR			20140327		US	180	LBS	100465151
Neuralgia	CIPROFLOXACIN HCL	ORAL				BID	1 PILL TWICE DAILY TAKEN BY MOUTH			39	YR			20140327		US	180	LBS	100465151
Musculoskeletal pain	CIPROFLOXACIN HCL	ORAL				BID	1 PILL TWICE DAILY TAKEN BY MOUTH			39	YR			20140327		US	180	LBS	100465151
Hypoaesthesia	CIPROFLOXACIN HCL	ORAL				BID	1 PILL TWICE DAILY TAKEN BY MOUTH			39	YR			20140327		US	180	LBS	100465151
Asthenia	CIPROFLOXACIN HCL	ORAL				BID	1 PILL TWICE DAILY TAKEN BY MOUTH			39	YR			20140327		US	180	LBS	100465151
Arthritis	CIPROFLOXACIN HCL	ORAL				BID	1 PILL TWICE DAILY TAKEN BY MOUTH			39	YR			20140327		US	180	LBS	100465151
Pruritus	CIPROFLOXACIN 500MG	ORAL				BID	1 PILL			67	YR			20140101		US	130	LBS	97975501
Pain in extremity	CIPROFLOXACIN 500MG	ORAL				BID	1 PILL			67	YR			20140101		US	130	LBS	97975501
Erythromelalgia	CIPROFLOXACIN 500MG	ORAL				BID	1 PILL			67	YR			20140101		US	130	LBS	97975501
Burning sensation	CIPROFLOXACIN 500MG	ORAL				BID	1 PILL			67	YR			20140101		US	130	LBS	97975501
Vitreous floaters	CIPROFLOXACIN		250	MG		BID	500 MG (250 MG, 2 IN 1 D)			68	YR			20140328		GB			100527881
Visual impairment	CIPROFLOXACIN		250	MG		BID	500 MG (250 MG, 2 IN 1 D)			68	YR			20140328		GB			100527881
Vision blurred	CIPROFLOXACIN		250	MG		BID	500 MG (250 MG, 2 IN 1 D)			68	YR			20140328		GB			100527881
Tremor	CIPROFLOXACIN		250	MG		BID	500 MG (250 MG, 2 IN 1 D)			68	YR			20140328		GB			100527881
Tinnitus	CIPROFLOXACIN		250	MG		BID	500 MG (250 MG, 2 IN 1 D)			68	YR			20140328		GB			100527881
Tendonitis	CIPROFLOXACIN		250	MG		BID	500 MG (250 MG, 2 IN 1 D)			68	YR			20140328		GB			100527881
Tendon rupture	CIPROFLOXACIN		250	MG		BID	500 MG (250 MG, 2 IN 1 D)			68	YR			20140328		GB			100527881
Tendon pain	CIPROFLOXACIN		250	MG		BID	500 MG (250 MG, 2 IN 1 D)			68	YR			20140328		GB			100527881
Prostatic disorder	CIPROFLOXACIN		250	MG		BID	500 MG (250 MG, 2 IN 1 D)			68	YR			20140328		GB			100527881
Polyuria	CIPROFLOXACIN		250	MG		BID	500 MG (250 MG, 2 IN 1 D)			68	YR			20140328		GB			100527881
Pain in jaw	CIPROFLOXACIN		250	MG		BID	500 MG (250 MG, 2 IN 1 D)			68	YR			20140328		GB			100527881
Pain in extremity	CIPROFLOXACIN		250	MG		BID	500 MG (250 MG, 2 IN 1 D)			68	YR			20140328		GB			100527881
Nervousness	CIPROFLOXACIN		250	MG		BID	500 MG (250 MG, 2 IN 1 D)			68	YR			20140328		GB			100527881
Neck pain	CIPROFLOXACIN		250	MG		BID	500 MG (250 MG, 2 IN 1 D)			68	YR			20140328		GB			100527881
Myalgia	CIPROFLOXACIN		250	MG		BID	500 MG (250 MG, 2 IN 1 D)			68	YR			20140328		GB			100527881
Musculoskeletal chest pain	CIPROFLOXACIN		250	MG		BID	500 MG (250 MG, 2 IN 1 D)			68	YR			20140328		GB			100527881
Insomnia	CIPROFLOXACIN		250	MG		BID	500 MG (250 MG, 2 IN 1 D)			68	YR			20140328		GB			100527881
Hypertension	CIPROFLOXACIN		250	MG		BID	500 MG (250 MG, 2 IN 1 D)			68	YR			20140328		GB			100527881
Hyperhidrosis	CIPROFLOXACIN		250	MG		BID	500 MG (250 MG, 2 IN 1 D)			68	YR			20140328		GB			100527881
Headache	CIPROFLOXACIN		250	MG		BID	500 MG (250 MG, 2 IN 1 D)			68	YR			20140328		GB			100527881
Dyspepsia	CIPROFLOXACIN		250	MG		BID	500 MG (250 MG, 2 IN 1 D)			68	YR			20140328		GB			100527881
Drug interaction	CIPROFLOXACIN		250	MG		BID	500 MG (250 MG, 2 IN 1 D)			68	YR			20140328		GB			100527881
Chest pain	CIPROFLOXACIN		250	MG		BID	500 MG (250 MG, 2 IN 1 D)			68	YR			20140328		GB			100527881
Burning sensation	CIPROFLOXACIN		250	MG		BID	500 MG (250 MG, 2 IN 1 D)			68	YR			20140328		GB			100527881
Arthralgia	CIPROFLOXACIN		250	MG		BID	500 MG (250 MG, 2 IN 1 D)			68	YR			20140328		GB			100527881
Anxiety	CIPROFLOXACIN		250	MG		BID	500 MG (250 MG, 2 IN 1 D)			68	YR			20140328		GB			100527881
Drug hypersensitivity	CIPRO				TABLET									20140327	CN	US			100409141
Clostridium difficile infection	Ciprofloxacin Hydrochloride (Unknown)	UNKNOWN			UNK		UNK			47	YR			20140103	CN	GB			97966461
Thrombocytopenia	CIPROFLOXACIN	UNKNOWN	500	MG	TABLET	BID	1000 MILLIGRAM DAILY; 500 MG X 2 TABLETS/DAY			86	YR			20140113	OT	IT			97867042
Pancytopenia	CIPROFLOXACIN	UNKNOWN	500	MG	TABLET	BID	1000 MILLIGRAM DAILY; 500 MG X 2 TABLETS/DAY			86	YR			20140113	OT	IT			97867042
Drug interaction	CIPROFLOXACIN	UNKNOWN	500	MG	TABLET	BID	1000 MILLIGRAM DAILY; 500 MG X 2 TABLETS/DAY			86	YR			20140113	OT	IT			97867042
Tremor	CIPROFLOXACINA 500 MG RATIOPHARM	ORAL	500	MG	COATED TABLET	QD	500 MILLIGRAM DAILY; 1			49	YR			20140210	CN	PT	80	KG	90109592
Tendonitis	CIPROFLOXACINA 500 MG RATIOPHARM	ORAL	500	MG	COATED TABLET	QD	500 MILLIGRAM DAILY; 1			49	YR			20140210	CN	PT	80	KG	90109592
Paraesthesia	CIPROFLOXACINA 500 MG RATIOPHARM	ORAL	500	MG	COATED TABLET	QD	500 MILLIGRAM DAILY; 1			49	YR			20140210	CN	PT	80	KG	90109592
Orthostatic hypotension	CIPROFLOXACINA 500 MG RATIOPHARM	ORAL	500	MG	COATED TABLET	QD	500 MILLIGRAM DAILY; 1			49	YR			20140210	CN	PT	80	KG	90109592
Neurological symptom	CIPROFLOXACINA 500 MG RATIOPHARM	ORAL	500	MG	COATED TABLET	QD	500 MILLIGRAM DAILY; 1			49	YR			20140210	CN	PT	80	KG	90109592
Myalgia	CIPROFLOXACINA 500 MG RATIOPHARM	ORAL	500	MG	COATED TABLET	QD	500 MILLIGRAM DAILY; 1			49	YR			20140210	CN	PT	80	KG	90109592
Muscle rigidity	CIPROFLOXACINA 500 MG RATIOPHARM	ORAL	500	MG	COATED TABLET	QD	500 MILLIGRAM DAILY; 1			49	YR			20140210	CN	PT	80	KG	90109592
Muscle contractions involuntary	CIPROFLOXACINA 500 MG RATIOPHARM	ORAL	500	MG	COATED TABLET	QD	500 MILLIGRAM DAILY; 1			49	YR			20140210	CN	PT	80	KG	90109592
Muscle atrophy	CIPROFLOXACINA 500 MG RATIOPHARM	ORAL	500	MG	COATED TABLET	QD	500 MILLIGRAM DAILY; 1			49	YR			20140210	CN	PT	80	KG	90109592
Gait disturbance	CIPROFLOXACINA 500 MG RATIOPHARM	ORAL	500	MG	COATED TABLET	QD	500 MILLIGRAM DAILY; 1			49	YR			20140210	CN	PT	80	KG	90109592
Erectile dysfunction	CIPROFLOXACINA 500 MG RATIOPHARM	ORAL	500	MG	COATED TABLET	QD	500 MILLIGRAM DAILY; 1			49	YR			20140210	CN	PT	80	KG	90109592
Burning sensation	CIPROFLOXACINA 500 MG RATIOPHARM	ORAL	500	MG	COATED TABLET	QD	500 MILLIGRAM DAILY; 1			49	YR			20140210	CN	PT	80	KG	90109592
Arthralgia	CIPROFLOXACINA 500 MG RATIOPHARM	ORAL	500	MG	COATED TABLET	QD	500 MILLIGRAM DAILY; 1			49	YR			20140210	CN	PT	80	KG	90109592
Tendon rupture	CIPROFLAXIN	ORAL				BID	1 PILL TWICE DAILY TAKEN BY MOUTH			45	YR			20140105		US	133	LBS	98028841
Weight decreased	Ciprofloxacin Hydrochloride (Unknown)	ORAL	500	MG	UNK	BID	500 MG, BID	7000	MG	68	YR			20140207	CN	GB	81	KG	96525032
Vision blurred	Ciprofloxacin Hydrochloride (Unknown)	ORAL	500	MG	UNK	BID	500 MG, BID	7000	MG	68	YR			20140207	CN	GB	81	KG	96525032
Vertigo	Ciprofloxacin Hydrochloride (Unknown)	ORAL	500	MG	UNK	BID	500 MG, BID	7000	MG	68	YR			20140207	CN	GB	81	KG	96525032
Tremor	Ciprofloxacin Hydrochloride (Unknown)	ORAL	500	MG	UNK	BID	500 MG, BID	7000	MG	68	YR			20140207	CN	GB	81	KG	96525032
Tinnitus	Ciprofloxacin Hydrochloride (Unknown)	ORAL	500	MG	UNK	BID	500 MG, BID	7000	MG	68	YR			20140207	CN	GB	81	KG	96525032
Syncope	Ciprofloxacin Hydrochloride (Unknown)	ORAL	500	MG	UNK	BID	500 MG, BID	7000	MG	68	YR			20140207	CN	GB	81	KG	96525032
Superficial vein prominence	Ciprofloxacin Hydrochloride (Unknown)	ORAL	500	MG	UNK	BID	500 MG, BID	7000	MG	68	YR			20140207	CN	GB	81	KG	96525032
Rectocele	Ciprofloxacin Hydrochloride (Unknown)	ORAL	500	MG	UNK	BID	500 MG, BID	7000	MG	68	YR			20140207	CN	GB	81	KG	96525032
Quality of life decreased	Ciprofloxacin Hydrochloride (Unknown)	ORAL	500	MG	UNK	BID	500 MG, BID	7000	MG	68	YR			20140207	CN	GB	81	KG	96525032
Pruritus	Ciprofloxacin Hydrochloride (Unknown)	ORAL	500	MG	UNK	BID	500 MG, BID	7000	MG	68	YR			20140207	CN	GB	81	KG	96525032
Pelvic pain	Ciprofloxacin Hydrochloride (Unknown)	ORAL	500	MG	UNK	BID	500 MG, BID	7000	MG	68	YR			20140207	CN	GB	81	KG	96525032
Pain in extremity	Ciprofloxacin Hydrochloride (Unknown)	ORAL	500	MG	UNK	BID	500 MG, BID	7000	MG	68	YR			20140207	CN	GB	81	KG	96525032
Neurological symptom	Ciprofloxacin Hydrochloride (Unknown)	ORAL	500	MG	UNK	BID	500 MG, BID	7000	MG	68	YR			20140207	CN	GB	81	KG	96525032
Nausea	Ciprofloxacin Hydrochloride (Unknown)	ORAL	500	MG	UNK	BID	500 MG, BID	7000	MG	68	YR			20140207	CN	GB	81	KG	96525032
Hyperhidrosis	Ciprofloxacin Hydrochloride (Unknown)	ORAL	500	MG	UNK	BID	500 MG, BID	7000	MG	68	YR			20140207	CN	GB	81	KG	96525032
Groin pain	Ciprofloxacin Hydrochloride (Unknown)	ORAL	500	MG	UNK	BID	500 MG, BID	7000	MG	68	YR			20140207	CN	GB	81	KG	96525032
Gait disturbance	Ciprofloxacin Hydrochloride (Unknown)	ORAL	500	MG	UNK	BID	500 MG, BID	7000	MG	68	YR			20140207	CN	GB	81	KG	96525032
Feeling cold	Ciprofloxacin Hydrochloride (Unknown)	ORAL	500	MG	UNK	BID	500 MG, BID	7000	MG	68	YR			20140207	CN	GB	81	KG	96525032
Dyspepsia	Ciprofloxacin Hydrochloride (Unknown)	ORAL	500	MG	UNK	BID	500 MG, BID	7000	MG	68	YR			20140207	CN	GB	81	KG	96525032
Dry skin	Ciprofloxacin Hydrochloride (Unknown)	ORAL	500	MG	UNK	BID	500 MG, BID	7000	MG	68	YR			20140207	CN	GB	81	KG	96525032
Dry eye	Ciprofloxacin Hydrochloride (Unknown)	ORAL	500	MG	UNK	BID	500 MG, BID	7000	MG	68	YR			20140207	CN	GB	81	KG	96525032
Dissociation	Ciprofloxacin Hydrochloride (Unknown)	ORAL	500	MG	UNK	BID	500 MG, BID	7000	MG	68	YR			20140207	CN	GB	81	KG	96525032
Diarrhoea	Ciprofloxacin Hydrochloride (Unknown)	ORAL	500	MG	UNK	BID	500 MG, BID	7000	MG	68	YR			20140207	CN	GB	81	KG	96525032
Depression	Ciprofloxacin Hydrochloride (Unknown)	ORAL	500	MG	UNK	BID	500 MG, BID	7000	MG	68	YR			20140207	CN	GB	81	KG	96525032
Deafness	Ciprofloxacin Hydrochloride (Unknown)	ORAL	500	MG	UNK	BID	500 MG, BID	7000	MG	68	YR			20140207	CN	GB	81	KG	96525032
Constipation	Ciprofloxacin Hydrochloride (Unknown)	ORAL	500	MG	UNK	BID	500 MG, BID	7000	MG	68	YR			20140207	CN	GB	81	KG	96525032
Cerebrovascular accident	Ciprofloxacin Hydrochloride (Unknown)	ORAL	500	MG	UNK	BID	500 MG, BID	7000	MG	68	YR			20140207	CN	GB	81	KG	96525032
Cataract	Ciprofloxacin Hydrochloride (Unknown)	ORAL	500	MG	UNK	BID	500 MG, BID	7000	MG	68	YR			20140207	CN	GB	81	KG	96525032
Blood pressure decreased	Ciprofloxacin Hydrochloride (Unknown)	ORAL	500	MG	UNK	BID	500 MG, BID	7000	MG	68	YR			20140207	CN	GB	81	KG	96525032
Bedridden	Ciprofloxacin Hydrochloride (Unknown)	ORAL	500	MG	UNK	BID	500 MG, BID	7000	MG	68	YR			20140207	CN	GB	81	KG	96525032
Asthenia	Ciprofloxacin Hydrochloride (Unknown)	ORAL	500	MG	UNK	BID	500 MG, BID	7000	MG	68	YR			20140207	CN	GB	81	KG	96525032
Aphasia	Ciprofloxacin Hydrochloride (Unknown)	ORAL	500	MG	UNK	BID	500 MG, BID	7000	MG	68	YR			20140207	CN	GB	81	KG	96525032
Abdominal pain upper	Ciprofloxacin Hydrochloride (Unknown)	ORAL	500	MG	UNK	BID	500 MG, BID	7000	MG	68	YR			20140207	CN	GB	81	KG	96525032
Prostatic haemorrhage	CIPROFLOXACIN	ORAL	500	MG	TABLET	BID				69	YR			20140103		US	172	LBS	98030471
Haemorrhoidal haemorrhage	CIPROFLOXACIN	ORAL	500	MG	TABLET	BID				69	YR			20140103		US	172	LBS	98030471
Gait disturbance	CIPROFLOXACIN	ORAL	500	MG	TABLET	BID				69	YR			20140103		US	172	LBS	98030471
Constipation	CIPROFLOXACIN	ORAL	500	MG	TABLET	BID				69	YR			20140103		US	172	LBS	98030471
Arthralgia	CIPROFLOXACIN	ORAL	500	MG	TABLET	BID				69	YR			20140103		US	172	LBS	98030471
Nausea	CIPROFLOXACIN	ORAL			TABLET	Q12H				29	YR			20140320	CN	US	143	LBS	100296981
Myalgia	CIPROFLOXACIN	ORAL			TABLET	Q12H				29	YR			20140320	CN	US	143	LBS	100296981
Heart rate decreased	CIPROFLOXACIN	ORAL			TABLET	Q12H				29	YR			20140320	CN	US	143	LBS	100296981
Dizziness	CIPROFLOXACIN	ORAL			TABLET	Q12H				29	YR			20140320	CN	US	143	LBS	100296981
Convulsion	CIPROFLOXACIN	ORAL			TABLET	Q12H				29	YR			20140320	CN	US	143	LBS	100296981
Confusional state	CIPROFLOXACIN	ORAL			TABLET	Q12H				29	YR			20140320	CN	US	143	LBS	100296981
Weight bearing difficulty	CIPROFLOXACIN	ORAL				BID	1 PILL			34	YR			20140101		US	159	LBS	97978051
Tendon pain	CIPROFLOXACIN	ORAL				BID	1 PILL			34	YR			20140101		US	159	LBS	97978051
Tendon injury	CIPROFLOXACIN	ORAL				BID	1 PILL			34	YR			20140101		US	159	LBS	97978051
Impaired work ability	CIPROFLOXACIN	ORAL				BID	1 PILL			34	YR			20140101		US	159	LBS	97978051
Impaired driving ability	CIPROFLOXACIN	ORAL				BID	1 PILL			34	YR			20140101		US	159	LBS	97978051
Migraine	CIPROFLOXACIN	ORAL	500	MG		BID				58	YR			20140103	CN	US	135	LBS	97534802
Brain oedema	CIPROFLOXACIN	ORAL	500	MG		BID				58	YR			20140103	CN	US	135	LBS	97534802
Apparent death	CIPROFLOXACIN	ORAL	500	MG		BID				58	YR			20140103	CN	US	135	LBS	97534802
Anaphylactic shock	CIPROFLOXACIN	ORAL	500	MG		BID				58	YR			20140103	CN	US	135	LBS	97534802
Amnesia	CIPROFLOXACIN	ORAL	500	MG		BID				58	YR			20140103	CN	US	135	LBS	97534802
Tinnitus	Ciprofloxacin Hydrochloride (Unknown)	ORAL	500	MG	UNK	BID	500 MG, BID, 8AM AND 8PM. STOPPED AFTER 9 TABLETS			40	YR			20140206	CN	GB	73	KG	91060953
Tendonitis	Ciprofloxacin Hydrochloride (Unknown)	ORAL	500	MG	UNK	BID	500 MG, BID, 8AM AND 8PM. STOPPED AFTER 9 TABLETS			40	YR			20140206	CN	GB	73	KG	91060953
Tendon pain	Ciprofloxacin Hydrochloride (Unknown)	ORAL	500	MG	UNK	BID	500 MG, BID, 8AM AND 8PM. STOPPED AFTER 9 TABLETS			40	YR			20140206	CN	GB	73	KG	91060953
Pain in jaw	Ciprofloxacin Hydrochloride (Unknown)	ORAL	500	MG	UNK	BID	500 MG, BID, 8AM AND 8PM. STOPPED AFTER 9 TABLETS			40	YR			20140206	CN	GB	73	KG	91060953
Pain in extremity	Ciprofloxacin Hydrochloride (Unknown)	ORAL	500	MG	UNK	BID	500 MG, BID, 8AM AND 8PM. STOPPED AFTER 9 TABLETS			40	YR			20140206	CN	GB	73	KG	91060953
Musculoskeletal pain	Ciprofloxacin Hydrochloride (Unknown)	ORAL	500	MG	UNK	BID	500 MG, BID, 8AM AND 8PM. STOPPED AFTER 9 TABLETS			40	YR			20140206	CN	GB	73	KG	91060953
Malaise	Ciprofloxacin Hydrochloride (Unknown)	ORAL	500	MG	UNK	BID	500 MG, BID, 8AM AND 8PM. STOPPED AFTER 9 TABLETS			40	YR			20140206	CN	GB	73	KG	91060953
Joint stiffness	Ciprofloxacin Hydrochloride (Unknown)	ORAL	500	MG	UNK	BID	500 MG, BID, 8AM AND 8PM. STOPPED AFTER 9 TABLETS			40	YR			20140206	CN	GB	73	KG	91060953
Joint crepitation	Ciprofloxacin Hydrochloride (Unknown)	ORAL	500	MG	UNK	BID	500 MG, BID, 8AM AND 8PM. STOPPED AFTER 9 TABLETS			40	YR			20140206	CN	GB	73	KG	91060953
Headache	Ciprofloxacin Hydrochloride (Unknown)	ORAL	500	MG	UNK	BID	500 MG, BID, 8AM AND 8PM. STOPPED AFTER 9 TABLETS			40	YR			20140206	CN	GB	73	KG	91060953
Dizziness	Ciprofloxacin Hydrochloride (Unknown)	ORAL	500	MG	UNK	BID	500 MG, BID, 8AM AND 8PM. STOPPED AFTER 9 TABLETS			40	YR			20140206	CN	GB	73	KG	91060953
Arthralgia	Ciprofloxacin Hydrochloride (Unknown)	ORAL	500	MG	UNK	BID	500 MG, BID, 8AM AND 8PM. STOPPED AFTER 9 TABLETS			40	YR			20140206	CN	GB	73	KG	91060953
Activities of daily living impaired	Ciprofloxacin Hydrochloride (Unknown)	ORAL	500	MG	UNK	BID	500 MG, BID, 8AM AND 8PM. STOPPED AFTER 9 TABLETS			40	YR			20140206	CN	GB	73	KG	91060953
Pain	CIPRO	ORAL				BID				84	YR			20140321	CN	US	220	LBS	100340821
Myocardial infarction	CIPRO	ORAL				BID				84	YR			20140321	CN	US	220	LBS	100340821
Muscular weakness	CIPRO	ORAL				BID				84	YR			20140321	CN	US	220	LBS	100340821
Balance disorder	CIPRO	ORAL				BID				84	YR			20140321	CN	US	220	LBS	100340821
Atrial fibrillation	CIPRO	ORAL				BID				84	YR			20140321	CN	US	220	LBS	100340821
Pseudomembranous colitis	CIPROFLOXACIN	ORAL	500	MG		BID				79	YR			20140310		US	114	LBS	100122481
Gastric perforation	CIPROFLOXACIN	ORAL	500	MG		BID				79	YR			20140310		US	114	LBS	100122481
Faecal incontinence	CIPROFLOXACIN	ORAL	500	MG		BID				79	YR			20140310		US	114	LBS	100122481
Diarrhoea	CIPROFLOXACIN	ORAL	500	MG		BID				79	YR			20140310		US	114	LBS	100122481
Clostridium difficile infection	CIPROFLOXACIN	ORAL	500	MG		BID				79	YR			20140310		US	114	LBS	100122481
Tongue eruption	Ciproxin 500 mg film-coated tablets	ORAL	500	MG	TABLET	1X	500 MG, ONCE			56	YR			20140107	OT	IT			98015001
Oral mucosa erosion	Ciproxin 500 mg film-coated tablets	ORAL	500	MG	TABLET	1X	500 MG, ONCE			56	YR			20140107	OT	IT			98015001
Lip erosion	Ciproxin 500 mg film-coated tablets	ORAL	500	MG	TABLET	1X	500 MG, ONCE			56	YR			20140107	OT	IT			98015001
Adverse drug reaction	Ciproxin 500 mg film-coated tablets	ORAL	500	MG	TABLET	1X	500 MG, ONCE			56	YR			20140107	OT	IT			98015001
Epigastric discomfort	CIPRO				MODIFIED-RELEASE FILM-COATED TABLET									20140103	CN	US			97955671
Tendon disorder	CIPROFLOXACIN	ORAL				QD	1 PILL ONCE DAILY TAKEN BY MOUTH?APPROXIMATELY 10 YEARS			50	YR			20140330		US	175	LBS	100502811
Retinal tear	CIPROFLOXACIN	ORAL				QD	1 PILL ONCE DAILY TAKEN BY MOUTH?APPROXIMATELY 10 YEARS			50	YR			20140330		US	175	LBS	100502811
Paraesthesia	CIPROFLOXACIN	ORAL				QD	1 PILL ONCE DAILY TAKEN BY MOUTH?APPROXIMATELY 10 YEARS			50	YR			20140330		US	175	LBS	100502811
Hypoaesthesia	CIPROFLOXACIN	ORAL				QD	1 PILL ONCE DAILY TAKEN BY MOUTH?APPROXIMATELY 10 YEARS			50	YR			20140330		US	175	LBS	100502811
Gait disturbance	CIPROFLOXACIN	ORAL				QD	1 PILL ONCE DAILY TAKEN BY MOUTH?APPROXIMATELY 10 YEARS			50	YR			20140330		US	175	LBS	100502811
Deafness	CIPROFLOXACIN	ORAL				QD	1 PILL ONCE DAILY TAKEN BY MOUTH?APPROXIMATELY 10 YEARS			50	YR			20140330		US	175	LBS	100502811
Drug hypersensitivity	CIPRO				TABLET					72	YR			20140415	CN	US			100441991
Abdominal pain upper	CIPRO				TABLET					72	YR			20140415	CN	US			100441991
Paraesthesia oral	Ciprofloxacin									54	YR			20140313	MD	GB	81	KG	100058581
Muscle spasms	Ciprofloxacin									54	YR			20140313	MD	GB	81	KG	100058581
Depressed mood	Ciprofloxacin									54	YR			20140313	MD	GB	81	KG	100058581
Cardiac arrest	Ciprofloxacin									54	YR			20140313	MD	GB	81	KG	100058581
Anxiety	Ciprofloxacin									54	YR			20140313	MD	GB	81	KG	100058581
Clostridium difficile infection	CIPROFLOXACIN	UNKNOWN	1	DF			1 DF, UNK			46	YR			20140101	PH	GB			97974721
Malaise	CIPRO				TABLET					70	YR			20140326	CN	US			100391291
Tendon pain	CIPROFLOXACIN	ORAL				BID				29	YR			20140324	CN	US	135	LBS	100370861
Fatigue	CIPROFLOXACIN	ORAL				BID				29	YR			20140324	CN	US	135	LBS	100370861
Disturbance in attention	CIPROFLOXACIN	ORAL				BID				29	YR			20140324	CN	US	135	LBS	100370861
Burning sensation	CIPROFLOXACIN	ORAL				BID				29	YR			20140324	CN	US	135	LBS	100370861
Balance disorder	CIPROFLOXACIN	ORAL				BID				29	YR			20140324	CN	US	135	LBS	100370861
Asthenia	CIPROFLOXACIN	ORAL				BID				29	YR			20140324	CN	US	135	LBS	100370861
Paraesthesia oral	Ciprofloxacin	UNKNOWN					UNK			54	YR			20140325	OT	GB	81	KG	100333911
Muscle spasms	Ciprofloxacin	UNKNOWN					UNK			54	YR			20140325	OT	GB	81	KG	100333911
Depressed mood	Ciprofloxacin	UNKNOWN					UNK			54	YR			20140325	OT	GB	81	KG	100333911
Cardiac arrest	Ciprofloxacin	UNKNOWN					UNK			54	YR			20140325	OT	GB	81	KG	100333911
Anxiety	Ciprofloxacin	UNKNOWN					UNK			54	YR			20140325	OT	GB	81	KG	100333911
Vision blurred	Ciprofloxacin Actavis	ORAL	500	MG	FILM-COATED TABLET	BID	500 MG, BID	2000	MG	26	YR			20140124	CN	SE	95	KG	97027282
Paraesthesia	Ciprofloxacin Actavis	ORAL	500	MG	FILM-COATED TABLET	BID	500 MG, BID	2000	MG	26	YR			20140124	CN	SE	95	KG	97027282
Panic attack	Ciprofloxacin Actavis	ORAL	500	MG	FILM-COATED TABLET	BID	500 MG, BID	2000	MG	26	YR			20140124	CN	SE	95	KG	97027282
Nausea	Ciprofloxacin Actavis	ORAL	500	MG	FILM-COATED TABLET	BID	500 MG, BID	2000	MG	26	YR			20140124	CN	SE	95	KG	97027282
Muscle twitching	Ciprofloxacin Actavis	ORAL	500	MG	FILM-COATED TABLET	BID	500 MG, BID	2000	MG	26	YR			20140124	CN	SE	95	KG	97027282
Insomnia	Ciprofloxacin Actavis	ORAL	500	MG	FILM-COATED TABLET	BID	500 MG, BID	2000	MG	26	YR			20140124	CN	SE	95	KG	97027282
Headache	Ciprofloxacin Actavis	ORAL	500	MG	FILM-COATED TABLET	BID	500 MG, BID	2000	MG	26	YR			20140124	CN	SE	95	KG	97027282
Formication	Ciprofloxacin Actavis	ORAL	500	MG	FILM-COATED TABLET	BID	500 MG, BID	2000	MG	26	YR			20140124	CN	SE	95	KG	97027282
Dry mouth	Ciprofloxacin Actavis	ORAL	500	MG	FILM-COATED TABLET	BID	500 MG, BID	2000	MG	26	YR			20140124	CN	SE	95	KG	97027282
Dizziness	Ciprofloxacin Actavis	ORAL	500	MG	FILM-COATED TABLET	BID	500 MG, BID	2000	MG	26	YR			20140124	CN	SE	95	KG	97027282
Cognitive disorder	Ciprofloxacin Actavis	ORAL	500	MG	FILM-COATED TABLET	BID	500 MG, BID	2000	MG	26	YR			20140124	CN	SE	95	KG	97027282
Arthralgia	Ciprofloxacin Actavis	ORAL	500	MG	FILM-COATED TABLET	BID	500 MG, BID	2000	MG	26	YR			20140124	CN	SE	95	KG	97027282
Dyspnoea	CIPRO				TABLET					65	YR			20140203	CN	US			96935202
Death	CIPRO				TABLET					65	YR			20140203	CN	US			96935202
Visual impairment	CIPROFLOXACIN 250 MG	ORAL	250	MG		BID				58	YR			20140325		US	140	LBS	100408621
Vision blurred	CIPROFLOXACIN 250 MG	ORAL	250	MG		BID				58	YR			20140325		US	140	LBS	100408621
Tremor	CIPROFLOXACIN 250 MG	ORAL	250	MG		BID				58	YR			20140325		US	140	LBS	100408621
Nightmare	CIPROFLOXACIN 250 MG	ORAL	250	MG		BID				58	YR			20140325		US	140	LBS	100408621
Muscular weakness	CIPROFLOXACIN 250 MG	ORAL	250	MG		BID				58	YR			20140325		US	140	LBS	100408621
Muscle twitching	CIPROFLOXACIN 250 MG	ORAL	250	MG		BID				58	YR			20140325		US	140	LBS	100408621
Muscle spasms	CIPROFLOXACIN 250 MG	ORAL	250	MG		BID				58	YR			20140325		US	140	LBS	100408621
Insomnia	CIPROFLOXACIN 250 MG	ORAL	250	MG		BID				58	YR			20140325		US	140	LBS	100408621
Hypopnoea	CIPROFLOXACIN 250 MG	ORAL	250	MG		BID				58	YR			20140325		US	140	LBS	100408621
Heart rate irregular	CIPROFLOXACIN 250 MG	ORAL	250	MG		BID				58	YR			20140325		US	140	LBS	100408621
Fatigue	CIPROFLOXACIN 250 MG	ORAL	250	MG		BID				58	YR			20140325		US	140	LBS	100408621
Dyskinesia	CIPROFLOXACIN 250 MG	ORAL	250	MG		BID				58	YR			20140325		US	140	LBS	100408621
Depression	CIPROFLOXACIN 250 MG	ORAL	250	MG		BID				58	YR			20140325		US	140	LBS	100408621
Body temperature fluctuation	CIPROFLOXACIN 250 MG	ORAL	250	MG		BID				58	YR			20140325		US	140	LBS	100408621
Balance disorder	CIPROFLOXACIN 250 MG	ORAL	250	MG		BID				58	YR			20140325		US	140	LBS	100408621
Arthropathy	CIPROFLOXACIN 250 MG	ORAL	250	MG		BID				58	YR			20140325		US	140	LBS	100408621
Anxiety	CIPROFLOXACIN 250 MG	ORAL	250	MG		BID				58	YR			20140325		US	140	LBS	100408621
Tendon rupture	CIPROFLOXACIN HCL	ORAL				BID	ONE PILL, TWICE DAILY, TAKEN BY MOUTH?			54	YR			20140323		US			100343991
Speech disorder	CIPROFLOXACIN HCL	ORAL				BID	ONE PILL, TWICE DAILY, TAKEN BY MOUTH?			54	YR			20140323		US			100343991
Rash erythematous	CIPROFLOXACIN HCL	ORAL				BID	ONE PILL, TWICE DAILY, TAKEN BY MOUTH?			54	YR			20140323		US			100343991
Purpura	CIPROFLOXACIN HCL	ORAL				BID	ONE PILL, TWICE DAILY, TAKEN BY MOUTH?			54	YR			20140323		US			100343991
Pruritus	CIPROFLOXACIN HCL	ORAL				BID	ONE PILL, TWICE DAILY, TAKEN BY MOUTH?			54	YR			20140323		US			100343991
Photosensitivity reaction	CIPROFLOXACIN HCL	ORAL				BID	ONE PILL, TWICE DAILY, TAKEN BY MOUTH?			54	YR			20140323		US			100343991
Neuropathy peripheral	CIPROFLOXACIN HCL	ORAL				BID	ONE PILL, TWICE DAILY, TAKEN BY MOUTH?			54	YR			20140323		US			100343991
Nervous system disorder	CIPROFLOXACIN HCL	ORAL				BID	ONE PILL, TWICE DAILY, TAKEN BY MOUTH?			54	YR			20140323		US			100343991
Myalgia	CIPROFLOXACIN HCL	ORAL				BID	ONE PILL, TWICE DAILY, TAKEN BY MOUTH?			54	YR			20140323		US			100343991
Mental impairment	CIPROFLOXACIN HCL	ORAL				BID	ONE PILL, TWICE DAILY, TAKEN BY MOUTH?			54	YR			20140323		US			100343991
Gait disturbance	CIPROFLOXACIN HCL	ORAL				BID	ONE PILL, TWICE DAILY, TAKEN BY MOUTH?			54	YR			20140323		US			100343991
Food allergy	CIPROFLOXACIN HCL	ORAL				BID	ONE PILL, TWICE DAILY, TAKEN BY MOUTH?			54	YR			20140323		US			100343991
Diarrhoea	CIPROFLOXACIN HCL	ORAL				BID	ONE PILL, TWICE DAILY, TAKEN BY MOUTH?			54	YR			20140323		US			100343991
Coordination abnormal	CIPROFLOXACIN HCL	ORAL				BID	ONE PILL, TWICE DAILY, TAKEN BY MOUTH?			54	YR			20140323		US			100343991
Balance disorder	CIPROFLOXACIN HCL	ORAL				BID	ONE PILL, TWICE DAILY, TAKEN BY MOUTH?			54	YR			20140323		US			100343991
Tendonitis	CIPROFLOXACIN	ORAL			TABLET	BID				68	YR			20140322		US	176	LBS	100342651
Neuropathy peripheral	CIPROFLOXACIN 500MG	ORAL				BID	1			31	YR			20140321		US	135	LBS	100340461
Drug reaction with eosinophilia and systemic symptoms	CIPROFLOXACIN				MODIFIED-RELEASE FILM-COATED TABLET		UNK			24	YR			20140107	OT	US			98008021
Unresponsive to stimuli	CIPRO	ORAL			TABLET		UNK			85	YR			20140103	CN	US	74.8	KG	97978461
Allergic respiratory symptom	CIPRO	ORAL			TABLET		UNK			85	YR			20140103	CN	US	74.8	KG	97978461
Throat tightness	CIPROXIN	ORAL			TABLET		UNK			44	YR			20140103	OT	IT			97957951
Lip oedema	CIPROXIN	ORAL			TABLET		UNK			44	YR			20140103	OT	IT			97957951
Erythema	CIPROXIN	ORAL			TABLET		UNK			44	YR			20140103	OT	IT			97957951
Adverse drug reaction	CIPROXIN	ORAL			TABLET		UNK			44	YR			20140103	OT	IT			97957951
Neuropathy peripheral	Ciprofloxacin Hydrochloride (Unknown)	ORAL			UNK		UNK; INDICATION: LOIN PAIN AND POSSIBLE URINARY TRACT INFECTION.			21	YR			20140328	CN	GB	73	KG	100453221
Hypoaesthesia	Ciprofloxacin Hydrochloride (Unknown)	ORAL			UNK		UNK; INDICATION: LOIN PAIN AND POSSIBLE URINARY TRACT INFECTION.			21	YR			20140328	CN	GB	73	KG	100453221
Paraesthesia oral	CIPROFLOXACIN									54	YR			20140325	OT	GB	81	KG	100443941
Muscle spasms	CIPROFLOXACIN									54	YR			20140325	OT	GB	81	KG	100443941
Depressed mood	CIPROFLOXACIN									54	YR			20140325	OT	GB	81	KG	100443941
Cardiac arrest	CIPROFLOXACIN									54	YR			20140325	OT	GB	81	KG	100443941
Anxiety	CIPROFLOXACIN									54	YR			20140325	OT	GB	81	KG	100443941
Paraesthesia oral	Ciprofloxacin Hydrochloride (Unknown)	UNKNOWN			UNK		UNK			54	YR			20140325	CN	GB	81	KG	100353631
Muscle spasms	Ciprofloxacin Hydrochloride (Unknown)	UNKNOWN			UNK		UNK			54	YR			20140325	CN	GB	81	KG	100353631
Depressed mood	Ciprofloxacin Hydrochloride (Unknown)	UNKNOWN			UNK		UNK			54	YR			20140325	CN	GB	81	KG	100353631
Cardiac arrest	Ciprofloxacin Hydrochloride (Unknown)	UNKNOWN			UNK		UNK			54	YR			20140325	CN	GB	81	KG	100353631
Anxiety	Ciprofloxacin Hydrochloride (Unknown)	UNKNOWN			UNK		UNK			54	YR			20140325	CN	GB	81	KG	100353631
Clostridium difficile infection	CIPRO				TABLET									20140103	CN	US			97955681
Type IV hypersensitivity reaction	CIPROBAY		250	MG	TABLET	BID	250 MG, BID							20140214	MD	DE	93	KG	97039532
Skin ulcer	CIPROBAY		250	MG	TABLET	BID	250 MG, BID							20140214	MD	DE	93	KG	97039532
Skin necrosis	CIPROBAY		250	MG	TABLET	BID	250 MG, BID							20140214	MD	DE	93	KG	97039532
Rash generalised	CIPROBAY		250	MG	TABLET	BID	250 MG, BID							20140214	MD	DE	93	KG	97039532
Dry skin	CIPROBAY		250	MG	TABLET	BID	250 MG, BID							20140214	MD	DE	93	KG	97039532
Pyelonephritis	CIPRO 500 MG									38	YR			20140314	PH	US			100220111
Contusion	CIPRO 500 MG									38	YR			20140314	PH	US			100220111
Paraesthesia	CIPROFLOXACIN	ORAL				BID	1 PILL			38	YR			20140101		US	185	LBS	97978171
Insomnia	CIPROFLOXACIN	ORAL				BID	1 PILL			38	YR			20140101		US	185	LBS	97978171
Impaired work ability	CIPROFLOXACIN	ORAL				BID	1 PILL			38	YR			20140101		US	185	LBS	97978171
Hypoaesthesia	CIPROFLOXACIN	ORAL				BID	1 PILL			38	YR			20140101		US	185	LBS	97978171
Burning sensation	CIPROFLOXACIN	ORAL				BID	1 PILL			38	YR			20140101		US	185	LBS	97978171
Anxiety	CIPROFLOXACIN	ORAL				BID	1 PILL			38	YR			20140101		US	185	LBS	97978171
Leg amputation	CIPROFLOXACIN									71	YR			20140211		NL			96344402
Haemorrhagic vasculitis	CIPROFLOXACIN									71	YR			20140211		NL			96344402
Gangrene	CIPROFLOXACIN									71	YR			20140211		NL			96344402
Febrile neutropenia	CIPROFLOXACIN MONOHYDROCHLORIDE		500	MG	TABLET	BID	500 MG, BID	9000	MG	55	YR			20140127	CN	NO			90189362
Loss of consciousness	CIPRO				TABLET									20140320	CN	US			100249411
Feeling abnormal	CIPRO				TABLET									20140320	CN	US			100249411
Clostridium difficile infection	Ciprofloxacin Hydrochloride (Unknown)	ORAL	250	MG	UNK	BID	250 MG, BID			50	YR			20140107	CN	GB			98018961
Renal failure acute	Ciprofloxacin Hydrochloride (Unknown)	ORAL	1000	MG	UNK	QD	1000 MG, DAILY							20140106	CN	DE	67	KG	97985461
Blood creatinine increased	Ciprofloxacin Hydrochloride (Unknown)	ORAL	1000	MG	UNK	QD	1000 MG, DAILY							20140106	CN	DE	67	KG	97985461
Weight decreased	Ciprofloxacin	ORAL	500	MG		BID				68	YR			20140129	CN	GB	80.73	KG	96827152
Vision blurred	Ciprofloxacin	ORAL	500	MG		BID				68	YR			20140129	CN	GB	80.73	KG	96827152
Vertigo	Ciprofloxacin	ORAL	500	MG		BID				68	YR			20140129	CN	GB	80.73	KG	96827152
Tremor	Ciprofloxacin	ORAL	500	MG		BID				68	YR			20140129	CN	GB	80.73	KG	96827152
Tinnitus	Ciprofloxacin	ORAL	500	MG		BID				68	YR			20140129	CN	GB	80.73	KG	96827152
Syncope	Ciprofloxacin	ORAL	500	MG		BID				68	YR			20140129	CN	GB	80.73	KG	96827152
Superficial vein prominence	Ciprofloxacin	ORAL	500	MG		BID				68	YR			20140129	CN	GB	80.73	KG	96827152
Rectocele	Ciprofloxacin	ORAL	500	MG		BID				68	YR			20140129	CN	GB	80.73	KG	96827152
Quality of life decreased	Ciprofloxacin	ORAL	500	MG		BID				68	YR			20140129	CN	GB	80.73	KG	96827152
Pruritus	Ciprofloxacin	ORAL	500	MG		BID				68	YR			20140129	CN	GB	80.73	KG	96827152
Pelvic pain	Ciprofloxacin	ORAL	500	MG		BID				68	YR			20140129	CN	GB	80.73	KG	96827152
Pain in extremity	Ciprofloxacin	ORAL	500	MG		BID				68	YR			20140129	CN	GB	80.73	KG	96827152
Neurological symptom	Ciprofloxacin	ORAL	500	MG		BID				68	YR			20140129	CN	GB	80.73	KG	96827152
Nausea	Ciprofloxacin	ORAL	500	MG		BID				68	YR			20140129	CN	GB	80.73	KG	96827152
Hyperhidrosis	Ciprofloxacin	ORAL	500	MG		BID				68	YR			20140129	CN	GB	80.73	KG	96827152
Groin pain	Ciprofloxacin	ORAL	500	MG		BID				68	YR			20140129	CN	GB	80.73	KG	96827152
Gait disturbance	Ciprofloxacin	ORAL	500	MG		BID				68	YR			20140129	CN	GB	80.73	KG	96827152
Feeling cold	Ciprofloxacin	ORAL	500	MG		BID				68	YR			20140129	CN	GB	80.73	KG	96827152
Dyspepsia	Ciprofloxacin	ORAL	500	MG		BID				68	YR			20140129	CN	GB	80.73	KG	96827152
Dry skin	Ciprofloxacin	ORAL	500	MG		BID				68	YR			20140129	CN	GB	80.73	KG	96827152
Dry eye	Ciprofloxacin	ORAL	500	MG		BID				68	YR			20140129	CN	GB	80.73	KG	96827152
Dissociation	Ciprofloxacin	ORAL	500	MG		BID				68	YR			20140129	CN	GB	80.73	KG	96827152
Diarrhoea	Ciprofloxacin	ORAL	500	MG		BID				68	YR			20140129	CN	GB	80.73	KG	96827152
Depression	Ciprofloxacin	ORAL	500	MG		BID				68	YR			20140129	CN	GB	80.73	KG	96827152
Deafness	Ciprofloxacin	ORAL	500	MG		BID				68	YR			20140129	CN	GB	80.73	KG	96827152
Constipation	Ciprofloxacin	ORAL	500	MG		BID				68	YR			20140129	CN	GB	80.73	KG	96827152
Cerebrovascular accident	Ciprofloxacin	ORAL	500	MG		BID				68	YR			20140129	CN	GB	80.73	KG	96827152
Cataract	Ciprofloxacin	ORAL	500	MG		BID				68	YR			20140129	CN	GB	80.73	KG	96827152
Blood pressure decreased	Ciprofloxacin	ORAL	500	MG		BID				68	YR			20140129	CN	GB	80.73	KG	96827152
Bedridden	Ciprofloxacin	ORAL	500	MG		BID				68	YR			20140129	CN	GB	80.73	KG	96827152
Asthenia	Ciprofloxacin	ORAL	500	MG		BID				68	YR			20140129	CN	GB	80.73	KG	96827152
Aphasia	Ciprofloxacin	ORAL	500	MG		BID				68	YR			20140129	CN	GB	80.73	KG	96827152
Abdominal pain upper	Ciprofloxacin	ORAL	500	MG		BID				68	YR			20140129	CN	GB	80.73	KG	96827152
Glomerular filtration rate decreased	Ciprofloxacin Hydrochloride (Unknown)	ORAL	1	G	UNK	QD	1 G, DAILY			86	YR			20140108	CN	FR			94662003
Blood creatinine increased	Ciprofloxacin Hydrochloride (Unknown)	ORAL	1	G	UNK	QD	1 G, DAILY			86	YR			20140108	CN	FR			94662003
Tremor	CIPRO				SOLUTION FOR INFUSION		UNK			71	YR			20140121	CN	US			90010262
Hallucination	CIPRO				SOLUTION FOR INFUSION		UNK			71	YR			20140121	CN	US			90010262
Epistaxis	CIPRO				SOLUTION FOR INFUSION		UNK			71	YR			20140121	CN	US			90010262
Drug hypersensitivity	CIPRO				SOLUTION FOR INFUSION		UNK			71	YR			20140121	CN	US			90010262
Urticaria	CIPROFLOXACIN	INTRAVENOUS	400	MG										20140321	OT	US			100626741
Erythema	CIPROFLOXACIN	INTRAVENOUS	400	MG										20140321	OT	US			100626741
Cellulitis	CIPROFLOXACIN	INTRAVENOUS	400	MG										20140321	OT	US			100626741
Tendon disorder	CIPROFLOXACIN	INTRAVENOUS				BID				25	YR			20140328	OT	US			100499691
Abasia	CIPROFLOXACIN	INTRAVENOUS				BID				25	YR			20140328	OT	US			100499691
Pain in extremity	Ciprofloxacin		250	MG		BID				76	YR			20140328	CN	GB			100432321
Malaise	Ciprofloxacin		250	MG		BID				76	YR			20140328	CN	GB			100432321
Blindness transient	Ciprofloxacin		250	MG		BID				76	YR			20140328	CN	GB			100432321
Insomnia	CIPRO	ORAL	500	MG		BID	1 TAB			55	YR			20140303		US	150	LBS	100374891
Sensory disturbance	CIPROFLOXICIN						INTO A VEIN			57	YR			20140311		US	190	LBS	100070691
Local swelling	CIPROFLOXICIN						INTO A VEIN			57	YR			20140311		US	190	LBS	100070691
Joint range of motion decreased	CIPROFLOXICIN						INTO A VEIN			57	YR			20140311		US	190	LBS	100070691
Hypoaesthesia	CIPROFLOXICIN						INTO A VEIN			57	YR			20140311		US	190	LBS	100070691
Movement disorder	CIPROFLAXACIN	ORAL	500	MG			1 TABLET			47				20131226		US	120	LBS	97991551
Arthralgia	CIPROFLAXACIN	ORAL	500	MG			1 TABLET			47				20131226		US	120	LBS	97991551
Weight decreased	CIPROFLOXACIN		500	MG		BID								20140328	CN	GB			100526151
Vision blurred	CIPROFLOXACIN		500	MG		BID								20140328	CN	GB			100526151
Vertigo	CIPROFLOXACIN		500	MG		BID								20140328	CN	GB			100526151
Syncope	CIPROFLOXACIN		500	MG		BID								20140328	CN	GB			100526151
Pruritus	CIPROFLOXACIN		500	MG		BID								20140328	CN	GB			100526151
Pelvic pain	CIPROFLOXACIN		500	MG		BID								20140328	CN	GB			100526151
Pain in extremity	CIPROFLOXACIN		500	MG		BID								20140328	CN	GB			100526151
Hyperhidrosis	CIPROFLOXACIN		500	MG		BID								20140328	CN	GB			100526151
Groin pain	CIPROFLOXACIN		500	MG		BID								20140328	CN	GB			100526151
Gait disturbance	CIPROFLOXACIN		500	MG		BID								20140328	CN	GB			100526151
Dry skin	CIPROFLOXACIN		500	MG		BID								20140328	CN	GB			100526151
Diarrhoea	CIPROFLOXACIN		500	MG		BID								20140328	CN	GB			100526151
Depression	CIPROFLOXACIN		500	MG		BID								20140328	CN	GB			100526151
Deafness unilateral	CIPROFLOXACIN		500	MG		BID								20140328	CN	GB			100526151
Constipation	CIPROFLOXACIN		500	MG		BID								20140328	CN	GB			100526151
Cataract	CIPROFLOXACIN		500	MG		BID								20140328	CN	GB			100526151
Aphasia	CIPROFLOXACIN		500	MG		BID								20140328	CN	GB			100526151
Maternal drugs affecting foetus	CIPROFLOXACIN	ORAL	500	MG		BID				4	MON			20140320	OT	GB	67.9	KG	100417721
Limb reduction defect	CIPROFLOXACIN	ORAL	500	MG		BID				4	MON			20140320	OT	GB	67.9	KG	100417721
Paraesthesia oral	CIPROFLOXACIN									54	YR			20140321	MD	GB	81	KG	100277941
Muscle spasms	CIPROFLOXACIN									54	YR			20140321	MD	GB	81	KG	100277941
Depressed mood	CIPROFLOXACIN									54	YR			20140321	MD	GB	81	KG	100277941
Cardiac arrest	CIPROFLOXACIN									54	YR			20140321	MD	GB	81	KG	100277941
Anxiety	CIPROFLOXACIN									54	YR			20140321	MD	GB	81	KG	100277941
Toxicity to various agents	CIPROFLOXACIN 250 MG AUROBINDO	ORAL	250	MG		BID				48	YR			20140317		US	123	LBS	100214271
Tinnitus	CIPROFLOXACIN 250 MG AUROBINDO	ORAL	250	MG		BID				48	YR			20140317		US	123	LBS	100214271
Tendon disorder	CIPROFLOXACIN 250 MG AUROBINDO	ORAL	250	MG		BID				48	YR			20140317		US	123	LBS	100214271
Swelling	CIPROFLOXACIN 250 MG AUROBINDO	ORAL	250	MG		BID				48	YR			20140317		US	123	LBS	100214271
Pain	CIPROFLOXACIN 250 MG AUROBINDO	ORAL	250	MG		BID				48	YR			20140317		US	123	LBS	100214271
Night sweats	CIPROFLOXACIN 250 MG AUROBINDO	ORAL	250	MG		BID				48	YR			20140317		US	123	LBS	100214271
Neuralgia	CIPROFLOXACIN 250 MG AUROBINDO	ORAL	250	MG		BID				48	YR			20140317		US	123	LBS	100214271
Myalgia	CIPROFLOXACIN 250 MG AUROBINDO	ORAL	250	MG		BID				48	YR			20140317		US	123	LBS	100214271
Hypoaesthesia	CIPROFLOXACIN 250 MG AUROBINDO	ORAL	250	MG		BID				48	YR			20140317		US	123	LBS	100214271
Gastric disorder	CIPROFLOXACIN 250 MG AUROBINDO	ORAL	250	MG		BID				48	YR			20140317		US	123	LBS	100214271
Thrombocytopenia	Ciprofloxacin	UNKNOWN	500	MG		Q12H	500 MG, BID			86	YR			20140113	OT	IT			97821843
Pancytopenia	Ciprofloxacin	UNKNOWN	500	MG		Q12H	500 MG, BID			86	YR			20140113	OT	IT			97821843
Drug interaction	Ciprofloxacin	UNKNOWN	500	MG		Q12H	500 MG, BID			86	YR			20140113	OT	IT			97821843
Haemorrhagic vasculitis	CIPROFLOXACIN		500	MG		BID				82	YR			20140211		AN			96364872
Vitreous floaters	CIPRO	ORAL				QW	ONE WEEK EACH TWICE DAILY TAKEN BY MOUTH			55	YR			20140322		US	200	LBS	100341581
Vitamin D decreased	CIPRO	ORAL				QW	ONE WEEK EACH TWICE DAILY TAKEN BY MOUTH			55	YR			20140322		US	200	LBS	100341581
Thinking abnormal	CIPRO	ORAL				QW	ONE WEEK EACH TWICE DAILY TAKEN BY MOUTH			55	YR			20140322		US	200	LBS	100341581
Tendon pain	CIPRO	ORAL				QW	ONE WEEK EACH TWICE DAILY TAKEN BY MOUTH			55	YR			20140322		US	200	LBS	100341581
Pain of skin	CIPRO	ORAL				QW	ONE WEEK EACH TWICE DAILY TAKEN BY MOUTH			55	YR			20140322		US	200	LBS	100341581
Neuropathy peripheral	CIPRO	ORAL				QW	ONE WEEK EACH TWICE DAILY TAKEN BY MOUTH			55	YR			20140322		US	200	LBS	100341581
Neuralgia	CIPRO	ORAL				QW	ONE WEEK EACH TWICE DAILY TAKEN BY MOUTH			55	YR			20140322		US	200	LBS	100341581
Myalgia	CIPRO	ORAL				QW	ONE WEEK EACH TWICE DAILY TAKEN BY MOUTH			55	YR			20140322		US	200	LBS	100341581
Insomnia	CIPRO	ORAL				QW	ONE WEEK EACH TWICE DAILY TAKEN BY MOUTH			55	YR			20140322		US	200	LBS	100341581
Hypertension	CIPRO	ORAL				QW	ONE WEEK EACH TWICE DAILY TAKEN BY MOUTH			55	YR			20140322		US	200	LBS	100341581
Hallucination	CIPRO	ORAL				QW	ONE WEEK EACH TWICE DAILY TAKEN BY MOUTH			55	YR			20140322		US	200	LBS	100341581
Gastrooesophageal reflux disease	CIPRO	ORAL				QW	ONE WEEK EACH TWICE DAILY TAKEN BY MOUTH			55	YR			20140322		US	200	LBS	100341581
Gastrointestinal disorder	CIPRO	ORAL				QW	ONE WEEK EACH TWICE DAILY TAKEN BY MOUTH			55	YR			20140322		US	200	LBS	100341581
Dysstasia	CIPRO	ORAL				QW	ONE WEEK EACH TWICE DAILY TAKEN BY MOUTH			55	YR			20140322		US	200	LBS	100341581
Dissociation	CIPRO	ORAL				QW	ONE WEEK EACH TWICE DAILY TAKEN BY MOUTH			55	YR			20140322		US	200	LBS	100341581
Bone pain	CIPRO	ORAL				QW	ONE WEEK EACH TWICE DAILY TAKEN BY MOUTH			55	YR			20140322		US	200	LBS	100341581
Blood magnesium decreased	CIPRO	ORAL				QW	ONE WEEK EACH TWICE DAILY TAKEN BY MOUTH			55	YR			20140322		US	200	LBS	100341581
Asthenia	CIPRO	ORAL				QW	ONE WEEK EACH TWICE DAILY TAKEN BY MOUTH			55	YR			20140322		US	200	LBS	100341581
Arthralgia	CIPRO	ORAL				QW	ONE WEEK EACH TWICE DAILY TAKEN BY MOUTH			55	YR			20140322		US	200	LBS	100341581
Aphasia	CIPRO	ORAL				QW	ONE WEEK EACH TWICE DAILY TAKEN BY MOUTH			55	YR			20140322		US	200	LBS	100341581
Abasia	CIPRO	ORAL				QW	ONE WEEK EACH TWICE DAILY TAKEN BY MOUTH			55	YR			20140322		US	200	LBS	100341581
Skin reaction	CIPROFLOXACIN	ORAL	500	MG		QD	500 MG, QD	2000	MG					20140107	OT	IT			98019801
Pulmonary eosinophilia	CIPROFLOXACIN	ORAL	500	MG		QD	500 MG, QD	2000	MG					20140107	OT	IT			98019801
Vomiting	Ciprofloxacin	UNKNOWN	500	MG		Q12H	500 MG, BID	4000	MG	69	YR			20140131	OT	GB			96476822
Toxicity to various agents	Ciprofloxacin	UNKNOWN	500	MG		Q12H	500 MG, BID	4000	MG	69	YR			20140131	OT	GB			96476822
Renal failure acute	Ciprofloxacin	UNKNOWN	500	MG		Q12H	500 MG, BID	4000	MG	69	YR			20140131	OT	GB			96476822
Nausea	Ciprofloxacin	UNKNOWN	500	MG		Q12H	500 MG, BID	4000	MG	69	YR			20140131	OT	GB			96476822
International normalised ratio increased	Ciprofloxacin	UNKNOWN	500	MG		Q12H	500 MG, BID	4000	MG	69	YR			20140131	OT	GB			96476822
Tinnitus	Ciprofloxacin	ORAL	500	MG	TABLET	Q12H	500 MG, BID	1000	MG	40	YR			20140206	OT	GB	73.2	KG	91082813
Tendonitis	Ciprofloxacin	ORAL	500	MG	TABLET	Q12H	500 MG, BID	1000	MG	40	YR			20140206	OT	GB	73.2	KG	91082813
Tendon pain	Ciprofloxacin	ORAL	500	MG	TABLET	Q12H	500 MG, BID	1000	MG	40	YR			20140206	OT	GB	73.2	KG	91082813
Pain in jaw	Ciprofloxacin	ORAL	500	MG	TABLET	Q12H	500 MG, BID	1000	MG	40	YR			20140206	OT	GB	73.2	KG	91082813
Pain in extremity	Ciprofloxacin	ORAL	500	MG	TABLET	Q12H	500 MG, BID	1000	MG	40	YR			20140206	OT	GB	73.2	KG	91082813
Musculoskeletal pain	Ciprofloxacin	ORAL	500	MG	TABLET	Q12H	500 MG, BID	1000	MG	40	YR			20140206	OT	GB	73.2	KG	91082813
Malaise	Ciprofloxacin	ORAL	500	MG	TABLET	Q12H	500 MG, BID	1000	MG	40	YR			20140206	OT	GB	73.2	KG	91082813
Joint stiffness	Ciprofloxacin	ORAL	500	MG	TABLET	Q12H	500 MG, BID	1000	MG	40	YR			20140206	OT	GB	73.2	KG	91082813
Joint crepitation	Ciprofloxacin	ORAL	500	MG	TABLET	Q12H	500 MG, BID	1000	MG	40	YR			20140206	OT	GB	73.2	KG	91082813
Headache	Ciprofloxacin	ORAL	500	MG	TABLET	Q12H	500 MG, BID	1000	MG	40	YR			20140206	OT	GB	73.2	KG	91082813
Dizziness	Ciprofloxacin	ORAL	500	MG	TABLET	Q12H	500 MG, BID	1000	MG	40	YR			20140206	OT	GB	73.2	KG	91082813
Arthralgia	Ciprofloxacin	ORAL	500	MG	TABLET	Q12H	500 MG, BID	1000	MG	40	YR			20140206	OT	GB	73.2	KG	91082813
Activities of daily living impaired	Ciprofloxacin	ORAL	500	MG	TABLET	Q12H	500 MG, BID	1000	MG	40	YR			20140206	OT	GB	73.2	KG	91082813
Visual impairment	CIPRO	ORAL	500	MG	TABLET	BID	500 MG, UNK			39	YR			20140102	CN	US	55.33	KG	89358003
Vision blurred	CIPRO	ORAL	500	MG	TABLET	BID	500 MG, UNK			39	YR			20140102	CN	US	55.33	KG	89358003
Tremor	CIPRO	ORAL	500	MG	TABLET	BID	500 MG, UNK			39	YR			20140102	CN	US	55.33	KG	89358003
Thinking abnormal	CIPRO	ORAL	500	MG	TABLET	BID	500 MG, UNK			39	YR			20140102	CN	US	55.33	KG	89358003
Tendon pain	CIPRO	ORAL	500	MG	TABLET	BID	500 MG, UNK			39	YR			20140102	CN	US	55.33	KG	89358003
Photopsia	CIPRO	ORAL	500	MG	TABLET	BID	500 MG, UNK			39	YR			20140102	CN	US	55.33	KG	89358003
Pain in extremity	CIPRO	ORAL	500	MG	TABLET	BID	500 MG, UNK			39	YR			20140102	CN	US	55.33	KG	89358003
Neurotoxicity	CIPRO	ORAL	500	MG	TABLET	BID	500 MG, UNK			39	YR			20140102	CN	US	55.33	KG	89358003
Neuropathy peripheral	CIPRO	ORAL	500	MG	TABLET	BID	500 MG, UNK			39	YR			20140102	CN	US	55.33	KG	89358003
Myalgia	CIPRO	ORAL	500	MG	TABLET	BID	500 MG, UNK			39	YR			20140102	CN	US	55.33	KG	89358003
Muscle twitching	CIPRO	ORAL	500	MG	TABLET	BID	500 MG, UNK			39	YR			20140102	CN	US	55.33	KG	89358003
Muscle spasms	CIPRO	ORAL	500	MG	TABLET	BID	500 MG, UNK			39	YR			20140102	CN	US	55.33	KG	89358003
Insomnia	CIPRO	ORAL	500	MG	TABLET	BID	500 MG, UNK			39	YR			20140102	CN	US	55.33	KG	89358003
Hyponatraemia	CIPRO	ORAL	500	MG	TABLET	BID	500 MG, UNK			39	YR			20140102	CN	US	55.33	KG	89358003
Heart rate increased	CIPRO	ORAL	500	MG	TABLET	BID	500 MG, UNK			39	YR			20140102	CN	US	55.33	KG	89358003
Gait disturbance	CIPRO	ORAL	500	MG	TABLET	BID	500 MG, UNK			39	YR			20140102	CN	US	55.33	KG	89358003
Feeling abnormal	CIPRO	ORAL	500	MG	TABLET	BID	500 MG, UNK			39	YR			20140102	CN	US	55.33	KG	89358003
Eye pain	CIPRO	ORAL	500	MG	TABLET	BID	500 MG, UNK			39	YR			20140102	CN	US	55.33	KG	89358003
Dysarthria	CIPRO	ORAL	500	MG	TABLET	BID	500 MG, UNK			39	YR			20140102	CN	US	55.33	KG	89358003
Depression	CIPRO	ORAL	500	MG	TABLET	BID	500 MG, UNK			39	YR			20140102	CN	US	55.33	KG	89358003
Coordination abnormal	CIPRO	ORAL	500	MG	TABLET	BID	500 MG, UNK			39	YR			20140102	CN	US	55.33	KG	89358003
Convulsion	CIPRO	ORAL	500	MG	TABLET	BID	500 MG, UNK			39	YR			20140102	CN	US	55.33	KG	89358003
Autonomic nervous system imbalance	CIPRO	ORAL	500	MG	TABLET	BID	500 MG, UNK			39	YR			20140102	CN	US	55.33	KG	89358003
Asthenia	CIPRO	ORAL	500	MG	TABLET	BID	500 MG, UNK			39	YR			20140102	CN	US	55.33	KG	89358003
Arthralgia	CIPRO	ORAL	500	MG	TABLET	BID	500 MG, UNK			39	YR			20140102	CN	US	55.33	KG	89358003
Anxiety	CIPRO	ORAL	500	MG	TABLET	BID	500 MG, UNK			39	YR			20140102	CN	US	55.33	KG	89358003
Abasia	CIPRO	ORAL	500	MG	TABLET	BID	500 MG, UNK			39	YR			20140102	CN	US	55.33	KG	89358003
Rash	CIPRO				TABLET					81	YR			20140326	CN	US			100373551
Drug interaction	CIPROFLOXACIN (CIPROFLOXACIN)		560	MG		BID				54	YR			20140317	CN	US	78.91	KG	100256631
Drug ineffective	CIPROFLOXACIN (CIPROFLOXACIN)		560	MG		BID				54	YR			20140317	CN	US	78.91	KG	100256631
Cystitis	CIPROFLOXACIN (CIPROFLOXACIN)		560	MG		BID				54	YR			20140317	CN	US	78.91	KG	100256631
Convulsion	CIPROFLOXACIN (CIPROFLOXACIN)		560	MG		BID				54	YR			20140317	CN	US	78.91	KG	100256631
Hypersensitivity	CIPRO				TABLET					71	YR			20140314	OT	US			100137561
Local swelling	CIPROFLOXACIN													20140303		US			100115681
Joint swelling	CIPROFLOXACIN													20140303		US			100115681
Bone pain	CIPROFLOXACIN													20140303		US			100115681
Arthralgia	CIPROFLOXACIN													20140303		US			100115681
Tinnitus	CIPROFLOXACIN	ORAL				BID	7 PILLS TOTAL TWICE DAILY TAKEN BY MOUTH			45	YR			20140311		US			100069861
Tendon pain	CIPROFLOXACIN	ORAL				BID	7 PILLS TOTAL TWICE DAILY TAKEN BY MOUTH			45	YR			20140311		US			100069861
Neuropathy peripheral	CIPROFLOXACIN	ORAL				BID	7 PILLS TOTAL TWICE DAILY TAKEN BY MOUTH			45	YR			20140311		US			100069861
Nasopharyngitis	CIPROFLOXACIN	ORAL				BID	7 PILLS TOTAL TWICE DAILY TAKEN BY MOUTH			45	YR			20140311		US			100069861
Muscle tightness	CIPROFLOXACIN	ORAL				BID	7 PILLS TOTAL TWICE DAILY TAKEN BY MOUTH			45	YR			20140311		US			100069861
Muscle spasms	CIPROFLOXACIN	ORAL				BID	7 PILLS TOTAL TWICE DAILY TAKEN BY MOUTH			45	YR			20140311		US			100069861
Intentional self-injury	CIPROFLOXACIN	ORAL				BID	7 PILLS TOTAL TWICE DAILY TAKEN BY MOUTH			45	YR			20140311		US			100069861
Insomnia	CIPROFLOXACIN	ORAL				BID	7 PILLS TOTAL TWICE DAILY TAKEN BY MOUTH			45	YR			20140311		US			100069861
Hallucination	CIPROFLOXACIN	ORAL				BID	7 PILLS TOTAL TWICE DAILY TAKEN BY MOUTH			45	YR			20140311		US			100069861
Feeling abnormal	CIPROFLOXACIN	ORAL				BID	7 PILLS TOTAL TWICE DAILY TAKEN BY MOUTH			45	YR			20140311		US			100069861
Blood pressure increased	CIPROFLOXACIN	ORAL				BID	7 PILLS TOTAL TWICE DAILY TAKEN BY MOUTH			45	YR			20140311		US			100069861
Anxiety	CIPROFLOXACIN	ORAL				BID	7 PILLS TOTAL TWICE DAILY TAKEN BY MOUTH			45	YR			20140311		US			100069861
Vomiting	CIPRO				MODIFIED-RELEASE FILM-COATED TABLET					57	YR			20140313	CN	US			100060991
Drug hypersensitivity	CIPRO				MODIFIED-RELEASE FILM-COATED TABLET					57	YR			20140313	CN	US			100060991
Pain	CIPROFLOXACIN	ORAL	250	MG		TID	250 MG, TID			24	YR			20140108	CN	GB	95	KG	98030501
Myalgia	CIPROFLOXACIN	ORAL	250	MG		TID	250 MG, TID			24	YR			20140108	CN	GB	95	KG	98030501
Musculoskeletal stiffness	CIPROFLOXACIN	ORAL	250	MG		TID	250 MG, TID			24	YR			20140108	CN	GB	95	KG	98030501
Muscle twitching	CIPROFLOXACIN	ORAL	250	MG		TID	250 MG, TID			24	YR			20140108	CN	GB	95	KG	98030501
Muscle fatigue	CIPROFLOXACIN	ORAL	250	MG		TID	250 MG, TID			24	YR			20140108	CN	GB	95	KG	98030501
Memory impairment	CIPROFLOXACIN	ORAL	250	MG		TID	250 MG, TID			24	YR			20140108	CN	GB	95	KG	98030501
Malaise	CIPROFLOXACIN	ORAL	250	MG		TID	250 MG, TID			24	YR			20140108	CN	GB	95	KG	98030501
Lymphadenopathy	CIPROFLOXACIN	ORAL	250	MG		TID	250 MG, TID			24	YR			20140108	CN	GB	95	KG	98030501
Insomnia	CIPROFLOXACIN	ORAL	250	MG		TID	250 MG, TID			24	YR			20140108	CN	GB	95	KG	98030501
Influenza like illness	CIPROFLOXACIN	ORAL	250	MG		TID	250 MG, TID			24	YR			20140108	CN	GB	95	KG	98030501
Hypoaesthesia	CIPROFLOXACIN	ORAL	250	MG		TID	250 MG, TID			24	YR			20140108	CN	GB	95	KG	98030501
Headache	CIPROFLOXACIN	ORAL	250	MG		TID	250 MG, TID			24	YR			20140108	CN	GB	95	KG	98030501
Gait disturbance	CIPROFLOXACIN	ORAL	250	MG		TID	250 MG, TID			24	YR			20140108	CN	GB	95	KG	98030501
Fungal infection	CIPROFLOXACIN	ORAL	250	MG		TID	250 MG, TID			24	YR			20140108	CN	GB	95	KG	98030501
Food intolerance	CIPROFLOXACIN	ORAL	250	MG		TID	250 MG, TID			24	YR			20140108	CN	GB	95	KG	98030501
Feeling abnormal	CIPROFLOXACIN	ORAL	250	MG		TID	250 MG, TID			24	YR			20140108	CN	GB	95	KG	98030501
Fatigue	CIPROFLOXACIN	ORAL	250	MG		TID	250 MG, TID			24	YR			20140108	CN	GB	95	KG	98030501
Dry mouth	CIPROFLOXACIN	ORAL	250	MG		TID	250 MG, TID			24	YR			20140108	CN	GB	95	KG	98030501
Dizziness	CIPROFLOXACIN	ORAL	250	MG		TID	250 MG, TID			24	YR			20140108	CN	GB	95	KG	98030501
Connective tissue disorder	CIPROFLOXACIN	ORAL	250	MG		TID	250 MG, TID			24	YR			20140108	CN	GB	95	KG	98030501
Asthenia	CIPROFLOXACIN	ORAL	250	MG		TID	250 MG, TID			24	YR			20140108	CN	GB	95	KG	98030501
Arthralgia	CIPROFLOXACIN	ORAL	250	MG		TID	250 MG, TID			24	YR			20140108	CN	GB	95	KG	98030501
Abdominal pain upper	CIPROFLOXACIN	ORAL	250	MG		TID	250 MG, TID			24	YR			20140108	CN	GB	95	KG	98030501
Urticaria	CIPROFLOXACIN	ORAL	250	MG		TID	250 MG, TID			24	YR			20140107	OT	GB	95.25	KG	98002931
Tendon pain	CIPROFLOXACIN	ORAL	250	MG		TID	250 MG, TID			24	YR			20140107	OT	GB	95.25	KG	98002931
Sensation of heaviness	CIPROFLOXACIN	ORAL	250	MG		TID	250 MG, TID			24	YR			20140107	OT	GB	95.25	KG	98002931
Pyrexia	CIPROFLOXACIN	ORAL	250	MG		TID	250 MG, TID			24	YR			20140107	OT	GB	95.25	KG	98002931
Photophobia	CIPROFLOXACIN	ORAL	250	MG		TID	250 MG, TID			24	YR			20140107	OT	GB	95.25	KG	98002931
Paraesthesia	CIPROFLOXACIN	ORAL	250	MG		TID	250 MG, TID			24	YR			20140107	OT	GB	95.25	KG	98002931
Palpitations	CIPROFLOXACIN	ORAL	250	MG		TID	250 MG, TID			24	YR			20140107	OT	GB	95.25	KG	98002931
Pain	CIPROFLOXACIN	ORAL	250	MG		TID	250 MG, TID			24	YR			20140107	OT	GB	95.25	KG	98002931
Myalgia	CIPROFLOXACIN	ORAL	250	MG		TID	250 MG, TID			24	YR			20140107	OT	GB	95.25	KG	98002931
Musculoskeletal stiffness	CIPROFLOXACIN	ORAL	250	MG		TID	250 MG, TID			24	YR			20140107	OT	GB	95.25	KG	98002931
Muscle twitching	CIPROFLOXACIN	ORAL	250	MG		TID	250 MG, TID			24	YR			20140107	OT	GB	95.25	KG	98002931
Muscle fatigue	CIPROFLOXACIN	ORAL	250	MG		TID	250 MG, TID			24	YR			20140107	OT	GB	95.25	KG	98002931
Memory impairment	CIPROFLOXACIN	ORAL	250	MG		TID	250 MG, TID			24	YR			20140107	OT	GB	95.25	KG	98002931
Malaise	CIPROFLOXACIN	ORAL	250	MG		TID	250 MG, TID			24	YR			20140107	OT	GB	95.25	KG	98002931
Lymphadenopathy	CIPROFLOXACIN	ORAL	250	MG		TID	250 MG, TID			24	YR			20140107	OT	GB	95.25	KG	98002931
Insomnia	CIPROFLOXACIN	ORAL	250	MG		TID	250 MG, TID			24	YR			20140107	OT	GB	95.25	KG	98002931
Influenza like illness	CIPROFLOXACIN	ORAL	250	MG		TID	250 MG, TID			24	YR			20140107	OT	GB	95.25	KG	98002931
Hypoaesthesia	CIPROFLOXACIN	ORAL	250	MG		TID	250 MG, TID			24	YR			20140107	OT	GB	95.25	KG	98002931
Headache	CIPROFLOXACIN	ORAL	250	MG		TID	250 MG, TID			24	YR			20140107	OT	GB	95.25	KG	98002931
Gait disturbance	CIPROFLOXACIN	ORAL	250	MG		TID	250 MG, TID			24	YR			20140107	OT	GB	95.25	KG	98002931
Fungal infection	CIPROFLOXACIN	ORAL	250	MG		TID	250 MG, TID			24	YR			20140107	OT	GB	95.25	KG	98002931
Food intolerance	CIPROFLOXACIN	ORAL	250	MG		TID	250 MG, TID			24	YR			20140107	OT	GB	95.25	KG	98002931
Feeling abnormal	CIPROFLOXACIN	ORAL	250	MG		TID	250 MG, TID			24	YR			20140107	OT	GB	95.25	KG	98002931
Fatigue	CIPROFLOXACIN	ORAL	250	MG		TID	250 MG, TID			24	YR			20140107	OT	GB	95.25	KG	98002931
Dry mouth	CIPROFLOXACIN	ORAL	250	MG		TID	250 MG, TID			24	YR			20140107	OT	GB	95.25	KG	98002931
Dizziness	CIPROFLOXACIN	ORAL	250	MG		TID	250 MG, TID			24	YR			20140107	OT	GB	95.25	KG	98002931
Connective tissue disorder	CIPROFLOXACIN	ORAL	250	MG		TID	250 MG, TID			24	YR			20140107	OT	GB	95.25	KG	98002931
Asthenia	CIPROFLOXACIN	ORAL	250	MG		TID	250 MG, TID			24	YR			20140107	OT	GB	95.25	KG	98002931
Arthralgia	CIPROFLOXACIN	ORAL	250	MG		TID	250 MG, TID			24	YR			20140107	OT	GB	95.25	KG	98002931
Abdominal pain upper	CIPROFLOXACIN	ORAL	250	MG		TID	250 MG, TID			24	YR			20140107	OT	GB	95.25	KG	98002931
Paraesthesia	CIPROFLOXACIN				EYE DROPS					25	YR			20140110	OT	GB	77	KG	96052052
Palpitations	CIPROFLOXACIN				EYE DROPS					25	YR			20140110	OT	GB	77	KG	96052052
Muscular weakness	CIPROFLOXACIN				EYE DROPS					25	YR			20140110	OT	GB	77	KG	96052052
Colour blindness acquired	CIPROFLOXACIN				EYE DROPS					25	YR			20140110	OT	GB	77	KG	96052052
Tendonitis	CIPRO	ORAL				BID	1 PILL			31	YR			20140323		US	220	LBS	100343131
Musculoskeletal pain	CIPRO	ORAL				BID	1 PILL			31	YR			20140323		US	220	LBS	100343131
Crying	CIPRO	ORAL				BID	1 PILL			31	YR			20140323		US	220	LBS	100343131
Arthralgia	CIPRO	ORAL				BID	1 PILL			31	YR			20140323		US	220	LBS	100343131
Paraesthesia	CIPROFLOXACIN	ORAL				BID	1 PILL			28	YR			20140320		US	265	LBS	100297041
Pain in extremity	CIPROFLOXACIN	ORAL				BID	1 PILL			28	YR			20140320		US	265	LBS	100297041
Myalgia	CIPROFLOXACIN	ORAL				BID	1 PILL			28	YR			20140320		US	265	LBS	100297041
Hypoaesthesia	CIPROFLOXACIN	ORAL				BID	1 PILL			28	YR			20140320		US	265	LBS	100297041
Back pain	CIPROFLOXACIN	ORAL				BID	1 PILL			28	YR			20140320		US	265	LBS	100297041
Muscle spasms	CIPROFLOXACIN 500 MG COBALT	ORAL			TABLET	BID				49	YR			20140317		US	165	LBS	100214171
Burning sensation	CIPROFLOXACIN 500 MG COBALT	ORAL			TABLET	BID				49	YR			20140317		US	165	LBS	100214171
Weight increased	CIPROFLOXACIN.		500	MG						45	YR	A	F	20140709	MD	DE	71	KG	102866671
Tendon pain	CIPROFLOXACIN.		500	MG						45	YR	A	F	20140709	MD	DE	71	KG	102866671
Pyrexia	CIPROFLOXACIN.		500	MG						45	YR	A	F	20140709	MD	DE	71	KG	102866671
Panic attack	CIPROFLOXACIN.		500	MG						45	YR	A	F	20140709	MD	DE	71	KG	102866671
Palpitations	CIPROFLOXACIN.		500	MG						45	YR	A	F	20140709	MD	DE	71	KG	102866671
Nausea	CIPROFLOXACIN.		500	MG						45	YR	A	F	20140709	MD	DE	71	KG	102866671
Mood swings	CIPROFLOXACIN.		500	MG						45	YR	A	F	20140709	MD	DE	71	KG	102866671
Limb discomfort	CIPROFLOXACIN.		500	MG						45	YR	A	F	20140709	MD	DE	71	KG	102866671
Insomnia	CIPROFLOXACIN.		500	MG						45	YR	A	F	20140709	MD	DE	71	KG	102866671
Hypoaesthesia	CIPROFLOXACIN.		500	MG						45	YR	A	F	20140709	MD	DE	71	KG	102866671
Flushing	CIPROFLOXACIN.		500	MG						45	YR	A	F	20140709	MD	DE	71	KG	102866671
Dizziness	CIPROFLOXACIN.		500	MG						45	YR	A	F	20140709	MD	DE	71	KG	102866671
Depression	CIPROFLOXACIN.		500	MG						45	YR	A	F	20140709	MD	DE	71	KG	102866671
Chills	CIPROFLOXACIN.		500	MG						45	YR	A	F	20140709	MD	DE	71	KG	102866671
Asthenia	CIPROFLOXACIN.		500	MG						45	YR	A	F	20140709	MD	DE	71	KG	102866671
Arthralgia	CIPROFLOXACIN.		500	MG						45	YR	A	F	20140709	MD	DE	71	KG	102866671
Apathy	CIPROFLOXACIN.		500	MG						45	YR	A	F	20140709	MD	DE	71	KG	102866671
Anxiety	CIPROFLOXACIN.		500	MG						45	YR	A	F	20140709	MD	DE	71	KG	102866671
Visual impairment	CIPROFLOXACIN.	ORAL	500	MG	TABLET	BID				40	YR		F	20140804	OT	US			103594812
Tremor	CIPROFLOXACIN.	ORAL	500	MG	TABLET	BID				40	YR		F	20140804	OT	US			103594812
Myopathy	CIPROFLOXACIN.	ORAL	500	MG	TABLET	BID				40	YR		F	20140804	OT	US			103594812
Muscular weakness	CIPROFLOXACIN.	ORAL	500	MG	TABLET	BID				40	YR		F	20140804	OT	US			103594812
Muscle twitching	CIPROFLOXACIN.	ORAL	500	MG	TABLET	BID				40	YR		F	20140804	OT	US			103594812
Gait disturbance	CIPROFLOXACIN.	ORAL	500	MG	TABLET	BID				40	YR		F	20140804	OT	US			103594812
Burning sensation	CIPROFLOXACIN.	ORAL	500	MG	TABLET	BID				40	YR		F	20140804	OT	US			103594812
Tongue disorder	Ciprofloxacin Hydrochloride (Unknown)	ORAL	500	MG	UNK	BID	500 MG, BID	1000	MG	42	YR			20140624	CN	GB	57	KG	102560741
Photophobia	Ciprofloxacin Hydrochloride (Unknown)	ORAL	500	MG	UNK	BID	500 MG, BID	1000	MG	42	YR			20140624	CN	GB	57	KG	102560741
Panic attack	Ciprofloxacin Hydrochloride (Unknown)	ORAL	500	MG	UNK	BID	500 MG, BID	1000	MG	42	YR			20140624	CN	GB	57	KG	102560741
Pain	Ciprofloxacin Hydrochloride (Unknown)	ORAL	500	MG	UNK	BID	500 MG, BID	1000	MG	42	YR			20140624	CN	GB	57	KG	102560741
Hallucination	Ciprofloxacin Hydrochloride (Unknown)	ORAL	500	MG	UNK	BID	500 MG, BID	1000	MG	42	YR			20140624	CN	GB	57	KG	102560741
Fatigue	Ciprofloxacin Hydrochloride (Unknown)	ORAL	500	MG	UNK	BID	500 MG, BID	1000	MG	42	YR			20140624	CN	GB	57	KG	102560741
Dizziness	Ciprofloxacin Hydrochloride (Unknown)	ORAL	500	MG	UNK	BID	500 MG, BID	1000	MG	42	YR			20140624	CN	GB	57	KG	102560741
Chest discomfort	Ciprofloxacin Hydrochloride (Unknown)	ORAL	500	MG	UNK	BID	500 MG, BID	1000	MG	42	YR			20140624	CN	GB	57	KG	102560741
Yersinia test positive	CIPROFLOXACIN.	ORAL	500	MG						46	YR		F	20140708	CN	DE	76	KG	102835191
Visual acuity reduced	CIPROFLOXACIN.	ORAL	500	MG						46	YR		F	20140708	CN	DE	76	KG	102835191
Tunnel vision	CIPROFLOXACIN.	ORAL	500	MG						46	YR		F	20140708	CN	DE	76	KG	102835191
Toxicity to various agents	CIPROFLOXACIN.	ORAL	500	MG						46	YR		F	20140708	CN	DE	76	KG	102835191
Thermal burn	CIPROFLOXACIN.	ORAL	500	MG						46	YR		F	20140708	CN	DE	76	KG	102835191
Swelling	CIPROFLOXACIN.	ORAL	500	MG						46	YR		F	20140708	CN	DE	76	KG	102835191
Suicidal ideation	CIPROFLOXACIN.	ORAL	500	MG						46	YR		F	20140708	CN	DE	76	KG	102835191
Skin discomfort	CIPROFLOXACIN.	ORAL	500	MG						46	YR		F	20140708	CN	DE	76	KG	102835191
Skin burning sensation	CIPROFLOXACIN.	ORAL	500	MG						46	YR		F	20140708	CN	DE	76	KG	102835191
Sinusitis	CIPROFLOXACIN.	ORAL	500	MG						46	YR		F	20140708	CN	DE	76	KG	102835191
Restlessness	CIPROFLOXACIN.	ORAL	500	MG						46	YR		F	20140708	CN	DE	76	KG	102835191
Psychotic disorder	CIPROFLOXACIN.	ORAL	500	MG						46	YR		F	20140708	CN	DE	76	KG	102835191
Platelet count increased	CIPROFLOXACIN.	ORAL	500	MG						46	YR		F	20140708	CN	DE	76	KG	102835191
Panic attack	CIPROFLOXACIN.	ORAL	500	MG						46	YR		F	20140708	CN	DE	76	KG	102835191
Palpitations	CIPROFLOXACIN.	ORAL	500	MG						46	YR		F	20140708	CN	DE	76	KG	102835191
Pain	CIPROFLOXACIN.	ORAL	500	MG						46	YR		F	20140708	CN	DE	76	KG	102835191
Oral disorder	CIPROFLOXACIN.	ORAL	500	MG						46	YR		F	20140708	CN	DE	76	KG	102835191
Oedema mouth	CIPROFLOXACIN.	ORAL	500	MG						46	YR		F	20140708	CN	DE	76	KG	102835191
Nodule	CIPROFLOXACIN.	ORAL	500	MG						46	YR		F	20140708	CN	DE	76	KG	102835191
Nerve conduction studies	CIPROFLOXACIN.	ORAL	500	MG						46	YR		F	20140708	CN	DE	76	KG	102835191
Nasal dryness	CIPROFLOXACIN.	ORAL	500	MG						46	YR		F	20140708	CN	DE	76	KG	102835191
Nail ridging	CIPROFLOXACIN.	ORAL	500	MG						46	YR		F	20140708	CN	DE	76	KG	102835191
Mycoplasma test positive	CIPROFLOXACIN.	ORAL	500	MG						46	YR		F	20140708	CN	DE	76	KG	102835191
Muscle spasms	CIPROFLOXACIN.	ORAL	500	MG						46	YR		F	20140708	CN	DE	76	KG	102835191
Muscle atrophy	CIPROFLOXACIN.	ORAL	500	MG						46	YR		F	20140708	CN	DE	76	KG	102835191
Movement disorder	CIPROFLOXACIN.	ORAL	500	MG						46	YR		F	20140708	CN	DE	76	KG	102835191
Micturition urgency	CIPROFLOXACIN.	ORAL	500	MG						46	YR		F	20140708	CN	DE	76	KG	102835191
Lymphocyte count decreased	CIPROFLOXACIN.	ORAL	500	MG						46	YR		F	20140708	CN	DE	76	KG	102835191
Liver function test abnormal	CIPROFLOXACIN.	ORAL	500	MG						46	YR		F	20140708	CN	DE	76	KG	102835191
Joint swelling	CIPROFLOXACIN.	ORAL	500	MG						46	YR		F	20140708	CN	DE	76	KG	102835191
Intentional self-injury	CIPROFLOXACIN.	ORAL	500	MG						46	YR		F	20140708	CN	DE	76	KG	102835191
Insomnia	CIPROFLOXACIN.	ORAL	500	MG						46	YR		F	20140708	CN	DE	76	KG	102835191
Immunoglobulins decreased	CIPROFLOXACIN.	ORAL	500	MG						46	YR		F	20140708	CN	DE	76	KG	102835191
Illusion	CIPROFLOXACIN.	ORAL	500	MG						46	YR		F	20140708	CN	DE	76	KG	102835191
Hypotonia	CIPROFLOXACIN.	ORAL	500	MG						46	YR		F	20140708	CN	DE	76	KG	102835191
Hypokinesia	CIPROFLOXACIN.	ORAL	500	MG						46	YR		F	20140708	CN	DE	76	KG	102835191
Hot flush	CIPROFLOXACIN.	ORAL	500	MG						46	YR		F	20140708	CN	DE	76	KG	102835191
Heart rate increased	CIPROFLOXACIN.	ORAL	500	MG						46	YR		F	20140708	CN	DE	76	KG	102835191
Hearing disability	CIPROFLOXACIN.	ORAL	500	MG						46	YR		F	20140708	CN	DE	76	KG	102835191
Gingival recession	CIPROFLOXACIN.	ORAL	500	MG						46	YR		F	20140708	CN	DE	76	KG	102835191
Fungal infection	CIPROFLOXACIN.	ORAL	500	MG						46	YR		F	20140708	CN	DE	76	KG	102835191
Feeling abnormal	CIPROFLOXACIN.	ORAL	500	MG						46	YR		F	20140708	CN	DE	76	KG	102835191
Epstein-Barr virus infection	CIPROFLOXACIN.	ORAL	500	MG						46	YR		F	20140708	CN	DE	76	KG	102835191
Electroencephalogram	CIPROFLOXACIN.	ORAL	500	MG						46	YR		F	20140708	CN	DE	76	KG	102835191
Dry mouth	CIPROFLOXACIN.	ORAL	500	MG						46	YR		F	20140708	CN	DE	76	KG	102835191
Dry eye	CIPROFLOXACIN.	ORAL	500	MG						46	YR		F	20140708	CN	DE	76	KG	102835191
Disturbance in attention	CIPROFLOXACIN.	ORAL	500	MG						46	YR		F	20140708	CN	DE	76	KG	102835191
Disorientation	CIPROFLOXACIN.	ORAL	500	MG						46	YR		F	20140708	CN	DE	76	KG	102835191
Diarrhoea	CIPROFLOXACIN.	ORAL	500	MG						46	YR		F	20140708	CN	DE	76	KG	102835191
Cyst	CIPROFLOXACIN.	ORAL	500	MG						46	YR		F	20140708	CN	DE	76	KG	102835191
Contusion	CIPROFLOXACIN.	ORAL	500	MG						46	YR		F	20140708	CN	DE	76	KG	102835191
Cardiovascular disorder	CIPROFLOXACIN.	ORAL	500	MG						46	YR		F	20140708	CN	DE	76	KG	102835191
Body temperature decreased	CIPROFLOXACIN.	ORAL	500	MG						46	YR		F	20140708	CN	DE	76	KG	102835191
Blood count abnormal	CIPROFLOXACIN.	ORAL	500	MG						46	YR		F	20140708	CN	DE	76	KG	102835191
Anxiety	CIPROFLOXACIN.	ORAL	500	MG						46	YR		F	20140708	CN	DE	76	KG	102835191
Alopecia	CIPROFLOXACIN.	ORAL	500	MG						46	YR		F	20140708	CN	DE	76	KG	102835191
Neuropathy peripheral	CIPROFLOXACIN	ORAL			TABLET	BID				54	YR			20140613		US	168	LBS	102448781
Lyme disease	CIPROFLOXACIN	ORAL			TABLET	BID				54	YR			20140613		US	168	LBS	102448781
Tremor	CIPROFLOXACIN.	ORAL	500	MG	TABLET	BID	1000 MILLIGRAM DAILY;	1000	MG	65	YR		M	20141117	CN	GB	92.07	KG	102684382
Temperature intolerance	CIPROFLOXACIN.	ORAL	500	MG	TABLET	BID	1000 MILLIGRAM DAILY;	1000	MG	65	YR		M	20141117	CN	GB	92.07	KG	102684382
Sweat gland disorder	CIPROFLOXACIN.	ORAL	500	MG	TABLET	BID	1000 MILLIGRAM DAILY;	1000	MG	65	YR		M	20141117	CN	GB	92.07	KG	102684382
Seizure	CIPROFLOXACIN.	ORAL	500	MG	TABLET	BID	1000 MILLIGRAM DAILY;	1000	MG	65	YR		M	20141117	CN	GB	92.07	KG	102684382
Memory impairment	CIPROFLOXACIN.	ORAL	500	MG	TABLET	BID	1000 MILLIGRAM DAILY;	1000	MG	65	YR		M	20141117	CN	GB	92.07	KG	102684382
Malaise	CIPROFLOXACIN.	ORAL	500	MG	TABLET	BID	1000 MILLIGRAM DAILY;	1000	MG	65	YR		M	20141117	CN	GB	92.07	KG	102684382
Impaired work ability	CIPROFLOXACIN.	ORAL	500	MG	TABLET	BID	1000 MILLIGRAM DAILY;	1000	MG	65	YR		M	20141117	CN	GB	92.07	KG	102684382
Impaired driving ability	CIPROFLOXACIN.	ORAL	500	MG	TABLET	BID	1000 MILLIGRAM DAILY;	1000	MG	65	YR		M	20141117	CN	GB	92.07	KG	102684382
Hallucination	CIPROFLOXACIN.	ORAL	500	MG	TABLET	BID	1000 MILLIGRAM DAILY;	1000	MG	65	YR		M	20141117	CN	GB	92.07	KG	102684382
Fatigue	CIPROFLOXACIN.	ORAL	500	MG	TABLET	BID	1000 MILLIGRAM DAILY;	1000	MG	65	YR		M	20141117	CN	GB	92.07	KG	102684382
Dyspnoea	CIPROFLOXACIN.	ORAL	500	MG	TABLET	BID	1000 MILLIGRAM DAILY;	1000	MG	65	YR		M	20141117	CN	GB	92.07	KG	102684382
Dizziness	CIPROFLOXACIN.	ORAL	500	MG	TABLET	BID	1000 MILLIGRAM DAILY;	1000	MG	65	YR		M	20141117	CN	GB	92.07	KG	102684382
Disorientation	CIPROFLOXACIN.	ORAL	500	MG	TABLET	BID	1000 MILLIGRAM DAILY;	1000	MG	65	YR		M	20141117	CN	GB	92.07	KG	102684382
Diplopia	CIPROFLOXACIN.	ORAL	500	MG	TABLET	BID	1000 MILLIGRAM DAILY;	1000	MG	65	YR		M	20141117	CN	GB	92.07	KG	102684382
Delusion	CIPROFLOXACIN.	ORAL	500	MG	TABLET	BID	1000 MILLIGRAM DAILY;	1000	MG	65	YR		M	20141117	CN	GB	92.07	KG	102684382
Chromaturia	CIPROFLOXACIN.	ORAL	500	MG	TABLET	BID	1000 MILLIGRAM DAILY;	1000	MG	65	YR		M	20141117	CN	GB	92.07	KG	102684382
Balance disorder	CIPROFLOXACIN.	ORAL	500	MG	TABLET	BID	1000 MILLIGRAM DAILY;	1000	MG	65	YR		M	20141117	CN	GB	92.07	KG	102684382
Ataxia	CIPROFLOXACIN.	ORAL	500	MG	TABLET	BID	1000 MILLIGRAM DAILY;	1000	MG	65	YR		M	20141117	CN	GB	92.07	KG	102684382
Anxiety	CIPROFLOXACIN.	ORAL	500	MG	TABLET	BID	1000 MILLIGRAM DAILY;	1000	MG	65	YR		M	20141117	CN	GB	92.07	KG	102684382
Amnesia	CIPROFLOXACIN.	ORAL	500	MG	TABLET	BID	1000 MILLIGRAM DAILY;	1000	MG	65	YR		M	20141117	CN	GB	92.07	KG	102684382
Rash	CIPRO				MODIFIED-RELEASE FILM-COATED TABLET									20140605	CN	US			102192021
Granuloma annulare	CIPRO				MODIFIED-RELEASE FILM-COATED TABLET									20140605	CN	US			102192021
Immune thrombocytopenic purpura	CIPROXIN				TABLET		UNK			89	YR			20140626	MD	SE			102624381
Electrolyte imbalance	Ciprofloxacin	UNKNOWN					UNK			19	YR			20140501	OT	CA			84794102
Electrocardiogram QT prolonged	Ciprofloxacin	UNKNOWN					UNK			19	YR			20140501	OT	CA			84794102
Drug hypersensitivity	CIPROFLOXACIN.	UNKNOWN			TABLET					47	YR		F	20140804	CN	COUNTRY NOT SPECIFIED			103594871
Clostridium difficile colitis	CIPROFLOXACIN									76	YR			20140408	MD	US			100651401
Swelling	CIPROFLOXACIN.	ORAL				BID				66	YR		F	20140921		US	140	LBS	104721801
Sciatica	CIPROFLOXACIN.	ORAL				BID				66	YR		F	20140921		US	140	LBS	104721801
Polyp	CIPROFLOXACIN.	ORAL				BID				66	YR		F	20140921		US	140	LBS	104721801
Peripheral swelling	CIPROFLOXACIN.	ORAL				BID				66	YR		F	20140921		US	140	LBS	104721801
Pain in extremity	CIPROFLOXACIN.	ORAL				BID				66	YR		F	20140921		US	140	LBS	104721801
Musculoskeletal stiffness	CIPROFLOXACIN.	ORAL				BID				66	YR		F	20140921		US	140	LBS	104721801
Musculoskeletal pain	CIPROFLOXACIN.	ORAL				BID				66	YR		F	20140921		US	140	LBS	104721801
Muscle tightness	CIPROFLOXACIN.	ORAL				BID				66	YR		F	20140921		US	140	LBS	104721801
Groin pain	CIPROFLOXACIN.	ORAL				BID				66	YR		F	20140921		US	140	LBS	104721801
Fatigue	CIPROFLOXACIN.	ORAL				BID				66	YR		F	20140921		US	140	LBS	104721801
Dysstasia	CIPROFLOXACIN.	ORAL				BID				66	YR		F	20140921		US	140	LBS	104721801
Crying	CIPROFLOXACIN.	ORAL				BID				66	YR		F	20140921		US	140	LBS	104721801
Confusional state	CIPROFLOXACIN.	ORAL				BID				66	YR		F	20140921		US	140	LBS	104721801
Colitis	CIPROFLOXACIN.	ORAL				BID				66	YR		F	20140921		US	140	LBS	104721801
Arthralgia	CIPROFLOXACIN.	ORAL				BID				66	YR		F	20140921		US	140	LBS	104721801
Alopecia	CIPROFLOXACIN.	ORAL				BID				66	YR		F	20140921		US	140	LBS	104721801
Pulse abnormal	CIPRO		250	MG	TABLET		250 MG, UNK			89	YR	E	F	20140812	CN	US			103789211
Paraesthesia	CIPRO		250	MG	TABLET		250 MG, UNK			89	YR	E	F	20140812	CN	US			103789211
Hypertension	CIPRO		250	MG	TABLET		250 MG, UNK			89	YR	E	F	20140812	CN	US			103789211
Asthenia	CIPRO		250	MG	TABLET		250 MG, UNK			89	YR	E	F	20140812	CN	US			103789211
Deafness	Ciprofloxacin Hydrochloride (Unknown)	ORAL			UNK		UNK; ON CYCLICAL COURSES			71	YR			20140407	CN	GB			100634311
Urticaria	CIPROFLOXACIN MONOHYDROCHLORIDE	ORAL			TABLET		UNK			56	YR			20140205	PH	GB			98778561
Chest pain	CIPROFLOXACIN MONOHYDROCHLORIDE	ORAL			TABLET		UNK			56	YR			20140205	PH	GB			98778561
Abdominal distension	CIPROFLOXACIN MONOHYDROCHLORIDE	ORAL			TABLET		UNK			56	YR			20140205	PH	GB			98778561
Wheelchair user	CIPROFLOXACIN HYDROCHLORIDE FILM-COATED TABLET 500MG	ORAL	500	MG	FILM-COATED TABLET	BID	500 MG, TWO TIMES A DAY	7000	MG	40	YR		F	20140912	CN	FR			104487511
Tendonitis	CIPROFLOXACIN HYDROCHLORIDE FILM-COATED TABLET 500MG	ORAL	500	MG	FILM-COATED TABLET	BID	500 MG, TWO TIMES A DAY	7000	MG	40	YR		F	20140912	CN	FR			104487511
Tendon pain	CIPROFLOXACIN HYDROCHLORIDE FILM-COATED TABLET 500MG	ORAL	500	MG	FILM-COATED TABLET	BID	500 MG, TWO TIMES A DAY	7000	MG	40	YR		F	20140912	CN	FR			104487511
Paraesthesia	CIPROFLOXACIN HYDROCHLORIDE FILM-COATED TABLET 500MG	ORAL	500	MG	FILM-COATED TABLET	BID	500 MG, TWO TIMES A DAY	7000	MG	40	YR		F	20140912	CN	FR			104487511
Pain	CIPROFLOXACIN HYDROCHLORIDE FILM-COATED TABLET 500MG	ORAL	500	MG	FILM-COATED TABLET	BID	500 MG, TWO TIMES A DAY	7000	MG	40	YR		F	20140912	CN	FR			104487511
Neuralgia	CIPROFLOXACIN HYDROCHLORIDE FILM-COATED TABLET 500MG	ORAL	500	MG	FILM-COATED TABLET	BID	500 MG, TWO TIMES A DAY	7000	MG	40	YR		F	20140912	CN	FR			104487511
Musculoskeletal stiffness	CIPROFLOXACIN HYDROCHLORIDE FILM-COATED TABLET 500MG	ORAL	500	MG	FILM-COATED TABLET	BID	500 MG, TWO TIMES A DAY	7000	MG	40	YR		F	20140912	CN	FR			104487511
Muscular weakness	CIPROFLOXACIN HYDROCHLORIDE FILM-COATED TABLET 500MG	ORAL	500	MG	FILM-COATED TABLET	BID	500 MG, TWO TIMES A DAY	7000	MG	40	YR		F	20140912	CN	FR			104487511
Gait disturbance	CIPROFLOXACIN HYDROCHLORIDE FILM-COATED TABLET 500MG	ORAL	500	MG	FILM-COATED TABLET	BID	500 MG, TWO TIMES A DAY	7000	MG	40	YR		F	20140912	CN	FR			104487511
Burning sensation	CIPROFLOXACIN HYDROCHLORIDE FILM-COATED TABLET 500MG	ORAL	500	MG	FILM-COATED TABLET	BID	500 MG, TWO TIMES A DAY	7000	MG	40	YR		F	20140912	CN	FR			104487511
Arthralgia	CIPROFLOXACIN HYDROCHLORIDE FILM-COATED TABLET 500MG	ORAL	500	MG	FILM-COATED TABLET	BID	500 MG, TWO TIMES A DAY	7000	MG	40	YR		F	20140912	CN	FR			104487511
Chromaturia	CIPRO				TABLET		UNK			67	YR	E	M	20140829	OT	US			104278061
Anxiety	CIPRO				TABLET		UNK			67	YR	E	M	20140829	OT	US			104278061
Vibratory sense increased	CIPROFLOXACIN.									34	YR	A	F	20141126	CN	SE			106173831
Tachycardia	CIPROFLOXACIN.									34	YR	A	F	20141126	CN	SE			106173831
Suicide attempt	CIPROFLOXACIN.									34	YR	A	F	20141126	CN	SE			106173831
Muscle spasms	CIPROFLOXACIN.									34	YR	A	F	20141126	CN	SE			106173831
Insomnia	CIPROFLOXACIN.									34	YR	A	F	20141126	CN	SE			106173831
Hypoaesthesia	CIPROFLOXACIN.									34	YR	A	F	20141126	CN	SE			106173831
Hypertension	CIPROFLOXACIN.									34	YR	A	F	20141126	CN	SE			106173831
Functional gastrointestinal disorder	CIPROFLOXACIN.									34	YR	A	F	20141126	CN	SE			106173831
Faeces discoloured	CIPROFLOXACIN.									34	YR	A	F	20141126	CN	SE			106173831
Blood test abnormal	CIPROFLOXACIN.									34	YR	A	F	20141126	CN	SE			106173831
Anxiety	CIPROFLOXACIN.									34	YR	A	F	20141126	CN	SE			106173831
Neuropathy peripheral	CIPRO				TABLET		UNK						F	20140929	CN	US			104867681
Drug ineffective	CIPRO				TABLET		UNK						F	20140929	CN	US			104867681
Musculoskeletal pain	CIPROFLOXACIN HCL	ORAL				BID	20 PILLS TWICE DAILY TAKEN BY MOUTH			46	YR			20140408		US	175	LBS	100697231
Arthralgia	CIPROFLOXACIN HCL	ORAL				BID	20 PILLS TWICE DAILY TAKEN BY MOUTH			46	YR			20140408		US	175	LBS	100697231
Rhabdomyolysis	CIPROFLOXACIN		400	MG		Q12H	400 MG, Q12H			64	YR			20140404	OT	AT			100601621
Renal impairment	CIPROFLOXACIN		400	MG		Q12H	400 MG, Q12H			64	YR			20140404	OT	AT			100601621
C-reactive protein increased	CIPROFLOXACIN		400	MG		Q12H	400 MG, Q12H			64	YR			20140404	OT	AT			100601621
Blood creatine phosphokinase increased	CIPROFLOXACIN		400	MG		Q12H	400 MG, Q12H			64	YR			20140404	OT	AT			100601621
Purpura	Ciprofloxacin Hydrochloride (Unknown)	ORAL	500	MG	UNK	BID	500 MG, BID	6000	MG				M	20141114	CN	GB			105857011
Toxicity to various agents	CIPROFLOXACIN HCL	ORAL	250	MG		BID	1 TABLET			28	YR		F	20140917		US	125	LBS	104638281
Tendon pain	CIPROFLOXACIN HCL	ORAL	250	MG		BID	1 TABLET			28	YR		F	20140917		US	125	LBS	104638281
Nausea	CIPROFLOXACIN HCL	ORAL	250	MG		BID	1 TABLET			28	YR		F	20140917		US	125	LBS	104638281
Musculoskeletal stiffness	CIPROFLOXACIN HCL	ORAL	250	MG		BID	1 TABLET			28	YR		F	20140917		US	125	LBS	104638281
Muscle tightness	CIPROFLOXACIN HCL	ORAL	250	MG		BID	1 TABLET			28	YR		F	20140917		US	125	LBS	104638281
Feeling abnormal	CIPROFLOXACIN HCL	ORAL	250	MG		BID	1 TABLET			28	YR		F	20140917		US	125	LBS	104638281
Fatigue	CIPROFLOXACIN HCL	ORAL	250	MG		BID	1 TABLET			28	YR		F	20140917		US	125	LBS	104638281
Dizziness	CIPROFLOXACIN HCL	ORAL	250	MG		BID	1 TABLET			28	YR		F	20140917		US	125	LBS	104638281
Anxiety	CIPROFLOXACIN HCL	ORAL	250	MG		BID	1 TABLET			28	YR		F	20140917		US	125	LBS	104638281
Activities of daily living impaired	CIPROFLOXACIN HCL	ORAL	250	MG		BID	1 TABLET			28	YR		F	20140917		US	125	LBS	104638281
Abasia	CIPROFLOXACIN HCL	ORAL	250	MG		BID	1 TABLET			28	YR		F	20140917		US	125	LBS	104638281
Urethral haemorrhage	CIPRO XR	ORAL			MODIFIED-RELEASE FILM-COATED TABLET					48	YR			20140516	CN	CO	74	KG	101776781
Tremor	Ciprofloxacin Hydrochloride	ORAL			TABLET		UNK							20140602	CN	GB			100533092
Speech disorder	Ciprofloxacin Hydrochloride	ORAL			TABLET		UNK							20140602	CN	GB			100533092
Psychotic disorder	Ciprofloxacin Hydrochloride	ORAL			TABLET		UNK							20140602	CN	GB			100533092
Pain	Ciprofloxacin Hydrochloride	ORAL			TABLET		UNK							20140602	CN	GB			100533092
Neuropathy peripheral	Ciprofloxacin Hydrochloride	ORAL			TABLET		UNK							20140602	CN	GB			100533092
Memory impairment	Ciprofloxacin Hydrochloride	ORAL			TABLET		UNK							20140602	CN	GB			100533092
Malaise	Ciprofloxacin Hydrochloride	ORAL			TABLET		UNK							20140602	CN	GB			100533092
Headache	Ciprofloxacin Hydrochloride	ORAL			TABLET		UNK							20140602	CN	GB			100533092
Disturbance in attention	Ciprofloxacin Hydrochloride	ORAL			TABLET		UNK							20140602	CN	GB			100533092
Convulsion	Ciprofloxacin Hydrochloride	ORAL			TABLET		UNK							20140602	CN	GB			100533092
Burning sensation	Ciprofloxacin Hydrochloride	ORAL			TABLET		UNK							20140602	CN	GB			100533092
Tinnitus	CIPROFLOXACIN.	ORAL	500	MG		BID	1000 MILLIGRAM DAILY;			61	YR		M	20140908	CN	GB	154	KG	104399311
Hyperacusis	CIPROFLOXACIN.	ORAL	500	MG		BID	1000 MILLIGRAM DAILY;			61	YR		M	20140908	CN	GB	154	KG	104399311
Deafness	CIPROFLOXACIN.	ORAL	500	MG		BID	1000 MILLIGRAM DAILY;			61	YR		M	20140908	CN	GB	154	KG	104399311
Liver disorder	CIPROFLOXACIN									16	MON			20140520	CN	GB			101959911
Flatulence	CIPROFLOXACIN									16	MON			20140520	CN	GB			101959911
Colitis	CIPROFLOXACIN									16	MON			20140520	CN	GB			101959911
Pruritus	CIPROFLOXACIN.	ORAL	500	MG		QD	500 MG DAILY			86	YR	E	F	20140715	MD	IT	69	KG	99676762
Erythema	CIPROFLOXACIN.	ORAL	500	MG		QD	500 MG DAILY			86	YR	E	F	20140715	MD	IT	69	KG	99676762
Suicidal ideation	Ciprofloxacin Hydrochloride (Unknown)	UNKNOWN			UNK		UNK			48	YR		M	20141224	CN	GB	79	KG	105635744
Feelings of worthlessness	Ciprofloxacin Hydrochloride (Unknown)	UNKNOWN			UNK		UNK			48	YR		M	20141224	CN	GB	79	KG	105635744
Feeling guilty	Ciprofloxacin Hydrochloride (Unknown)	UNKNOWN			UNK		UNK			48	YR		M	20141224	CN	GB	79	KG	105635744
Emotional distress	Ciprofloxacin Hydrochloride (Unknown)	UNKNOWN			UNK		UNK			48	YR		M	20141224	CN	GB	79	KG	105635744
Emotional disorder	Ciprofloxacin Hydrochloride (Unknown)	UNKNOWN			UNK		UNK			48	YR		M	20141224	CN	GB	79	KG	105635744
Dry mouth	Ciprofloxacin Hydrochloride (Unknown)	UNKNOWN			UNK		UNK			48	YR		M	20141224	CN	GB	79	KG	105635744
Depression	Ciprofloxacin Hydrochloride (Unknown)	UNKNOWN			UNK		UNK			48	YR		M	20141224	CN	GB	79	KG	105635744
Crying	Ciprofloxacin Hydrochloride (Unknown)	UNKNOWN			UNK		UNK			48	YR		M	20141224	CN	GB	79	KG	105635744
Constipation	Ciprofloxacin Hydrochloride (Unknown)	UNKNOWN			UNK		UNK			48	YR		M	20141224	CN	GB	79	KG	105635744
Completed suicide	Ciprofloxacin Hydrochloride (Unknown)	UNKNOWN			UNK		UNK			48	YR		M	20141224	CN	GB	79	KG	105635744
Anxiety	Ciprofloxacin Hydrochloride (Unknown)	UNKNOWN			UNK		UNK			48	YR		M	20141224	CN	GB	79	KG	105635744
Tendon pain	CIPROFLOXACIN.	UNKNOWN					UNK			84	YR		F	20140730	OT	GB	74	KG	103495281
Tendon discomfort	CIPROFLOXACIN.	UNKNOWN					UNK			84	YR		F	20140730	OT	GB	74	KG	103495281
Pyrexia	CIPRO	ORAL				BID	2 PER DAY TWICE A DAY BY MOUTH			67	YR		F	20140807		US	231	LBS	103845691
Pruritus	CIPRO	ORAL				BID	2 PER DAY TWICE A DAY BY MOUTH			67	YR		F	20140807		US	231	LBS	103845691
Headache	CIPRO	ORAL				BID	2 PER DAY TWICE A DAY BY MOUTH			67	YR		F	20140807		US	231	LBS	103845691
Off label use	CIPROFLOXACIN									23	YR			20140411	MD	US			100730851
Renal pain	CIPRO						DATES OF USE: BY PRESCRIPTION, 1 PILL, NOWEVER PRESCRIBED			60	YR		F	20141101	CN	US	150	LBS	105630921
Kidney infection	CIPRO						DATES OF USE: BY PRESCRIPTION, 1 PILL, NOWEVER PRESCRIBED			60	YR		F	20141101	CN	US	150	LBS	105630921
Fatigue	CIPRO						DATES OF USE: BY PRESCRIPTION, 1 PILL, NOWEVER PRESCRIBED			60	YR		F	20141101	CN	US	150	LBS	105630921
Psychotic disorder	Ciprofloxacin	ORAL	1	G		QD	1 G, DAILY			25	YR			20140411	OT	GB			100716332
Mania	Ciprofloxacin	ORAL	1	G		QD	1 G, DAILY			25	YR			20140411	OT	GB			100716332
Ataxia	Ciprofloxacin	ORAL	1	G		QD	1 G, DAILY			25	YR			20140411	OT	GB			100716332
Vomiting	CIPRO				MODIFIED-RELEASE FILM-COATED TABLET									20140409	CN	US			100678721
Nausea	CIPRO				MODIFIED-RELEASE FILM-COATED TABLET									20140409	CN	US			100678721
Drug hypersensitivity	CIPRO				MODIFIED-RELEASE FILM-COATED TABLET									20140409	CN	US			100678721
Sepsis syndrome	CIPROFLOXACIN MONOHYDROCHLORIDE	ORAL	500	MG	TABLET	BID	500 MG, BID							20140624	OT	NZ			102557451
Off label use	CIPROFLOXACIN MONOHYDROCHLORIDE	ORAL	500	MG	TABLET	BID	500 MG, BID							20140624	OT	NZ			102557451
Escherichia infection	CIPROFLOXACIN MONOHYDROCHLORIDE	ORAL	500	MG	TABLET	BID	500 MG, BID							20140624	OT	NZ			102557451
Drug ineffective for unapproved indication	CIPROFLOXACIN MONOHYDROCHLORIDE	ORAL	500	MG	TABLET	BID	500 MG, BID							20140624	OT	NZ			102557451
Tendonitis	CIPROBAY		500	MG	TABLET	BID	500 MG, BID	19000	MG	56	YR	A	F	20140909	PH	DE	51	KG	104457142
Pollakiuria	CIPROBAY		500	MG	TABLET	BID	500 MG, BID	19000	MG	56	YR	A	F	20140909	PH	DE	51	KG	104457142
Hyperhidrosis	CIPROBAY		500	MG	TABLET	BID	500 MG, BID	19000	MG	56	YR	A	F	20140909	PH	DE	51	KG	104457142
Headache	CIPROBAY		500	MG	TABLET	BID	500 MG, BID	19000	MG	56	YR	A	F	20140909	PH	DE	51	KG	104457142
Fluid retention	CIPROBAY		500	MG	TABLET	BID	500 MG, BID	19000	MG	56	YR	A	F	20140909	PH	DE	51	KG	104457142
Eye irritation	CIPROBAY		500	MG	TABLET	BID	500 MG, BID	19000	MG	56	YR	A	F	20140909	PH	DE	51	KG	104457142
Dry mouth	CIPROBAY		500	MG	TABLET	BID	500 MG, BID	19000	MG	56	YR	A	F	20140909	PH	DE	51	KG	104457142
Depression	CIPROBAY		500	MG	TABLET	BID	500 MG, BID	19000	MG	56	YR	A	F	20140909	PH	DE	51	KG	104457142
Abdominal discomfort	CIPROBAY		500	MG	TABLET	BID	500 MG, BID	19000	MG	56	YR	A	F	20140909	PH	DE	51	KG	104457142
Urticaria	CIPROFLOXACIN IN 5% DEXTROSE	INTRAVENOUS DRIP	400	MG						52	YR			20140623	PH	US			102646841
Rash	CIPROFLOXACIN IN 5% DEXTROSE	INTRAVENOUS DRIP	400	MG						52	YR			20140623	PH	US			102646841
Injection site streaking	CIPROFLOXACIN IN 5% DEXTROSE	INTRAVENOUS DRIP	400	MG						52	YR			20140623	PH	US			102646841
Injection site pruritus	CIPROFLOXACIN IN 5% DEXTROSE	INTRAVENOUS DRIP	400	MG						52	YR			20140623	PH	US			102646841
Inflammation	CIPROFLOXACIN IN 5% DEXTROSE	INTRAVENOUS DRIP	400	MG						52	YR			20140623	PH	US			102646841
Incorrect drug administration rate	CIPROFLOXACIN IN 5% DEXTROSE	INTRAVENOUS DRIP	400	MG						52	YR			20140623	PH	US			102646841
Erythema	CIPROFLOXACIN IN 5% DEXTROSE	INTRAVENOUS DRIP	400	MG						52	YR			20140623	PH	US			102646841
Pain in jaw	CIPROFLOXACIN RATIOPHARM	ORAL					2 DOSAGE FORMS DAILY;			65	YR			20140630	OT	FR			102685411
Pain in extremity	CIPROFLOXACIN RATIOPHARM	ORAL					2 DOSAGE FORMS DAILY;			65	YR			20140630	OT	FR			102685411
Oedema peripheral	CIPROFLOXACIN RATIOPHARM	ORAL					2 DOSAGE FORMS DAILY;			65	YR			20140630	OT	FR			102685411
Oedema	CIPROFLOXACIN RATIOPHARM	ORAL					2 DOSAGE FORMS DAILY;			65	YR			20140630	OT	FR			102685411
Muscle haemorrhage	CIPROFLOXACIN RATIOPHARM	ORAL					2 DOSAGE FORMS DAILY;			65	YR			20140630	OT	FR			102685411
Joint swelling	CIPROFLOXACIN RATIOPHARM	ORAL					2 DOSAGE FORMS DAILY;			65	YR			20140630	OT	FR			102685411
Arthralgia	CIPROFLOXACIN RATIOPHARM	ORAL					2 DOSAGE FORMS DAILY;			65	YR			20140630	OT	FR			102685411
Adverse drug reaction	CIPRO				MODIFIED-RELEASE FILM-COATED TABLET									20140121	CN	US			98188182
Pain	CIPRO				TABLET								F	20140829	LW	US			104278001
Neuropathy peripheral	CIPRO				TABLET								F	20140829	LW	US			104278001
Injury	CIPRO				TABLET								F	20140829	LW	US			104278001
Emotional distress	CIPRO				TABLET								F	20140829	LW	US			104278001
Pain in extremity	CIPROFLOXACIN.	ORAL	500	MG	TABLET	BID				82	YR		F	20140804	CN	US			103595292
Muscular weakness	CIPROFLOXACIN.	ORAL	500	MG	TABLET	BID				82	YR		F	20140804	CN	US			103595292
Joint swelling	CIPROFLOXACIN.	ORAL	500	MG	TABLET	BID				82	YR		F	20140804	CN	US			103595292
Gait disturbance	CIPROFLOXACIN.	ORAL	500	MG	TABLET	BID				82	YR		F	20140804	CN	US			103595292
Fatigue	CIPROFLOXACIN.	ORAL	500	MG	TABLET	BID				82	YR		F	20140804	CN	US			103595292
Vomiting	Ciprofloxacin Hydrochloride (Unknown)	ORAL	500	MG	UNK	BID	500 MG, BID	5000	MG	68	YR		F	20141210	PH	GB	57	KG	105851452
Diarrhoea	Ciprofloxacin Hydrochloride (Unknown)	ORAL	500	MG	UNK	BID	500 MG, BID	5000	MG	68	YR		F	20141210	PH	GB	57	KG	105851452
Acute kidney injury	Ciprofloxacin Hydrochloride (Unknown)	ORAL	500	MG	UNK	BID	500 MG, BID	5000	MG	68	YR		F	20141210	PH	GB	57	KG	105851452
Confusional state	CIPROXINE	ORAL	500	MG	TABLET	BID	500 MG, BID			71	YR	E	M	20140725	PH	BE	80	KG	103426811
Communication disorder	CIPROXINE	ORAL	500	MG	TABLET	BID	500 MG, BID			71	YR	E	M	20140725	PH	BE	80	KG	103426811
Tendon rupture	CIPRO				MODIFIED-RELEASE FILM-COATED TABLET								F	20141216	CN	US			106548851
Tendonitis	Ciprofloxacin Hydrochloride (Unknown)	UNKNOWN			UNK		UNK			85	YR			20140522	CN	GB			101901141
Pain in extremity	Ciprofloxacin Hydrochloride (Unknown)	UNKNOWN			UNK		UNK			85	YR			20140522	CN	GB			101901141
Gout	Ciprofloxacin Hydrochloride (Unknown)	UNKNOWN			UNK		UNK			85	YR			20140522	CN	GB			101901141
Gait disturbance	Ciprofloxacin Hydrochloride (Unknown)	UNKNOWN			UNK		UNK			85	YR			20140522	CN	GB			101901141
Prostate infection	Ciprofloxacin oral suspension 500mg/5ml		5	ML		BID							M	20140911	CN	US	61.29	KG	104464691
Liquid product physical issue	Ciprofloxacin oral suspension 500mg/5ml		5	ML		BID							M	20140911	CN	US	61.29	KG	104464691
Drug ineffective	Ciprofloxacin oral suspension 500mg/5ml		5	ML		BID							M	20140911	CN	US	61.29	KG	104464691
Skin warm	CIPROFLOXACIN.	ORAL	500	MG		BID	500 MG, TWO TIMES A DAY						M	20140918	MD	GB			104604741
Sensory disturbance	CIPROFLOXACIN.	ORAL	500	MG		BID	500 MG, TWO TIMES A DAY						M	20140918	MD	GB			104604741
Pain in extremity	CIPROFLOXACIN.	ORAL	500	MG		BID	500 MG, TWO TIMES A DAY						M	20140918	MD	GB			104604741
Oral mucosal blistering	CIPROFLOXACIN.	ORAL	500	MG		BID	500 MG, TWO TIMES A DAY						M	20140918	MD	GB			104604741
Myalgia	CIPROFLOXACIN.	ORAL	500	MG		BID	500 MG, TWO TIMES A DAY						M	20140918	MD	GB			104604741
Muscle twitching	CIPROFLOXACIN.	ORAL	500	MG		BID	500 MG, TWO TIMES A DAY						M	20140918	MD	GB			104604741
Erythema	CIPROFLOXACIN.	ORAL	500	MG		BID	500 MG, TWO TIMES A DAY						M	20140918	MD	GB			104604741
Asthenia	CIPROFLOXACIN.	ORAL	500	MG		BID	500 MG, TWO TIMES A DAY						M	20140918	MD	GB			104604741
Rash	CIPROXAN	INTRAVENOUS DRIP			SOLUTION FOR INFUSION									20140213	MD	JP			98941761
Blood creatine phosphokinase increased	CIPROXAN	INTRAVENOUS DRIP			SOLUTION FOR INFUSION									20140213	MD	JP			98941761
Mental status changes	CIPRO	ORAL	500	MG		1X	RECENT			77	YR			20131107	PH	US	77.27	KG	99083091
Hallucination	CIPRO	ORAL	500	MG		1X	RECENT			77	YR			20131107	PH	US	77.27	KG	99083091
Delirium	CIPRO	ORAL	500	MG		1X	RECENT			77	YR			20131107	PH	US	77.27	KG	99083091
Confusional state	CIPRO	ORAL	500	MG		1X	RECENT			77	YR			20131107	PH	US	77.27	KG	99083091
Malaise	CIPROFLOXACINE				TABLET									20140428	CN	FR			101338311
Feeling drunk	CIPROFLOXACINE				TABLET									20140428	CN	FR			101338311
Aphagia	CIPROFLOXACINE				TABLET									20140428	CN	FR			101338311
Abdominal pain	CIPROFLOXACINE				TABLET									20140428	CN	FR			101338311
Colitis	CIPROFLOXACIN.	UNKNOWN					UNK			74	YR		F	20140924	OT	GB			104324382
Renal impairment	CIPROFLOXACIN.						UNK			83	YR	E	M	20141211	OT	SG			106488591
Acute kidney injury	CIPROFLOXACIN.						UNK			83	YR	E	M	20141211	OT	SG			106488591
Hyponatraemia	CIPROFLOXACIN.	ORAL	250	MG	COATED TABLET	BID	1500 MG DAILY			74	YR	E	M	20140715	MD	IT			103055461
Epilepsy	CIPROFLOXACIN.	ORAL	250	MG	COATED TABLET	BID	1500 MG DAILY			74	YR	E	M	20140715	MD	IT			103055461
Tinnitus	CIPROFLOXACIN	ORAL					1 TWICE DAILY TAKEN BY MOUTH			54	YR			20140403		US	130	LBS	100617351
Tendon disorder	CIPROFLOXACIN	ORAL					1 TWICE DAILY TAKEN BY MOUTH			54	YR			20140403		US	130	LBS	100617351
Neuralgia	CIPROFLOXACIN	ORAL					1 TWICE DAILY TAKEN BY MOUTH			54	YR			20140403		US	130	LBS	100617351
Muscular weakness	CIPROFLOXACIN	ORAL					1 TWICE DAILY TAKEN BY MOUTH			54	YR			20140403		US	130	LBS	100617351
Palpitations	CIPROFLOXACIN.	ORAL				BID	2 PILLS TWICE DAILY TAKEN BY MOUTH			43	YR		F	20141026		US	102	LBS	105478681
Ovarian cyst	CIPROFLOXACIN.	ORAL				BID	2 PILLS TWICE DAILY TAKEN BY MOUTH			43	YR		F	20141026		US	102	LBS	105478681
Neuropathy peripheral	CIPROFLOXACIN.	ORAL				BID	2 PILLS TWICE DAILY TAKEN BY MOUTH			43	YR		F	20141026		US	102	LBS	105478681
Muscular weakness	CIPROFLOXACIN.	ORAL				BID	2 PILLS TWICE DAILY TAKEN BY MOUTH			43	YR		F	20141026		US	102	LBS	105478681
Hypoaesthesia	CIPROFLOXACIN.	ORAL				BID	2 PILLS TWICE DAILY TAKEN BY MOUTH			43	YR		F	20141026		US	102	LBS	105478681
Diabetes mellitus	CIPROFLOXACIN.	ORAL				BID	2 PILLS TWICE DAILY TAKEN BY MOUTH			43	YR		F	20141026		US	102	LBS	105478681
Blood glucose decreased	CIPROFLOXACIN.	ORAL				BID	2 PILLS TWICE DAILY TAKEN BY MOUTH			43	YR		F	20141026		US	102	LBS	105478681
Anxiety	CIPROFLOXACIN.	ORAL				BID	2 PILLS TWICE DAILY TAKEN BY MOUTH			43	YR		F	20141026		US	102	LBS	105478681
Abdominal pain upper	CIPROFLOXACIN.	ORAL				BID	2 PILLS TWICE DAILY TAKEN BY MOUTH			43	YR		F	20141026		US	102	LBS	105478681
Injection site rash	CIPROFLOXACIN.	INTRAVENOUS	400	MG			400 MG, UNK			52	YR		M	20141125	OT	CA			106083181
Injection site pain	CIPROFLOXACIN.	INTRAVENOUS	400	MG			400 MG, UNK			52	YR		M	20141125	OT	CA			106083181
Tinnitus	CIPROFLOXACIN MONOHYDROCHLORIDE		500	MG	TABLET	BID	500 MG, BID			39	YR	A	M	20141010	MD	GB	80	KG	83196633
Tendonitis	CIPROFLOXACIN MONOHYDROCHLORIDE		500	MG	TABLET	BID	500 MG, BID			39	YR	A	M	20141010	MD	GB	80	KG	83196633
Tendon pain	CIPROFLOXACIN MONOHYDROCHLORIDE		500	MG	TABLET	BID	500 MG, BID			39	YR	A	M	20141010	MD	GB	80	KG	83196633
Tendon discomfort	CIPROFLOXACIN MONOHYDROCHLORIDE		500	MG	TABLET	BID	500 MG, BID			39	YR	A	M	20141010	MD	GB	80	KG	83196633
Sensory disturbance	CIPROFLOXACIN MONOHYDROCHLORIDE		500	MG	TABLET	BID	500 MG, BID			39	YR	A	M	20141010	MD	GB	80	KG	83196633
Sciatica	CIPROFLOXACIN MONOHYDROCHLORIDE		500	MG	TABLET	BID	500 MG, BID			39	YR	A	M	20141010	MD	GB	80	KG	83196633
Rash	CIPROFLOXACIN MONOHYDROCHLORIDE		500	MG	TABLET	BID	500 MG, BID			39	YR	A	M	20141010	MD	GB	80	KG	83196633
Pruritus	CIPROFLOXACIN MONOHYDROCHLORIDE		500	MG	TABLET	BID	500 MG, BID			39	YR	A	M	20141010	MD	GB	80	KG	83196633
Photosensitivity reaction	CIPROFLOXACIN MONOHYDROCHLORIDE		500	MG	TABLET	BID	500 MG, BID			39	YR	A	M	20141010	MD	GB	80	KG	83196633
Paraesthesia	CIPROFLOXACIN MONOHYDROCHLORIDE		500	MG	TABLET	BID	500 MG, BID			39	YR	A	M	20141010	MD	GB	80	KG	83196633
Pain in extremity	CIPROFLOXACIN MONOHYDROCHLORIDE		500	MG	TABLET	BID	500 MG, BID			39	YR	A	M	20141010	MD	GB	80	KG	83196633
Nerve compression	CIPROFLOXACIN MONOHYDROCHLORIDE		500	MG	TABLET	BID	500 MG, BID			39	YR	A	M	20141010	MD	GB	80	KG	83196633
Musculoskeletal stiffness	CIPROFLOXACIN MONOHYDROCHLORIDE		500	MG	TABLET	BID	500 MG, BID			39	YR	A	M	20141010	MD	GB	80	KG	83196633
Muscle atrophy	CIPROFLOXACIN MONOHYDROCHLORIDE		500	MG	TABLET	BID	500 MG, BID			39	YR	A	M	20141010	MD	GB	80	KG	83196633
Malaise	CIPROFLOXACIN MONOHYDROCHLORIDE		500	MG	TABLET	BID	500 MG, BID			39	YR	A	M	20141010	MD	GB	80	KG	83196633
Limb discomfort	CIPROFLOXACIN MONOHYDROCHLORIDE		500	MG	TABLET	BID	500 MG, BID			39	YR	A	M	20141010	MD	GB	80	KG	83196633
Joint stiffness	CIPROFLOXACIN MONOHYDROCHLORIDE		500	MG	TABLET	BID	500 MG, BID			39	YR	A	M	20141010	MD	GB	80	KG	83196633
Joint crepitation	CIPROFLOXACIN MONOHYDROCHLORIDE		500	MG	TABLET	BID	500 MG, BID			39	YR	A	M	20141010	MD	GB	80	KG	83196633
Irritable bowel syndrome	CIPROFLOXACIN MONOHYDROCHLORIDE		500	MG	TABLET	BID	500 MG, BID			39	YR	A	M	20141010	MD	GB	80	KG	83196633
Hypoaesthesia	CIPROFLOXACIN MONOHYDROCHLORIDE		500	MG	TABLET	BID	500 MG, BID			39	YR	A	M	20141010	MD	GB	80	KG	83196633
Gastrointestinal pain	CIPROFLOXACIN MONOHYDROCHLORIDE		500	MG	TABLET	BID	500 MG, BID			39	YR	A	M	20141010	MD	GB	80	KG	83196633
Fatigue	CIPROFLOXACIN MONOHYDROCHLORIDE		500	MG	TABLET	BID	500 MG, BID			39	YR	A	M	20141010	MD	GB	80	KG	83196633
Dyspepsia	CIPROFLOXACIN MONOHYDROCHLORIDE		500	MG	TABLET	BID	500 MG, BID			39	YR	A	M	20141010	MD	GB	80	KG	83196633
Dry skin	CIPROFLOXACIN MONOHYDROCHLORIDE		500	MG	TABLET	BID	500 MG, BID			39	YR	A	M	20141010	MD	GB	80	KG	83196633
Diarrhoea	CIPROFLOXACIN MONOHYDROCHLORIDE		500	MG	TABLET	BID	500 MG, BID			39	YR	A	M	20141010	MD	GB	80	KG	83196633
Asthenia	CIPROFLOXACIN MONOHYDROCHLORIDE		500	MG	TABLET	BID	500 MG, BID			39	YR	A	M	20141010	MD	GB	80	KG	83196633
Arthropathy	CIPROFLOXACIN MONOHYDROCHLORIDE		500	MG	TABLET	BID	500 MG, BID			39	YR	A	M	20141010	MD	GB	80	KG	83196633
Arthralgia	CIPROFLOXACIN MONOHYDROCHLORIDE		500	MG	TABLET	BID	500 MG, BID			39	YR	A	M	20141010	MD	GB	80	KG	83196633
Abdominal pain	CIPROFLOXACIN MONOHYDROCHLORIDE		500	MG	TABLET	BID	500 MG, BID			39	YR	A	M	20141010	MD	GB	80	KG	83196633
Abdominal distension	CIPROFLOXACIN MONOHYDROCHLORIDE		500	MG	TABLET	BID	500 MG, BID			39	YR	A	M	20141010	MD	GB	80	KG	83196633
Spina bifida	CIPROFLOXACIN	TRANSPLACENTAL												20140528	MD	DE			102025291
Neuropathy peripheral	CIPRO	ORAL				TID	THREE TIMES DAILY TAKEN BY MOUTH			35	YR		F	20141226		US	230	LBS	106844081
Sleep disorder	Ciprofloxacin Hydrochloride (Unknown)	ORAL	500	MG	UNK	BID	500 MG, BID	1000	MG	66	YR		M	20141230	CN	GB	85	KG	106834901
Psychomotor hyperactivity	Ciprofloxacin Hydrochloride (Unknown)	ORAL	500	MG	UNK	BID	500 MG, BID	1000	MG	66	YR		M	20141230	CN	GB	85	KG	106834901
Nausea	Ciprofloxacin Hydrochloride (Unknown)	ORAL	500	MG	UNK	BID	500 MG, BID	1000	MG	66	YR		M	20141230	CN	GB	85	KG	106834901
Mental disorder	Ciprofloxacin Hydrochloride (Unknown)	ORAL	500	MG	UNK	BID	500 MG, BID	1000	MG	66	YR		M	20141230	CN	GB	85	KG	106834901
Dysgeusia	Ciprofloxacin Hydrochloride (Unknown)	ORAL	500	MG	UNK	BID	500 MG, BID	1000	MG	66	YR		M	20141230	CN	GB	85	KG	106834901
Depression	Ciprofloxacin Hydrochloride (Unknown)	ORAL	500	MG	UNK	BID	500 MG, BID	1000	MG	66	YR		M	20141230	CN	GB	85	KG	106834901
Agitation	Ciprofloxacin Hydrochloride (Unknown)	ORAL	500	MG	UNK	BID	500 MG, BID	1000	MG	66	YR		M	20141230	CN	GB	85	KG	106834901
Pain	CIPROFLOXACIN.	UNKNOWN								69	YR		M	20141203	OT	SE			106209631
Myalgia	CIPROFLOXACIN.	UNKNOWN								69	YR		M	20141203	OT	SE			106209631
Muscle spasms	CIPROFLOXACIN.	UNKNOWN								69	YR		M	20141203	OT	SE			106209631
Asthenia	CIPROFLOXACIN.	UNKNOWN								69	YR		M	20141203	OT	SE			106209631
Abnormal dreams	CIPROFLOXACIN.	UNKNOWN								69	YR		M	20141203	OT	SE			106209631
Neuropathy peripheral	CIPROFLOXACIN HCL	ORAL				BID	1 PILL TWICE DAILY			65	YR			20140307	CN	US	220	LBS	99963281
Myalgia	CIPROFLOXACIN HCL	ORAL				BID	1 PILL TWICE DAILY			65	YR			20140307	CN	US	220	LBS	99963281
Hot flush	CIPROFLOXACIN HCL	ORAL				BID	1 PILL TWICE DAILY			65	YR			20140307	CN	US	220	LBS	99963281
Feeling cold	CIPROFLOXACIN HCL	ORAL				BID	1 PILL TWICE DAILY			65	YR			20140307	CN	US	220	LBS	99963281
Abdominal pain upper	CIPROFLOXACIN HCL	ORAL				BID	1 PILL TWICE DAILY			65	YR			20140307	CN	US	220	LBS	99963281
Abdominal pain	CIPROFLOXACIN HCL	ORAL				BID	1 PILL TWICE DAILY			65	YR			20140307	CN	US	220	LBS	99963281
Drug hypersensitivity	CIPROFLOXACIN						UNK			68	YR			20140403	OT	US			100173962
Wound	CIPRO					BID	STRENGTH: 250MG/500 QUANTITY: 100 TWICE A DAY TWICE A DAY			91	YR		F	201408		US	135	LBS	103715751
Tendon rupture	CIPRO					BID	STRENGTH: 250MG/500 QUANTITY: 100 TWICE A DAY TWICE A DAY			91	YR		F	201408		US	135	LBS	103715751
Tendon disorder	CIPRO					BID	STRENGTH: 250MG/500 QUANTITY: 100 TWICE A DAY TWICE A DAY			91	YR		F	201408		US	135	LBS	103715751
Skin infection	CIPRO					BID	STRENGTH: 250MG/500 QUANTITY: 100 TWICE A DAY TWICE A DAY			91	YR		F	201408		US	135	LBS	103715751
Impaired healing	CIPRO					BID	STRENGTH: 250MG/500 QUANTITY: 100 TWICE A DAY TWICE A DAY			91	YR		F	201408		US	135	LBS	103715751
Rash maculo-papular	Ciprofloxacin Hydrochloride (Unknown)	ORAL	500	MG	UNK	BID	500 MG, BID			69	YR		F	20141010	CN	GB			105115991
Cutaneous lupus erythematosus	Ciprofloxacin Hydrochloride (Unknown)	ORAL	500	MG	UNK	BID	500 MG, BID			69	YR		F	20141010	CN	GB			105115991
Withdrawal syndrome	CIPROFLOXACIN.				MODIFIED-RELEASE FILM-COATED TABLET					27	YR	A	F	20141006	MD	US			104971941
Overdose	CIPROFLOXACIN.				MODIFIED-RELEASE FILM-COATED TABLET					27	YR	A	F	20141006	MD	US			104971941
Drug interaction	CIPROFLOXACIN.				MODIFIED-RELEASE FILM-COATED TABLET					27	YR	A	F	20141006	MD	US			104971941
Oedema peripheral	Ciproxin 500 mg filmcoated tablets	ORAL			TABLET					64	YR	E	M	20141016	MD	NO			105225161
Hyponatraemia	Ciproxin 500 mg filmcoated tablets	ORAL			TABLET					64	YR	E	M	20141016	MD	NO			105225161
Cardiac arrest	Ciproxin 500 mg filmcoated tablets	ORAL			TABLET					64	YR	E	M	20141016	MD	NO			105225161
Therapeutic response changed	CIPRO				TABLET									20140617	CN	US			102422081
Acute generalised exanthematous pustulosis	CIPROFLOXACIN.	UNKNOWN								70	YR		M	20141218	OT	ES			106611031
Vomiting	CIPRO	ORAL			TABLET		UNK			61	YR			20140623	CN	US			102519641
Off label use	CIPRO	ORAL			TABLET		UNK			61	YR			20140623	CN	US			102519641
Nausea	CIPRO	ORAL			TABLET		UNK			61	YR			20140623	CN	US			102519641
Abdominal pain upper	CIPRO	ORAL			TABLET		UNK			61	YR			20140623	CN	US			102519641
Pruritus	CIPROFLOXACIN.	ORAL	500	MG		BID				77	YR		M	20141121	PH	GB			105969951
Peripheral swelling	CIPROFLOXACIN.	ORAL	500	MG		BID				77	YR		M	20141121	PH	GB			105969951
Pain in extremity	CIPROFLOXACIN.	ORAL	500	MG		BID				77	YR		M	20141121	PH	GB			105969951
Joint stiffness	CIPROFLOXACIN.	ORAL	500	MG		BID				77	YR		M	20141121	PH	GB			105969951
Inflammation	CIPROFLOXACIN.	ORAL	500	MG		BID				77	YR		M	20141121	PH	GB			105969951
Feeling hot	CIPROFLOXACIN.	ORAL	500	MG		BID				77	YR		M	20141121	PH	GB			105969951
Erythema	CIPROFLOXACIN.	ORAL	500	MG		BID				77	YR		M	20141121	PH	GB			105969951
Arthralgia	CIPROFLOXACIN.	ORAL	500	MG		BID				77	YR		M	20141121	PH	GB			105969951
Pain	CIPRO	ORAL				BID	30 DAYS			28	YR		M	20141208		US	180	LBS	106429241
Nerve injury	CIPRO	ORAL				BID	30 DAYS			28	YR		M	20141208		US	180	LBS	106429241
Dysstasia	CIPRO	ORAL				BID	30 DAYS			28	YR		M	20141208		US	180	LBS	106429241
Burning sensation	CIPRO	ORAL				BID	30 DAYS			28	YR		M	20141208		US	180	LBS	106429241
Arthralgia	CIPRO	ORAL				BID	30 DAYS			28	YR		M	20141208		US	180	LBS	106429241
Muscle fatigue	CIPROFLOXACIN	ORAL				BID	2 TWICE DAILY			42	YR			20140115		US	160	LBS	98261131
Fatigue	CIPROFLOXACIN	ORAL				BID	2 TWICE DAILY			42	YR			20140115		US	160	LBS	98261131
Arthropathy	CIPROFLOXACIN	ORAL				BID	2 TWICE DAILY			42	YR			20140115		US	160	LBS	98261131
Arthralgia	CIPROFLOXACIN	ORAL				BID	2 TWICE DAILY			42	YR			20140115		US	160	LBS	98261131
Activities of daily living impaired	CIPROFLOXACIN	ORAL				BID	2 TWICE DAILY			42	YR			20140115		US	160	LBS	98261131
Drug hypersensitivity	CIPRO				MODIFIED-RELEASE FILM-COATED TABLET									20140304	CN	US			99492141
Pain in extremity	Ciprofloxacin Hydrochloride (Unknown)	ORAL	500	MG	UNK	BID	500 MG, BID	2000	MG	52	YR		F	20140828	CN	GB	57	KG	103872432
Local swelling	Ciprofloxacin Hydrochloride (Unknown)	ORAL	500	MG	UNK	BID	500 MG, BID	2000	MG	52	YR		F	20140828	CN	GB	57	KG	103872432
Inflammation	Ciprofloxacin Hydrochloride (Unknown)	ORAL	500	MG	UNK	BID	500 MG, BID	2000	MG	52	YR		F	20140828	CN	GB	57	KG	103872432
Neuropathy peripheral	CIPRO	ORAL				BID	20 PILLS TWICE DAILY TAKEN BY MOUTH			59	YR		M	20140720		US	155	LBS	103340981
Vertigo	CIPRODEX				DROPS	BID	ONCE, DROPS, TWICE DAILY, INTO THE EAR			40	YR			20140610		US	210	LBS	102326221
Tinnitus	CIPRODEX				DROPS	BID	ONCE, DROPS, TWICE DAILY, INTO THE EAR			40	YR			20140610		US	210	LBS	102326221
Hypoacusis	CIPRODEX				DROPS	BID	ONCE, DROPS, TWICE DAILY, INTO THE EAR			40	YR			20140610		US	210	LBS	102326221
Ear pain	CIPRODEX				DROPS	BID	ONCE, DROPS, TWICE DAILY, INTO THE EAR			40	YR			20140610		US	210	LBS	102326221
Tendon rupture	Ciprofloxacin Hydrochloride (Unknown)	INTRAVENOUS			UNK		UNK			78	YR		M	20140808	CN	GB	57	KG	103719361
Skin warm	CIPROFLOXACIN.	ORAL	500	MG			500 MG, UNK							20140925	OT	GB			104752451
Sensory disturbance	CIPROFLOXACIN.	ORAL	500	MG			500 MG, UNK							20140925	OT	GB			104752451
Pain in extremity	CIPROFLOXACIN.	ORAL	500	MG			500 MG, UNK							20140925	OT	GB			104752451
Oral mucosal blistering	CIPROFLOXACIN.	ORAL	500	MG			500 MG, UNK							20140925	OT	GB			104752451
Myalgia	CIPROFLOXACIN.	ORAL	500	MG			500 MG, UNK							20140925	OT	GB			104752451
Muscle twitching	CIPROFLOXACIN.	ORAL	500	MG			500 MG, UNK							20140925	OT	GB			104752451
Erythema	CIPROFLOXACIN.	ORAL	500	MG			500 MG, UNK							20140925	OT	GB			104752451
Asthenia	CIPROFLOXACIN.	ORAL	500	MG			500 MG, UNK							20140925	OT	GB			104752451
Tinnitus	CIPROFLOXACIN 250 MG BAYER	ORAL				BID	2?TWICE DAILY?TAKEN BY MOUTH			48	YR			20140502		US	235	LBS	101552521
Photosensitivity reaction	CIPROFLOXACIN 250 MG BAYER	ORAL				BID	2?TWICE DAILY?TAKEN BY MOUTH			48	YR			20140502		US	235	LBS	101552521
Photophobia	CIPROFLOXACIN 250 MG BAYER	ORAL				BID	2?TWICE DAILY?TAKEN BY MOUTH			48	YR			20140502		US	235	LBS	101552521
Nausea	CIPROFLOXACIN 250 MG BAYER	ORAL				BID	2?TWICE DAILY?TAKEN BY MOUTH			48	YR			20140502		US	235	LBS	101552521
Influenza like illness	CIPROFLOXACIN 250 MG BAYER	ORAL				BID	2?TWICE DAILY?TAKEN BY MOUTH			48	YR			20140502		US	235	LBS	101552521
Arthralgia	CIPROFLOXACIN 250 MG BAYER	ORAL				BID	2?TWICE DAILY?TAKEN BY MOUTH			48	YR			20140502		US	235	LBS	101552521
Urticaria	CIPRO				TABLET									20140514	CN	US			101711121
Hyperaesthesia	CIPROFLOXACIN						14 TOOK 5 PILLS			74	YR			20140305		US	145	LBS	99947631
Headache	CIPROFLOXACIN						14 TOOK 5 PILLS			74	YR			20140305		US	145	LBS	99947631
Paraesthesia	CIPRO				MODIFIED-RELEASE FILM-COATED TABLET					42	YR			20140403	OT	US			100614991
Multiple sclerosis relapse	CIPRO				MODIFIED-RELEASE FILM-COATED TABLET					42	YR			20140403	OT	US			100614991
Hypoaesthesia	CIPRO				MODIFIED-RELEASE FILM-COATED TABLET					42	YR			20140403	OT	US			100614991
Guillain-Barre syndrome	CIPRO				MODIFIED-RELEASE FILM-COATED TABLET					42	YR			20140403	OT	US			100614991
Dysstasia	CIPRO				MODIFIED-RELEASE FILM-COATED TABLET					42	YR			20140403	OT	US			100614991
Drug hypersensitivity	CIPRO				MODIFIED-RELEASE FILM-COATED TABLET					42	YR			20140403	OT	US			100614991
Asthenia	CIPRO				MODIFIED-RELEASE FILM-COATED TABLET					42	YR			20140403	OT	US			100614991
Treatment noncompliance	CIPRO	ORAL			MODIFIED-RELEASE FILM-COATED TABLET		UNK						M	20141003	CN	US			104959421
Tachyphrenia	CIPRO	ORAL			MODIFIED-RELEASE FILM-COATED TABLET		UNK						M	20141003	CN	US			104959421
Malaise	CIPRO	ORAL			MODIFIED-RELEASE FILM-COATED TABLET		UNK						M	20141003	CN	US			104959421
Intracranial pressure increased	CIPRO	ORAL			MODIFIED-RELEASE FILM-COATED TABLET		UNK						M	20141003	CN	US			104959421
Hypertension	CIPRO	ORAL			MODIFIED-RELEASE FILM-COATED TABLET		UNK						M	20141003	CN	US			104959421
Head discomfort	CIPRO	ORAL			MODIFIED-RELEASE FILM-COATED TABLET		UNK						M	20141003	CN	US			104959421
Fear	CIPRO	ORAL			MODIFIED-RELEASE FILM-COATED TABLET		UNK						M	20141003	CN	US			104959421
Anxiety	CIPRO	ORAL			MODIFIED-RELEASE FILM-COATED TABLET		UNK						M	20141003	CN	US			104959421
Affective disorder	CIPRO	ORAL			MODIFIED-RELEASE FILM-COATED TABLET		UNK						M	20141003	CN	US			104959421
Palpitations	Ciprofloxacin Hydrochloride (Unknown)	ORAL	250	MG	UNK		250 MG, UNKNOWN			70	YR			20140613	CN	GB	88	KG	102368371
Neck pain	Ciprofloxacin Hydrochloride (Unknown)	ORAL	250	MG	UNK		250 MG, UNKNOWN			70	YR			20140613	CN	GB	88	KG	102368371
Myalgia	Ciprofloxacin Hydrochloride (Unknown)	ORAL	250	MG	UNK		250 MG, UNKNOWN			70	YR			20140613	CN	GB	88	KG	102368371
Musculoskeletal pain	Ciprofloxacin Hydrochloride (Unknown)	ORAL	250	MG	UNK		250 MG, UNKNOWN			70	YR			20140613	CN	GB	88	KG	102368371
Muscle twitching	Ciprofloxacin Hydrochloride (Unknown)	ORAL	250	MG	UNK		250 MG, UNKNOWN			70	YR			20140613	CN	GB	88	KG	102368371
Migraine	Ciprofloxacin Hydrochloride (Unknown)	ORAL	250	MG	UNK		250 MG, UNKNOWN			70	YR			20140613	CN	GB	88	KG	102368371
Hyperhidrosis	Ciprofloxacin Hydrochloride (Unknown)	ORAL	250	MG	UNK		250 MG, UNKNOWN			70	YR			20140613	CN	GB	88	KG	102368371
Headache	Ciprofloxacin Hydrochloride (Unknown)	ORAL	250	MG	UNK		250 MG, UNKNOWN			70	YR			20140613	CN	GB	88	KG	102368371
Fatigue	Ciprofloxacin Hydrochloride (Unknown)	ORAL	250	MG	UNK		250 MG, UNKNOWN			70	YR			20140613	CN	GB	88	KG	102368371
Dizziness	Ciprofloxacin Hydrochloride (Unknown)	ORAL	250	MG	UNK		250 MG, UNKNOWN			70	YR			20140613	CN	GB	88	KG	102368371
Arthralgia	Ciprofloxacin Hydrochloride (Unknown)	ORAL	250	MG	UNK		250 MG, UNKNOWN			70	YR			20140613	CN	GB	88	KG	102368371
Vision blurred	CIPROFLOXACIN.	ORAL				BID				25	YR		M	20141107		US	205	LBS	105764001
Tremor	CIPROFLOXACIN.	ORAL				BID				25	YR		M	20141107		US	205	LBS	105764001
Tinnitus	CIPROFLOXACIN.	ORAL				BID				25	YR		M	20141107		US	205	LBS	105764001
Panic attack	CIPROFLOXACIN.	ORAL				BID				25	YR		M	20141107		US	205	LBS	105764001
Palpitations	CIPROFLOXACIN.	ORAL				BID				25	YR		M	20141107		US	205	LBS	105764001
Fear	CIPROFLOXACIN.	ORAL				BID				25	YR		M	20141107		US	205	LBS	105764001
Dyspnoea	CIPROFLOXACIN.	ORAL				BID				25	YR		M	20141107		US	205	LBS	105764001
Depression	CIPROFLOXACIN.	ORAL				BID				25	YR		M	20141107		US	205	LBS	105764001
Anxiety	CIPROFLOXACIN.	ORAL				BID				25	YR		M	20141107		US	205	LBS	105764001
Pain	CIPRO				TABLET		UNK						F	20140829	CN	US			104278031
Neuropathy peripheral	CIPRO				TABLET		UNK						F	20140829	CN	US			104278031
Injury	CIPRO				TABLET		UNK						F	20140829	CN	US			104278031
Emotional distress	CIPRO				TABLET		UNK						F	20140829	CN	US			104278031
Tendon pain	CIPROFLOXACIN	ORAL				BID	2 DOSES TWICE DAILY TAKEN BY MOUTH			36	YR			20140603		US	84	KG	102191221
Pain in extremity	CIPROFLOXACIN	ORAL				BID	2 DOSES TWICE DAILY TAKEN BY MOUTH			36	YR			20140603		US	84	KG	102191221
Nausea	CIPROFLOXACIN	ORAL				BID	2 DOSES TWICE DAILY TAKEN BY MOUTH			36	YR			20140603		US	84	KG	102191221
Chest pain	CIPROFLOXACIN	ORAL				BID	2 DOSES TWICE DAILY TAKEN BY MOUTH			36	YR			20140603		US	84	KG	102191221
Arthralgia	CIPROFLOXACIN	ORAL				BID	2 DOSES TWICE DAILY TAKEN BY MOUTH			36	YR			20140603		US	84	KG	102191221
Abdominal pain upper	CIPROFLOXACIN	ORAL				BID	2 DOSES TWICE DAILY TAKEN BY MOUTH			36	YR			20140603		US	84	KG	102191221
Abasia	CIPROFLOXACIN	ORAL				BID	2 DOSES TWICE DAILY TAKEN BY MOUTH			36	YR			20140603		US	84	KG	102191221
Paraesthesia	CIPROFLOXACIN 500 MG COBALT	ORAL	500	MG		BID	500 MG/20 PILLS ?TWICE DAILY ?TAKEN BY MOUTH			62	YR			20140225		US	165	LBS	99281931
Myalgia	CIPROFLOXACIN 500 MG COBALT	ORAL	500	MG		BID	500 MG/20 PILLS ?TWICE DAILY ?TAKEN BY MOUTH			62	YR			20140225		US	165	LBS	99281931
Middle insomnia	CIPROFLOXACIN 500 MG COBALT	ORAL	500	MG		BID	500 MG/20 PILLS ?TWICE DAILY ?TAKEN BY MOUTH			62	YR			20140225		US	165	LBS	99281931
Limb discomfort	CIPROFLOXACIN 500 MG COBALT	ORAL	500	MG		BID	500 MG/20 PILLS ?TWICE DAILY ?TAKEN BY MOUTH			62	YR			20140225		US	165	LBS	99281931
Joint crepitation	CIPROFLOXACIN 500 MG COBALT	ORAL	500	MG		BID	500 MG/20 PILLS ?TWICE DAILY ?TAKEN BY MOUTH			62	YR			20140225		US	165	LBS	99281931
Insomnia	CIPROFLOXACIN 500 MG COBALT	ORAL	500	MG		BID	500 MG/20 PILLS ?TWICE DAILY ?TAKEN BY MOUTH			62	YR			20140225		US	165	LBS	99281931
Hypoaesthesia	CIPROFLOXACIN 500 MG COBALT	ORAL	500	MG		BID	500 MG/20 PILLS ?TWICE DAILY ?TAKEN BY MOUTH			62	YR			20140225		US	165	LBS	99281931
Chest pain	CIPROFLOXACIN 500 MG COBALT	ORAL	500	MG		BID	500 MG/20 PILLS ?TWICE DAILY ?TAKEN BY MOUTH			62	YR			20140225		US	165	LBS	99281931
Spina bifida	Ciprofloxacin	TRANSPLACENTAL	100	MG		Q12H	100 MG, BID							20140602	OT	DE	.41	KG	102099651
Epididymitis	CIPROFLOXACIN									80	YR			20140127	OT	AT			98460141
Drug ineffective	CIPROFLOXACIN									80	YR			20140127	OT	AT			98460141
Suffocation feeling	CIPROBETA 500 MG FILMTABLETTEN	ORAL	500	MG	FILM-COATED TABLET	BID				79	YR		F	20141103	PH	DE	79	KG	105590721
Fear	CIPROBETA 500 MG FILMTABLETTEN	ORAL	500	MG	FILM-COATED TABLET	BID				79	YR		F	20141103	PH	DE	79	KG	105590721
Dyspnoea	CIPROBETA 500 MG FILMTABLETTEN	ORAL	500	MG	FILM-COATED TABLET	BID				79	YR		F	20141103	PH	DE	79	KG	105590721
Periorbital oedema	CIPROFLOXACIN.						UNK			17	YR	T	F	20140826	OT	SG			104094891
Weight decreased	CIPROFLOXACIN.	ORAL								28	YR		F	20140910	CN	GB			104442261
Urine output increased	CIPROFLOXACIN.	ORAL								28	YR		F	20140910	CN	GB			104442261
Urinary tract infection	CIPROFLOXACIN.	ORAL								28	YR		F	20140910	CN	GB			104442261
Urethral stenosis	CIPROFLOXACIN.	ORAL								28	YR		F	20140910	CN	GB			104442261
Ulcer	CIPROFLOXACIN.	ORAL								28	YR		F	20140910	CN	GB			104442261
Toxicity to various agents	CIPROFLOXACIN.	ORAL								28	YR		F	20140910	CN	GB			104442261
Tinnitus	CIPROFLOXACIN.	ORAL								28	YR		F	20140910	CN	GB			104442261
Thirst	CIPROFLOXACIN.	ORAL								28	YR		F	20140910	CN	GB			104442261
Quality of life decreased	CIPROFLOXACIN.	ORAL								28	YR		F	20140910	CN	GB			104442261
Post viral fatigue syndrome	CIPROFLOXACIN.	ORAL								28	YR		F	20140910	CN	GB			104442261
Perfume sensitivity	CIPROFLOXACIN.	ORAL								28	YR		F	20140910	CN	GB			104442261
Palpitations	CIPROFLOXACIN.	ORAL								28	YR		F	20140910	CN	GB			104442261
Nausea	CIPROFLOXACIN.	ORAL								28	YR		F	20140910	CN	GB			104442261
Muscle atrophy	CIPROFLOXACIN.	ORAL								28	YR		F	20140910	CN	GB			104442261
Multiple allergies	CIPROFLOXACIN.	ORAL								28	YR		F	20140910	CN	GB			104442261
Memory impairment	CIPROFLOXACIN.	ORAL								28	YR		F	20140910	CN	GB			104442261
Irritable bowel syndrome	CIPROFLOXACIN.	ORAL								28	YR		F	20140910	CN	GB			104442261
Insomnia	CIPROFLOXACIN.	ORAL								28	YR		F	20140910	CN	GB			104442261
Hunger	CIPROFLOXACIN.	ORAL								28	YR		F	20140910	CN	GB			104442261
Glucose tolerance impaired	CIPROFLOXACIN.	ORAL								28	YR		F	20140910	CN	GB			104442261
Gastritis	CIPROFLOXACIN.	ORAL								28	YR		F	20140910	CN	GB			104442261
Food intolerance	CIPROFLOXACIN.	ORAL								28	YR		F	20140910	CN	GB			104442261
Fatigue	CIPROFLOXACIN.	ORAL								28	YR		F	20140910	CN	GB			104442261
Dyspnoea	CIPROFLOXACIN.	ORAL								28	YR		F	20140910	CN	GB			104442261
Dyspepsia	CIPROFLOXACIN.	ORAL								28	YR		F	20140910	CN	GB			104442261
Drug hypersensitivity	CIPROFLOXACIN.	ORAL								28	YR		F	20140910	CN	GB			104442261
Dizziness	CIPROFLOXACIN.	ORAL								28	YR		F	20140910	CN	GB			104442261
Dissociation	CIPROFLOXACIN.	ORAL								28	YR		F	20140910	CN	GB			104442261
Diarrhoea	CIPROFLOXACIN.	ORAL								28	YR		F	20140910	CN	GB			104442261
Depression	CIPROFLOXACIN.	ORAL								28	YR		F	20140910	CN	GB			104442261
Dark circles under eyes	CIPROFLOXACIN.	ORAL								28	YR		F	20140910	CN	GB			104442261
Cystitis interstitial	CIPROFLOXACIN.	ORAL								28	YR		F	20140910	CN	GB			104442261
Cow's milk intolerance	CIPROFLOXACIN.	ORAL								28	YR		F	20140910	CN	GB			104442261
Blood glucose abnormal	CIPROFLOXACIN.	ORAL								28	YR		F	20140910	CN	GB			104442261
Back disorder	CIPROFLOXACIN.	ORAL								28	YR		F	20140910	CN	GB			104442261
Arthralgia	CIPROFLOXACIN.	ORAL								28	YR		F	20140910	CN	GB			104442261
Anxiety	CIPROFLOXACIN.	ORAL								28	YR		F	20140910	CN	GB			104442261
Anhedonia	CIPROFLOXACIN.	ORAL								28	YR		F	20140910	CN	GB			104442261
Alopecia	CIPROFLOXACIN.	ORAL								28	YR		F	20140910	CN	GB			104442261
Adverse drug reaction	CIPROFLOXACIN.	ORAL								28	YR		F	20140910	CN	GB			104442261
Adrenal disorder	CIPROFLOXACIN.	ORAL								28	YR		F	20140910	CN	GB			104442261
Adjustment disorder	CIPROFLOXACIN.	ORAL								28	YR		F	20140910	CN	GB			104442261
Acne	CIPROFLOXACIN.	ORAL								28	YR		F	20140910	CN	GB			104442261
Pain in extremity	CIPROFLOXACIN.	ORAL	500	ML		BID				74	YR		F	20140713		US	230	LBS	103347681
Neck pain	CIPROFLOXACIN.	ORAL	500	ML		BID				74	YR		F	20140713		US	230	LBS	103347681
Musculoskeletal pain	CIPROFLOXACIN.	ORAL	500	ML		BID				74	YR		F	20140713		US	230	LBS	103347681
Headache	CIPROFLOXACIN.	ORAL	500	ML		BID				74	YR		F	20140713		US	230	LBS	103347681
Hypoglycaemia	Ciprofloxacin Hydrochloride (Unknown)	ORAL			UNK		UNKNOWN							20140718	OT	TW			103136651
Hyperglycaemia	Ciprofloxacin Hydrochloride (Unknown)	ORAL			UNK		UNKNOWN							20140718	OT	TW			103136651
Feeling abnormal	CIPROFLOXACIN MONOHYDROCHLORIDE	ORAL	500	MG	TABLET	BID	500 MG, BID			32	YR	A	F	20141031	CN	GB	54	KG	105582031
Arthralgia	CIPROFLOXACIN MONOHYDROCHLORIDE	ORAL	500	MG	TABLET	BID	500 MG, BID			32	YR	A	F	20141031	CN	GB	54	KG	105582031
Sleep terror	CIPROFLOXACIN.	ORAL				QD	1 PILL ?ONCE DAILY ?TAKEN BY MOUTH			40	YR		F	20141015		US	175	LBS	105284201
Panic attack	CIPROFLOXACIN.	ORAL				QD	1 PILL ?ONCE DAILY ?TAKEN BY MOUTH			40	YR		F	20141015		US	175	LBS	105284201
Malaise	CIPROFLOXACIN.	ORAL				QD	1 PILL ?ONCE DAILY ?TAKEN BY MOUTH			40	YR		F	20141015		US	175	LBS	105284201
Fatigue	CIPROFLOXACIN.	ORAL				QD	1 PILL ?ONCE DAILY ?TAKEN BY MOUTH			40	YR		F	20141015		US	175	LBS	105284201
Depression	CIPROFLOXACIN.	ORAL				QD	1 PILL ?ONCE DAILY ?TAKEN BY MOUTH			40	YR		F	20141015		US	175	LBS	105284201
Crying	CIPROFLOXACIN.	ORAL				QD	1 PILL ?ONCE DAILY ?TAKEN BY MOUTH			40	YR		F	20141015		US	175	LBS	105284201
Asthenia	CIPROFLOXACIN.	ORAL				QD	1 PILL ?ONCE DAILY ?TAKEN BY MOUTH			40	YR		F	20141015		US	175	LBS	105284201
Anxiety	CIPROFLOXACIN.	ORAL				QD	1 PILL ?ONCE DAILY ?TAKEN BY MOUTH			40	YR		F	20141015		US	175	LBS	105284201
Adrenal disorder	CIPROFLOXACIN.	ORAL				QD	1 PILL ?ONCE DAILY ?TAKEN BY MOUTH			40	YR		F	20141015		US	175	LBS	105284201
Vision blurred	CIPROFLOXACIN.	ORAL			TABLET	BID				54	YR		F	20140704		US	155	LBS	102903861
Neck pain	CIPROFLOXACIN.	ORAL			TABLET	BID				54	YR		F	20140704		US	155	LBS	102903861
Insomnia	CIPROFLOXACIN.	ORAL			TABLET	BID				54	YR		F	20140704		US	155	LBS	102903861
Hyperhidrosis	CIPROFLOXACIN.	ORAL			TABLET	BID				54	YR		F	20140704		US	155	LBS	102903861
Headache	CIPROFLOXACIN.	ORAL			TABLET	BID				54	YR		F	20140704		US	155	LBS	102903861
Erythema	CIPROFLOXACIN.	ORAL			TABLET	BID				54	YR		F	20140704		US	155	LBS	102903861
Chromaturia	CIPROFLOXACIN.	ORAL			TABLET	BID				54	YR		F	20140704		US	155	LBS	102903861
Arthralgia	CIPROFLOXACIN.	ORAL			TABLET	BID				54	YR		F	20140704		US	155	LBS	102903861
Pain	CIPROFLOXACIN	ORAL				BID	1 TAB			53	YR			20140221		US	200	LBS	99248161
Neuropathy peripheral	CIPROFLOXACIN	ORAL				BID	1 TAB			53	YR			20140221		US	200	LBS	99248161
Discomfort	CIPROFLOXACIN	ORAL				BID	1 TAB			53	YR			20140221		US	200	LBS	99248161
Vitreous floaters	CIPROFLOXACIN	ORAL				QD	2 PILLS, ONCE DAILY, TAKEN BY MOUTH			20	YR			20140415		US	160	LBS	100834581
Thinking abnormal	CIPROFLOXACIN	ORAL				QD	2 PILLS, ONCE DAILY, TAKEN BY MOUTH			20	YR			20140415		US	160	LBS	100834581
Tendonitis	CIPROFLOXACIN	ORAL				QD	2 PILLS, ONCE DAILY, TAKEN BY MOUTH			20	YR			20140415		US	160	LBS	100834581
Paraesthesia	CIPROFLOXACIN	ORAL				QD	2 PILLS, ONCE DAILY, TAKEN BY MOUTH			20	YR			20140415		US	160	LBS	100834581
Pain	CIPROFLOXACIN	ORAL				QD	2 PILLS, ONCE DAILY, TAKEN BY MOUTH			20	YR			20140415		US	160	LBS	100834581
Nightmare	CIPROFLOXACIN	ORAL				QD	2 PILLS, ONCE DAILY, TAKEN BY MOUTH			20	YR			20140415		US	160	LBS	100834581
Nervousness	CIPROFLOXACIN	ORAL				QD	2 PILLS, ONCE DAILY, TAKEN BY MOUTH			20	YR			20140415		US	160	LBS	100834581
Myalgia	CIPROFLOXACIN	ORAL				QD	2 PILLS, ONCE DAILY, TAKEN BY MOUTH			20	YR			20140415		US	160	LBS	100834581
Muscle tightness	CIPROFLOXACIN	ORAL				QD	2 PILLS, ONCE DAILY, TAKEN BY MOUTH			20	YR			20140415		US	160	LBS	100834581
Irritability	CIPROFLOXACIN	ORAL				QD	2 PILLS, ONCE DAILY, TAKEN BY MOUTH			20	YR			20140415		US	160	LBS	100834581
Insomnia	CIPROFLOXACIN	ORAL				QD	2 PILLS, ONCE DAILY, TAKEN BY MOUTH			20	YR			20140415		US	160	LBS	100834581
Hypoglycaemia	CIPROFLOXACIN	ORAL				QD	2 PILLS, ONCE DAILY, TAKEN BY MOUTH			20	YR			20140415		US	160	LBS	100834581
Heart rate increased	CIPROFLOXACIN	ORAL				QD	2 PILLS, ONCE DAILY, TAKEN BY MOUTH			20	YR			20140415		US	160	LBS	100834581
Headache	CIPROFLOXACIN	ORAL				QD	2 PILLS, ONCE DAILY, TAKEN BY MOUTH			20	YR			20140415		US	160	LBS	100834581
Gastrointestinal disorder	CIPROFLOXACIN	ORAL				QD	2 PILLS, ONCE DAILY, TAKEN BY MOUTH			20	YR			20140415		US	160	LBS	100834581
Gait disturbance	CIPROFLOXACIN	ORAL				QD	2 PILLS, ONCE DAILY, TAKEN BY MOUTH			20	YR			20140415		US	160	LBS	100834581
Feeling abnormal	CIPROFLOXACIN	ORAL				QD	2 PILLS, ONCE DAILY, TAKEN BY MOUTH			20	YR			20140415		US	160	LBS	100834581
Dizziness	CIPROFLOXACIN	ORAL				QD	2 PILLS, ONCE DAILY, TAKEN BY MOUTH			20	YR			20140415		US	160	LBS	100834581
Disturbance in attention	CIPROFLOXACIN	ORAL				QD	2 PILLS, ONCE DAILY, TAKEN BY MOUTH			20	YR			20140415		US	160	LBS	100834581
Depression	CIPROFLOXACIN	ORAL				QD	2 PILLS, ONCE DAILY, TAKEN BY MOUTH			20	YR			20140415		US	160	LBS	100834581
Cognitive disorder	CIPROFLOXACIN	ORAL				QD	2 PILLS, ONCE DAILY, TAKEN BY MOUTH			20	YR			20140415		US	160	LBS	100834581
Asthenia	CIPROFLOXACIN	ORAL				QD	2 PILLS, ONCE DAILY, TAKEN BY MOUTH			20	YR			20140415		US	160	LBS	100834581
Aphasia	CIPROFLOXACIN	ORAL				QD	2 PILLS, ONCE DAILY, TAKEN BY MOUTH			20	YR			20140415		US	160	LBS	100834581
Stevens-Johnson syndrome	CIPROFLOXACIN.	UNKNOWN					UNK			68	YR		F	20140709	OT	TW			102859061
Sepsis	CIPROFLOXACIN.	UNKNOWN					UNK			68	YR		F	20140709	OT	TW			102859061
White blood cell count increased	CIPRO	ORAL			MODIFIED-RELEASE FILM-COATED TABLET		UNK	12000	MG	55	YR	A	F	20140725	CN	US	77	KG	103425991
Weight decreased	CIPRO	ORAL			MODIFIED-RELEASE FILM-COATED TABLET		UNK	12000	MG	55	YR	A	F	20140725	CN	US	77	KG	103425991
Tooth discolouration	CIPRO	ORAL			MODIFIED-RELEASE FILM-COATED TABLET		UNK	12000	MG	55	YR	A	F	20140725	CN	US	77	KG	103425991
Tongue discolouration	CIPRO	ORAL			MODIFIED-RELEASE FILM-COATED TABLET		UNK	12000	MG	55	YR	A	F	20140725	CN	US	77	KG	103425991
Systemic mycosis	CIPRO	ORAL			MODIFIED-RELEASE FILM-COATED TABLET		UNK	12000	MG	55	YR	A	F	20140725	CN	US	77	KG	103425991
Rash erythematous	CIPRO	ORAL			MODIFIED-RELEASE FILM-COATED TABLET		UNK	12000	MG	55	YR	A	F	20140725	CN	US	77	KG	103425991
Pruritus	CIPRO	ORAL			MODIFIED-RELEASE FILM-COATED TABLET		UNK	12000	MG	55	YR	A	F	20140725	CN	US	77	KG	103425991
Pain	CIPRO	ORAL			MODIFIED-RELEASE FILM-COATED TABLET		UNK	12000	MG	55	YR	A	F	20140725	CN	US	77	KG	103425991
Oral candidiasis	CIPRO	ORAL			MODIFIED-RELEASE FILM-COATED TABLET		UNK	12000	MG	55	YR	A	F	20140725	CN	US	77	KG	103425991
Malaise	CIPRO	ORAL			MODIFIED-RELEASE FILM-COATED TABLET		UNK	12000	MG	55	YR	A	F	20140725	CN	US	77	KG	103425991
Gastrointestinal pain	CIPRO	ORAL			MODIFIED-RELEASE FILM-COATED TABLET		UNK	12000	MG	55	YR	A	F	20140725	CN	US	77	KG	103425991
Fungal infection	CIPRO	ORAL			MODIFIED-RELEASE FILM-COATED TABLET		UNK	12000	MG	55	YR	A	F	20140725	CN	US	77	KG	103425991
Feeling abnormal	CIPRO	ORAL			MODIFIED-RELEASE FILM-COATED TABLET		UNK	12000	MG	55	YR	A	F	20140725	CN	US	77	KG	103425991
Diarrhoea	CIPRO	ORAL			MODIFIED-RELEASE FILM-COATED TABLET		UNK	12000	MG	55	YR	A	F	20140725	CN	US	77	KG	103425991
Chromaturia	CIPRO	ORAL			MODIFIED-RELEASE FILM-COATED TABLET		UNK	12000	MG	55	YR	A	F	20140725	CN	US	77	KG	103425991
Burning sensation	CIPRO	ORAL			MODIFIED-RELEASE FILM-COATED TABLET		UNK	12000	MG	55	YR	A	F	20140725	CN	US	77	KG	103425991
Back pain	CIPRO	ORAL			MODIFIED-RELEASE FILM-COATED TABLET		UNK	12000	MG	55	YR	A	F	20140725	CN	US	77	KG	103425991
Aphagia	CIPRO	ORAL			MODIFIED-RELEASE FILM-COATED TABLET		UNK	12000	MG	55	YR	A	F	20140725	CN	US	77	KG	103425991
Abdominal pain upper	CIPRO	ORAL			MODIFIED-RELEASE FILM-COATED TABLET		UNK	12000	MG	55	YR	A	F	20140725	CN	US	77	KG	103425991
Abdominal distension	CIPRO	ORAL			MODIFIED-RELEASE FILM-COATED TABLET		UNK	12000	MG	55	YR	A	F	20140725	CN	US	77	KG	103425991
Abdominal discomfort	CIPRO	ORAL			MODIFIED-RELEASE FILM-COATED TABLET		UNK	12000	MG	55	YR	A	F	20140725	CN	US	77	KG	103425991
Acute generalised exanthematous pustulosis	Ciprofloxacine Arrow	ORAL	500	MG	FILM-COATED TABLET	BID	500 MG, BID	6000	MG	85	YR			20140424	CN	FR			101035931
Rhabdomyolysis	Ciprofloxacin ER	UNKNOWN	400	MG			400 MG, EVERY 12 HOURS							20140213		AT			98928481
Renal impairment	Ciprofloxacin ER	UNKNOWN	400	MG			400 MG, EVERY 12 HOURS							20140213		AT			98928481
Tendonitis	CIPROFLOXACIN.	ORAL	500	MG		BID				61	YR		F	20140815		US	114	LBS	103992111
Quality of life decreased	CIPROFLOXACIN.	ORAL	500	MG		BID				61	YR		F	20140815		US	114	LBS	103992111
Nightmare	CIPROFLOXACIN.	ORAL	500	MG		BID				61	YR		F	20140815		US	114	LBS	103992111
Neuropathy peripheral	CIPROFLOXACIN.	ORAL	500	MG		BID				61	YR		F	20140815		US	114	LBS	103992111
Neuralgia	CIPROFLOXACIN.	ORAL	500	MG		BID				61	YR		F	20140815		US	114	LBS	103992111
Myalgia	CIPROFLOXACIN.	ORAL	500	MG		BID				61	YR		F	20140815		US	114	LBS	103992111
Confusional state	CIPROFLOXACIN.	ORAL	500	MG		BID				61	YR		F	20140815		US	114	LBS	103992111
Urinary tract obstruction	CIPROFLOXACIN 500 MG	ORAL	500	MG	TABLET	BID				82	YR			20140507	CN	US	50.8	KG	101563431
Urinary tract infection	CIPROFLOXACIN 500 MG	ORAL	500	MG	TABLET	BID				82	YR			20140507	CN	US	50.8	KG	101563431
Loss of consciousness	CIPROFLOXACIN 500 MG	ORAL	500	MG	TABLET	BID				82	YR			20140507	CN	US	50.8	KG	101563431
Hypoaesthesia	CIPROFLOXACIN 500 MG	ORAL	500	MG	TABLET	BID				82	YR			20140507	CN	US	50.8	KG	101563431
Tendonitis	CIPROFLOXACIN 250 MG	ORAL	250	MG		BID				68	YR			20140401	CN	US	80.5	KG	100815471
Rash	CIPROFLOXACIN 250 MG	ORAL	250	MG		BID				68	YR			20140401	CN	US	80.5	KG	100815471
Pruritus	CIPROFLOXACIN 250 MG	ORAL	250	MG		BID				68	YR			20140401	CN	US	80.5	KG	100815471
Pain in extremity	CIPROFLOXACIN 250 MG	ORAL	250	MG		BID				68	YR			20140401	CN	US	80.5	KG	100815471
Gastrointestinal haemorrhage	CIPROFLOXACIN 250 MG	ORAL	250	MG		BID				68	YR			20140401	CN	US	80.5	KG	100815471
Back pain	CIPROFLOXACIN 250 MG	ORAL	250	MG		BID				68	YR			20140401	CN	US	80.5	KG	100815471
Pancytopenia	CIPROFLOXACIN.	ORAL				BID				82	YR		F	20140806	OT	US	60.1	KG	103839371
Neuropathy peripheral	CIPRO									65	YR		M	20141101		US	187	LBS	105630891
Drug reaction with eosinophilia and systemic symptoms	CIPROFLOXACIN									24	YR			20140108	OT	US			98463271
Drug hypersensitivity	CIPRO		25	MG	MODIFIED-RELEASE FILM-COATED TABLET		25 MG, UNK			70	YR	E	M	20141205	OT	US	68.27	KG	106290801
Vertigo	CIPROFLOXIN	ORAL	250	MG		BID	250 MG, 1 TABLET, 2XDAT, BY MOUTH			37	YR		F	20141007		US	130	LBS	105400851
Night sweats	CIPROFLOXIN	ORAL	250	MG		BID	250 MG, 1 TABLET, 2XDAT, BY MOUTH			37	YR		F	20141007		US	130	LBS	105400851
Fatigue	CIPROFLOXIN	ORAL	250	MG		BID	250 MG, 1 TABLET, 2XDAT, BY MOUTH			37	YR		F	20141007		US	130	LBS	105400851
Dizziness	CIPROFLOXIN	ORAL	250	MG		BID	250 MG, 1 TABLET, 2XDAT, BY MOUTH			37	YR		F	20141007		US	130	LBS	105400851
Cystitis	CIPROFLOXIN	ORAL	250	MG		BID	250 MG, 1 TABLET, 2XDAT, BY MOUTH			37	YR		F	20141007		US	130	LBS	105400851
Drug hypersensitivity	CIPRO				TABLET		UNK			35	YR	A	F	20141010	CN	US			105109651
Tendon disorder	CIPROFLOXACIN 250 MG TAB DR. REDDY'S LAB	ORAL				BID	2 PILLS TWICE DAILY TAKEN BY MOUTH?7.5 DAYS TOTAL/ 3 DAY GAP			26	YR		F	20140808		US	140	LBS	103802631
Pyrexia	CIPROFLOXACIN 250 MG TAB DR. REDDY'S LAB	ORAL				BID	2 PILLS TWICE DAILY TAKEN BY MOUTH?7.5 DAYS TOTAL/ 3 DAY GAP			26	YR		F	20140808		US	140	LBS	103802631
Paraesthesia	CIPROFLOXACIN 250 MG TAB DR. REDDY'S LAB	ORAL				BID	2 PILLS TWICE DAILY TAKEN BY MOUTH?7.5 DAYS TOTAL/ 3 DAY GAP			26	YR		F	20140808		US	140	LBS	103802631
Nausea	CIPROFLOXACIN 250 MG TAB DR. REDDY'S LAB	ORAL				BID	2 PILLS TWICE DAILY TAKEN BY MOUTH?7.5 DAYS TOTAL/ 3 DAY GAP			26	YR		F	20140808		US	140	LBS	103802631
Hypoaesthesia	CIPROFLOXACIN 250 MG TAB DR. REDDY'S LAB	ORAL				BID	2 PILLS TWICE DAILY TAKEN BY MOUTH?7.5 DAYS TOTAL/ 3 DAY GAP			26	YR		F	20140808		US	140	LBS	103802631
Headache	CIPROFLOXACIN 250 MG TAB DR. REDDY'S LAB	ORAL				BID	2 PILLS TWICE DAILY TAKEN BY MOUTH?7.5 DAYS TOTAL/ 3 DAY GAP			26	YR		F	20140808		US	140	LBS	103802631
Feeling abnormal	CIPROFLOXACIN 250 MG TAB DR. REDDY'S LAB	ORAL				BID	2 PILLS TWICE DAILY TAKEN BY MOUTH?7.5 DAYS TOTAL/ 3 DAY GAP			26	YR		F	20140808		US	140	LBS	103802631
Dizziness	CIPROFLOXACIN 250 MG TAB DR. REDDY'S LAB	ORAL				BID	2 PILLS TWICE DAILY TAKEN BY MOUTH?7.5 DAYS TOTAL/ 3 DAY GAP			26	YR		F	20140808		US	140	LBS	103802631
Suicidal ideation	CIPROFLOXACIN.									48	YR		M	20141202	CN	GB	79	KG	105336143
Feelings of worthlessness	CIPROFLOXACIN.									48	YR		M	20141202	CN	GB	79	KG	105336143
Feeling guilty	CIPROFLOXACIN.									48	YR		M	20141202	CN	GB	79	KG	105336143
Emotional distress	CIPROFLOXACIN.									48	YR		M	20141202	CN	GB	79	KG	105336143
Emotional disorder	CIPROFLOXACIN.									48	YR		M	20141202	CN	GB	79	KG	105336143
Dry mouth	CIPROFLOXACIN.									48	YR		M	20141202	CN	GB	79	KG	105336143
Depression	CIPROFLOXACIN.									48	YR		M	20141202	CN	GB	79	KG	105336143
Crying	CIPROFLOXACIN.									48	YR		M	20141202	CN	GB	79	KG	105336143
Constipation	CIPROFLOXACIN.									48	YR		M	20141202	CN	GB	79	KG	105336143
Completed suicide	CIPROFLOXACIN.									48	YR		M	20141202	CN	GB	79	KG	105336143
Anxiety	CIPROFLOXACIN.									48	YR		M	20141202	CN	GB	79	KG	105336143
Vision blurred	CIPRO				TABLET								M	20140725	CN	US			103425651
Tendonitis	CIPRO				TABLET								M	20140725	CN	US			103425651
Dizziness	CIPRO				TABLET								M	20140725	CN	US			103425651
Pain	CIPROFLOXACIN.		500	MG	PILLULES	BID	MOUTH; 2 PILLS DAILY			69	YR		F	20141210	CN	US	130	LBS	106741911
Musculoskeletal pain	CIPROFLOXACIN.		500	MG	PILLULES	BID	MOUTH; 2 PILLS DAILY			69	YR		F	20141210	CN	US	130	LBS	106741911
Musculoskeletal disorder	CIPROFLOXACIN.		500	MG	PILLULES	BID	MOUTH; 2 PILLS DAILY			69	YR		F	20141210	CN	US	130	LBS	106741911
Joint swelling	CIPROFLOXACIN.		500	MG	PILLULES	BID	MOUTH; 2 PILLS DAILY			69	YR		F	20141210	CN	US	130	LBS	106741911
Feeling hot	CIPROFLOXACIN.		500	MG	PILLULES	BID	MOUTH; 2 PILLS DAILY			69	YR		F	20141210	CN	US	130	LBS	106741911
Speech disorder	CIPRO	ORAL				TID				43	YR		F	20141225		US	145	LBS	106822461
Sleep disorder	CIPRO	ORAL				TID				43	YR		F	20141225		US	145	LBS	106822461
Restlessness	CIPRO	ORAL				TID				43	YR		F	20141225		US	145	LBS	106822461
Paraesthesia	CIPRO	ORAL				TID				43	YR		F	20141225		US	145	LBS	106822461
Pain in extremity	CIPRO	ORAL				TID				43	YR		F	20141225		US	145	LBS	106822461
Muscle spasms	CIPRO	ORAL				TID				43	YR		F	20141225		US	145	LBS	106822461
Memory impairment	CIPRO	ORAL				TID				43	YR		F	20141225		US	145	LBS	106822461
Impaired driving ability	CIPRO	ORAL				TID				43	YR		F	20141225		US	145	LBS	106822461
Hypoaesthesia	CIPRO	ORAL				TID				43	YR		F	20141225		US	145	LBS	106822461
Cognitive disorder	CIPRO	ORAL				TID				43	YR		F	20141225		US	145	LBS	106822461
Burning sensation	CIPRO	ORAL				TID				43	YR		F	20141225		US	145	LBS	106822461
Back pain	CIPRO	ORAL				TID				43	YR		F	20141225		US	145	LBS	106822461
Arthralgia	CIPRO	ORAL				TID				43	YR		F	20141225		US	145	LBS	106822461
Pruritus	CIPROX /00697201/	INTRAVENOUS	200	MG		BID				52	YR			20140626	PH	IN	72	KG	102729191
Pain	CIPROX /00697201/	INTRAVENOUS	200	MG		BID				52	YR			20140626	PH	IN	72	KG	102729191
Infusion related reaction	CIPROX /00697201/	INTRAVENOUS	200	MG		BID				52	YR			20140626	PH	IN	72	KG	102729191
Vomiting	Ciprofloxacin Hydrochloride (Unknown)	UNKNOWN	200	MG	UNK	QD	200 MG, DAILY			17	YR			20140206	OT	TN			98795471
Renal tubular disorder	Ciprofloxacin Hydrochloride (Unknown)	UNKNOWN	200	MG	UNK	QD	200 MG, DAILY			17	YR			20140206	OT	TN			98795471
Drug interaction	Ciprofloxacin Hydrochloride (Unknown)	UNKNOWN	200	MG	UNK	QD	200 MG, DAILY			17	YR			20140206	OT	TN			98795471
Chemotherapeutic drug level above therapeutic	Ciprofloxacin Hydrochloride (Unknown)	UNKNOWN	200	MG	UNK	QD	200 MG, DAILY			17	YR			20140206	OT	TN			98795471
Oesophageal candidiasis	CIPROFLOXACIN TABLETS, USP									50	YR			20140212	MD	US			99132911
Bone marrow failure	CIPROFLOXACIN TABLETS, USP									50	YR			20140212	MD	US			99132911
Tendonitis	CIPROFLOXACIN.	ORAL				BID	ONE TABLET 2XS DAILY			47	YR		F	20141210		US	185	LBS	106481411
Neck pain	CIPROFLOXACIN.	ORAL				BID	ONE TABLET 2XS DAILY			47	YR		F	20141210		US	185	LBS	106481411
Arthralgia	CIPROFLOXACIN.	ORAL				BID	ONE TABLET 2XS DAILY			47	YR		F	20141210		US	185	LBS	106481411
Activities of daily living impaired	CIPROFLOXACIN.	ORAL				BID	ONE TABLET 2XS DAILY			47	YR		F	20141210		US	185	LBS	106481411
Pruritus	CIPROFLOXACIN.	ORAL	500	MG		BID	500 MG, TWO TIMES A DAY			76	YR			20140910	PH	GB			104432091
Peripheral swelling	CIPROFLOXACIN.	ORAL	500	MG		BID	500 MG, TWO TIMES A DAY			76	YR			20140910	PH	GB			104432091
Dizziness	CIPROFLOXACIN.	ORAL	500	MG		BID	500 MG, TWO TIMES A DAY			76	YR			20140910	PH	GB			104432091
Pyrexia	Ciprofloxacin Hydrochloride (Unknown)	ORAL	500	MG	UNK					33	YR			20140408	CN	IT			100663821
Flushing	Ciprofloxacin Hydrochloride (Unknown)	ORAL	500	MG	UNK					33	YR			20140408	CN	IT			100663821
Feeling hot	Ciprofloxacin Hydrochloride (Unknown)	ORAL	500	MG	UNK					33	YR			20140408	CN	IT			100663821
Erythema	Ciprofloxacin Hydrochloride (Unknown)	ORAL	500	MG	UNK					33	YR			20140408	CN	IT			100663821
Pruritus	CIPROFLOXACIN 500MG	ORAL				BID	14 PILLS?TWICE DAILY?TAKEN BY MOUTH			32	YR			20140211		US	205	LBS	99060121
Drug hypersensitivity	CIPROFLOXACIN 500MG	ORAL				BID	14 PILLS?TWICE DAILY?TAKEN BY MOUTH			32	YR			20140211		US	205	LBS	99060121
Weight bearing difficulty	CIPROFLOXACIN.	ORAL	500	ML		BID				49	YR		M	20141031		US	102.3	KG	105725871
Tendon pain	CIPROFLOXACIN.	ORAL	500	ML		BID				49	YR		M	20141031		US	102.3	KG	105725871
Pain in extremity	CIPROFLOXACIN.	ORAL	500	ML		BID				49	YR		M	20141031		US	102.3	KG	105725871
Myalgia	CIPROFLOXACIN.	ORAL	500	ML		BID				49	YR		M	20141031		US	102.3	KG	105725871
Impaired work ability	CIPROFLOXACIN.	ORAL	500	ML		BID				49	YR		M	20141031		US	102.3	KG	105725871
Gait disturbance	CIPROFLOXACIN.	ORAL	500	ML		BID				49	YR		M	20141031		US	102.3	KG	105725871
Arthralgia	CIPROFLOXACIN.	ORAL	500	ML		BID				49	YR		M	20141031		US	102.3	KG	105725871
Abasia	CIPROFLOXACIN.	ORAL	500	ML		BID				49	YR		M	20141031		US	102.3	KG	105725871
Tinea pedis	CIPRO									90	YR		F	20141002		US	120	LBS	104983881
Neuropathy peripheral	CIPRO									90	YR		F	20141002		US	120	LBS	104983881
Kidney infection	CIPRO									90	YR		F	20141002		US	120	LBS	104983881
Pregnancy	CIPROFLOXACIN	ORAL	500	MG		BID		93000	MG	31	YR			20140630	MD	GB	67.9	KG	102678861
Limb reduction defect	CIPROFLOXACIN	ORAL	500	MG		BID		93000	MG	31	YR			20140630	MD	GB	67.9	KG	102678861
Rash maculo-papular	CIPROFLOXACIN	ORAL	1		TABLET	BID				36	YR			20140127	PH	US	199	LBS	98529171
Urinary tract infection	CIPRO				TABLET									20140814	CN	US			103840201
Tendonitis	CIPROFLOXACIN					QOD				22	YR			20140602		US	118	LBS	102162931
Joint swelling	CIPROFLOXACIN					QOD				22	YR			20140602		US	118	LBS	102162931
Fear	CIPROFLOXACIN					QOD				22	YR			20140602		US	118	LBS	102162931
Drug ineffective	CIPROFLOXACIN					QOD				22	YR			20140602		US	118	LBS	102162931
Vascular rupture	CIPROFLOXACIN.	ORAL			TABLET	BID	ONE TABLET?VARIOUS DATES OVER SEVERAL YEARS			49	YR		F	20141109		US			105761471
Tinnitus	CIPROFLOXACIN.	ORAL			TABLET	BID	ONE TABLET?VARIOUS DATES OVER SEVERAL YEARS			49	YR		F	20141109		US			105761471
Tendonitis	CIPROFLOXACIN.	ORAL			TABLET	BID	ONE TABLET?VARIOUS DATES OVER SEVERAL YEARS			49	YR		F	20141109		US			105761471
Paraesthesia	CIPROFLOXACIN.	ORAL			TABLET	BID	ONE TABLET?VARIOUS DATES OVER SEVERAL YEARS			49	YR		F	20141109		US			105761471
Ocular vascular disorder	CIPROFLOXACIN.	ORAL			TABLET	BID	ONE TABLET?VARIOUS DATES OVER SEVERAL YEARS			49	YR		F	20141109		US			105761471
Neuropathy peripheral	CIPROFLOXACIN.	ORAL			TABLET	BID	ONE TABLET?VARIOUS DATES OVER SEVERAL YEARS			49	YR		F	20141109		US			105761471
Hypoaesthesia	CIPROFLOXACIN.	ORAL			TABLET	BID	ONE TABLET?VARIOUS DATES OVER SEVERAL YEARS			49	YR		F	20141109		US			105761471
Hearing impaired	CIPROFLOXACIN.	ORAL			TABLET	BID	ONE TABLET?VARIOUS DATES OVER SEVERAL YEARS			49	YR		F	20141109		US			105761471
Eye infection	CIPROFLOXACIN.	ORAL			TABLET	BID	ONE TABLET?VARIOUS DATES OVER SEVERAL YEARS			49	YR		F	20141109		US			105761471
Tremor	CIPROFLOXACIN.		250	MG						49	YR		F	20141229	MD	DE	70	KG	106777841
Tenosynovitis	CIPROFLOXACIN.		250	MG						49	YR		F	20141229	MD	DE	70	KG	106777841
Tendonitis	CIPROFLOXACIN.		250	MG						49	YR		F	20141229	MD	DE	70	KG	106777841
Skin burning sensation	CIPROFLOXACIN.		250	MG						49	YR		F	20141229	MD	DE	70	KG	106777841
Peripheral swelling	CIPROFLOXACIN.		250	MG						49	YR		F	20141229	MD	DE	70	KG	106777841
Panic attack	CIPROFLOXACIN.		250	MG						49	YR		F	20141229	MD	DE	70	KG	106777841
Palpitations	CIPROFLOXACIN.		250	MG						49	YR		F	20141229	MD	DE	70	KG	106777841
Pain in extremity	CIPROFLOXACIN.		250	MG						49	YR		F	20141229	MD	DE	70	KG	106777841
Neck pain	CIPROFLOXACIN.		250	MG						49	YR		F	20141229	MD	DE	70	KG	106777841
Nausea	CIPROFLOXACIN.		250	MG						49	YR		F	20141229	MD	DE	70	KG	106777841
Myalgia	CIPROFLOXACIN.		250	MG						49	YR		F	20141229	MD	DE	70	KG	106777841
Musculoskeletal stiffness	CIPROFLOXACIN.		250	MG						49	YR		F	20141229	MD	DE	70	KG	106777841
Muscular weakness	CIPROFLOXACIN.		250	MG						49	YR		F	20141229	MD	DE	70	KG	106777841
Lymphadenopathy	CIPROFLOXACIN.		250	MG						49	YR		F	20141229	MD	DE	70	KG	106777841
Joint swelling	CIPROFLOXACIN.		250	MG						49	YR		F	20141229	MD	DE	70	KG	106777841
Insomnia	CIPROFLOXACIN.		250	MG						49	YR		F	20141229	MD	DE	70	KG	106777841
Hypertonia	CIPROFLOXACIN.		250	MG						49	YR		F	20141229	MD	DE	70	KG	106777841
Exercise tolerance decreased	CIPROFLOXACIN.		250	MG						49	YR		F	20141229	MD	DE	70	KG	106777841
Ear discomfort	CIPROFLOXACIN.		250	MG						49	YR		F	20141229	MD	DE	70	KG	106777841
Disturbance in attention	CIPROFLOXACIN.		250	MG						49	YR		F	20141229	MD	DE	70	KG	106777841
Depression	CIPROFLOXACIN.		250	MG						49	YR		F	20141229	MD	DE	70	KG	106777841
Blood pressure increased	CIPROFLOXACIN.		250	MG						49	YR		F	20141229	MD	DE	70	KG	106777841
Arthritis	CIPROFLOXACIN.		250	MG						49	YR		F	20141229	MD	DE	70	KG	106777841
Arthralgia	CIPROFLOXACIN.		250	MG						49	YR		F	20141229	MD	DE	70	KG	106777841
Alopecia	CIPROFLOXACIN.		250	MG						49	YR		F	20141229	MD	DE	70	KG	106777841
Sciatica	CIPRO	ORAL	500	MG	MODIFIED-RELEASE FILM-COATED TABLET	BID	500 MG, BID			75	YR			20140515	OT	US			101742011
Gait disturbance	CIPRO	ORAL	500	MG	MODIFIED-RELEASE FILM-COATED TABLET	BID	500 MG, BID			75	YR			20140515	OT	US			101742011
Dizziness	CIPRO	ORAL	500	MG	MODIFIED-RELEASE FILM-COATED TABLET	BID	500 MG, BID			75	YR			20140515	OT	US			101742011
Arthralgia	CIPRO	ORAL	500	MG	MODIFIED-RELEASE FILM-COATED TABLET	BID	500 MG, BID			75	YR			20140515	OT	US			101742011
Abdominal pain upper	CIPRO				TABLET	BID	UNK UNK, BID			64	YR	A	F	20141002	CN	US	81.63	KG	104890861
Urticaria	CIPROFLOXACIN (CIPROFLOXACIN)	ORAL	250	MG						50	YR			20140527	PH	GB			102113631
Unevaluable event	CIPROFLOXACIN (CIPROFLOXACIN)	ORAL	250	MG						50	YR			20140527	PH	GB			102113631
Musculoskeletal stiffness	CIPROFLOXACIN (CIPROFLOXACIN)	ORAL	250	MG						50	YR			20140527	PH	GB			102113631
Erythema	CIPROFLOXACIN (CIPROFLOXACIN)	ORAL	250	MG						50	YR			20140527	PH	GB			102113631
Eye infection	CIPRODEX					TID				18	YR			20140121	MD	US	140.8	LBS	98581651
Burning sensation	CIPRODEX					TID				18	YR			20140121	MD	US	140.8	LBS	98581651
Gastroenteritis norovirus	CIPROFLOXACIN	ORAL	500	MG		BID				90	YR			20140404		COUNTRY NOT SPECIFIED			100674571
Clostridium difficile colitis	CIPROFLOXACIN	ORAL	500	MG		BID				90	YR			20140404		COUNTRY NOT SPECIFIED			100674571
Urticaria	CIPROFLOXACIN						UNK			42	YR			20140612	OT	GB			102315911
Swelling	CIPROFLOXACIN						UNK			42	YR			20140612	OT	GB			102315911
Furuncle	CIPROFLOXACIN						UNK			42	YR			20140612	OT	GB			102315911
Neuropathy peripheral	CIPROFLOXACIN		400	MG		BID	400 MG ?TWICE DAILY ?INTO A VEIN			60	YR			20140224		US	290	LBS	99250311
Muscle atrophy	CIPROFLOXACIN		400	MG		BID	400 MG ?TWICE DAILY ?INTO A VEIN			60	YR			20140224		US	290	LBS	99250311
Abasia	CIPROFLOXACIN		400	MG		BID	400 MG ?TWICE DAILY ?INTO A VEIN			60	YR			20140224		US	290	LBS	99250311
Tendon rupture	CIPRO					QD				54	YR		M	20141101		CA			105635491
Muscle disorder	CIPRO					QD				54	YR		M	20141101		CA			105635491
Paraesthesia oral	CIPROFLOXACIN									50	YR			20140114	CN	US	143	LBS	98211651
Paraesthesia	CIPROFLOXACIN									50	YR			20140114	CN	US	143	LBS	98211651
Muscle spasms	CIPROFLOXACIN									50	YR			20140114	CN	US	143	LBS	98211651
Joint crepitation	CIPROFLOXACIN									50	YR			20140114	CN	US	143	LBS	98211651
Hypoaesthesia oral	CIPROFLOXACIN									50	YR			20140114	CN	US	143	LBS	98211651
Hypoaesthesia	CIPROFLOXACIN									50	YR			20140114	CN	US	143	LBS	98211651
Arthralgia	CIPROFLOXACIN									50	YR			20140114	CN	US	143	LBS	98211651
Abasia	CIPROFLOXACIN									50	YR			20140114	CN	US	143	LBS	98211651
Tendon injury	CIPRO				MODIFIED-RELEASE FILM-COATED TABLET									20140312	CN	US			99996881
Muscle disorder	CIPRO				MODIFIED-RELEASE FILM-COATED TABLET									20140312	CN	US			99996881
Drug ineffective	CIPROFLOXACIN.	ORAL	500	MG		BID	500 MG, TWO TIMES A DAY			48	YR		M	20140916		NL			104554161
Treatment failure	CIPRO		6	ML		BID	6ML BID X 10DAYS						M	2012	OT	US			103776501
Suspected counterfeit product	CIPRO		500	MG	MODIFIED-RELEASE FILM-COATED TABLET	BID	500 MG, BID						F	20141022	CN	US			104986992
Drug ineffective	CIPRO		500	MG	MODIFIED-RELEASE FILM-COATED TABLET	BID	500 MG, BID						F	20141022	CN	US			104986992
Pain in extremity	CIPROFLOXACIN		500	MG	TABLET	BID				81	YR			20140605		US	144	LBS	102279161
Neck pain	CIPROFLOXACIN		500	MG	TABLET	BID				81	YR			20140605		US	144	LBS	102279161
Muscle spasms	CIPROFLOXACIN		500	MG	TABLET	BID				81	YR			20140605		US	144	LBS	102279161
Contusion	CIPROFLOXACIN		500	MG	TABLET	BID				81	YR			20140605		US	144	LBS	102279161
Burning sensation	CIPROFLOXACIN		500	MG	TABLET	BID				81	YR			20140605		US	144	LBS	102279161
Bone pain	CIPROFLOXACIN		500	MG	TABLET	BID				81	YR			20140605		US	144	LBS	102279161
Abdominal pain upper	CIPROFLOXACIN		500	MG	TABLET	BID				81	YR			20140605		US	144	LBS	102279161
Neuralgia	CIPROBAY	INTRAVENOUS			SOLUTION FOR INFUSION		UNK			47	YR	A	F	20140812	CN	DE			103788391
Ventricular fibrillation	CIPROFLOXACIN BETAIN	INTRAVENOUS			SOLUTION FOR INFUSION					43	YR	A	F	20140811	OT	GB			103789231
Long QT syndrome	CIPROFLOXACIN BETAIN	INTRAVENOUS			SOLUTION FOR INFUSION					43	YR	A	F	20140811	OT	GB			103789231
Hypomagnesaemia	CIPROFLOXACIN BETAIN	INTRAVENOUS			SOLUTION FOR INFUSION					43	YR	A	F	20140811	OT	GB			103789231
Hypokalaemia	CIPROFLOXACIN BETAIN	INTRAVENOUS			SOLUTION FOR INFUSION					43	YR	A	F	20140811	OT	GB			103789231
Generalised tonic-clonic seizure	CIPROFLOXACIN BETAIN	INTRAVENOUS			SOLUTION FOR INFUSION					43	YR	A	F	20140811	OT	GB			103789231
Cardio-respiratory arrest	CIPROFLOXACIN BETAIN	INTRAVENOUS			SOLUTION FOR INFUSION					43	YR	A	F	20140811	OT	GB			103789231
Abdominal pain upper	CIPRO		500	MG	TABLET		500 MG, UNK			80	YR	E	F	20140904	CN	US			104299061
Abdominal distension	CIPRO		500	MG	TABLET		500 MG, UNK			80	YR	E	F	20140904	CN	US			104299061
Hypoaesthesia oral	CIPROFLOXACIN.	ORAL				BID	1 PILL			48	YR		F	20140724		US	200	LBS	103446461
Hypoaesthesia	CIPROFLOXACIN.	ORAL				BID	1 PILL			48	YR		F	20140724		US	200	LBS	103446461
Tendon pain	Ciprofloxacin Hydrochloride (Unknown)	ORAL			UNK		500 MG, UNK			51	YR			20140522	CN	GB	92	KG	101902821
Suicidal ideation	Ciprofloxacin Hydrochloride (Unknown)	ORAL			UNK		500 MG, UNK			51	YR			20140522	CN	GB	92	KG	101902821
Nausea	Ciprofloxacin Hydrochloride (Unknown)	ORAL			UNK		500 MG, UNK			51	YR			20140522	CN	GB	92	KG	101902821
Myalgia	Ciprofloxacin Hydrochloride (Unknown)	ORAL			UNK		500 MG, UNK			51	YR			20140522	CN	GB	92	KG	101902821
Depersonalisation	Ciprofloxacin Hydrochloride (Unknown)	ORAL			UNK		500 MG, UNK			51	YR			20140522	CN	GB	92	KG	101902821
Confusional state	Ciprofloxacin Hydrochloride (Unknown)	ORAL			UNK		500 MG, UNK			51	YR			20140522	CN	GB	92	KG	101902821
Asthenia	Ciprofloxacin Hydrochloride (Unknown)	ORAL			UNK		500 MG, UNK			51	YR			20140522	CN	GB	92	KG	101902821
Arthralgia	Ciprofloxacin Hydrochloride (Unknown)	ORAL			UNK		500 MG, UNK			51	YR			20140522	CN	GB	92	KG	101902821
Anxiety	Ciprofloxacin Hydrochloride (Unknown)	ORAL			UNK		500 MG, UNK			51	YR			20140522	CN	GB	92	KG	101902821
Tendon disorder	CIPROFLOXACIN.	ORAL	500	MG	TABLET	BID	1000 MILLIGRAM DAILY;	4000	MG	77	YR		M	20141202	PH	GB			106193681
Pruritus	CIPROFLOXACIN.	ORAL	500	MG	TABLET	BID	1000 MILLIGRAM DAILY;	4000	MG	77	YR		M	20141202	PH	GB			106193681
Peripheral swelling	CIPROFLOXACIN.	ORAL	500	MG	TABLET	BID	1000 MILLIGRAM DAILY;	4000	MG	77	YR		M	20141202	PH	GB			106193681
Pain in extremity	CIPROFLOXACIN.	ORAL	500	MG	TABLET	BID	1000 MILLIGRAM DAILY;	4000	MG	77	YR		M	20141202	PH	GB			106193681
Joint stiffness	CIPROFLOXACIN.	ORAL	500	MG	TABLET	BID	1000 MILLIGRAM DAILY;	4000	MG	77	YR		M	20141202	PH	GB			106193681
Inflammation	CIPROFLOXACIN.	ORAL	500	MG	TABLET	BID	1000 MILLIGRAM DAILY;	4000	MG	77	YR		M	20141202	PH	GB			106193681
Feeling hot	CIPROFLOXACIN.	ORAL	500	MG	TABLET	BID	1000 MILLIGRAM DAILY;	4000	MG	77	YR		M	20141202	PH	GB			106193681
Erythema	CIPROFLOXACIN.	ORAL	500	MG	TABLET	BID	1000 MILLIGRAM DAILY;	4000	MG	77	YR		M	20141202	PH	GB			106193681
Arthralgia	CIPROFLOXACIN.	ORAL	500	MG	TABLET	BID	1000 MILLIGRAM DAILY;	4000	MG	77	YR		M	20141202	PH	GB			106193681
Tendon pain	CIPRO	ORAL				BID	1 PILL TWICE DAILY TAKEN BY MOUTH			59	YR		F	20141024		US	154	LBS	105483151
Skin disorder	CIPRO	ORAL				BID	1 PILL TWICE DAILY TAKEN BY MOUTH			59	YR		F	20141024		US	154	LBS	105483151
Pain in extremity	CIPRO	ORAL				BID	1 PILL TWICE DAILY TAKEN BY MOUTH			59	YR		F	20141024		US	154	LBS	105483151
Gait disturbance	CIPRO	ORAL				BID	1 PILL TWICE DAILY TAKEN BY MOUTH			59	YR		F	20141024		US	154	LBS	105483151
Flatulence	CIPRO	ORAL				BID	1 PILL TWICE DAILY TAKEN BY MOUTH			59	YR		F	20141024		US	154	LBS	105483151
Dyspepsia	CIPRO	ORAL				BID	1 PILL TWICE DAILY TAKEN BY MOUTH			59	YR		F	20141024		US	154	LBS	105483151
Arthralgia	CIPRO	ORAL				BID	1 PILL TWICE DAILY TAKEN BY MOUTH			59	YR		F	20141024		US	154	LBS	105483151
Abdominal distension	CIPRO	ORAL				BID	1 PILL TWICE DAILY TAKEN BY MOUTH			59	YR		F	20141024		US	154	LBS	105483151
Tendon pain	CIPRO	ORAL				BID	1 PILL TWICE DAILY TAKEN BY MOUTH			37	YR		M	20140721		US	240	LBS	103354651
Poisoning	CIPRO	ORAL				BID	1 PILL TWICE DAILY TAKEN BY MOUTH			37	YR		M	20140721		US	240	LBS	103354651
Paraesthesia	CIPRO	ORAL				BID	1 PILL TWICE DAILY TAKEN BY MOUTH			37	YR		M	20140721		US	240	LBS	103354651
Pain in extremity	CIPRO	ORAL				BID	1 PILL TWICE DAILY TAKEN BY MOUTH			37	YR		M	20140721		US	240	LBS	103354651
Orthosis user	CIPRO	ORAL				BID	1 PILL TWICE DAILY TAKEN BY MOUTH			37	YR		M	20140721		US	240	LBS	103354651
Nervousness	CIPRO	ORAL				BID	1 PILL TWICE DAILY TAKEN BY MOUTH			37	YR		M	20140721		US	240	LBS	103354651
Musculoskeletal pain	CIPRO	ORAL				BID	1 PILL TWICE DAILY TAKEN BY MOUTH			37	YR		M	20140721		US	240	LBS	103354651
Immobile	CIPRO	ORAL				BID	1 PILL TWICE DAILY TAKEN BY MOUTH			37	YR		M	20140721		US	240	LBS	103354651
Genital paraesthesia	CIPRO	ORAL				BID	1 PILL TWICE DAILY TAKEN BY MOUTH			37	YR		M	20140721		US	240	LBS	103354651
Feeling hot	CIPRO	ORAL				BID	1 PILL TWICE DAILY TAKEN BY MOUTH			37	YR		M	20140721		US	240	LBS	103354651
Arthralgia	CIPRO	ORAL				BID	1 PILL TWICE DAILY TAKEN BY MOUTH			37	YR		M	20140721		US	240	LBS	103354651
Anxiety	CIPRO	ORAL				BID	1 PILL TWICE DAILY TAKEN BY MOUTH			37	YR		M	20140721		US	240	LBS	103354651
Weight bearing difficulty	CIPROFLOXACIN	ORAL	250	MG		BID	250 MGS 1 PILL TWICE DAILY TAKEN BY MOUTH			74	YR			20140601		US	153	LBS	102139071
Meniscus injury	CIPROFLOXACIN	ORAL	250	MG		BID	250 MGS 1 PILL TWICE DAILY TAKEN BY MOUTH			74	YR			20140601		US	153	LBS	102139071
Insomnia	CIPROFLOXACIN	ORAL	250	MG		BID	250 MGS 1 PILL TWICE DAILY TAKEN BY MOUTH			74	YR			20140601		US	153	LBS	102139071
Gait disturbance	CIPROFLOXACIN	ORAL	250	MG		BID	250 MGS 1 PILL TWICE DAILY TAKEN BY MOUTH			74	YR			20140601		US	153	LBS	102139071
Arthritis	CIPROFLOXACIN	ORAL	250	MG		BID	250 MGS 1 PILL TWICE DAILY TAKEN BY MOUTH			74	YR			20140601		US	153	LBS	102139071
Arthralgia	CIPROFLOXACIN	ORAL	250	MG		BID	250 MGS 1 PILL TWICE DAILY TAKEN BY MOUTH			74	YR			20140601		US	153	LBS	102139071
Drug dose omission	CIPRO	ORAL	500	MG	SOLUTION FOR INFUSION	BID	500 MG, BID			86	YR			20140306	CN	US			99737071
Nausea	CIPRO	ORAL				BID	TAKEN BY MOUTH			50	YR		F	20141110		US	118	LBS	105781541
Dyspepsia	CIPRO	ORAL				BID	TAKEN BY MOUTH			50	YR		F	20141110		US	118	LBS	105781541
Blepharospasm	CIPRO	ORAL				BID	TAKEN BY MOUTH			50	YR		F	20141110		US	118	LBS	105781541
Urinary tract infection	CIPROFLAXIN	ORAL				BID				61	YR		F	20140813		US	130	LBS	103957911
Sleep disorder	CIPROFLAXIN	ORAL				BID				61	YR		F	20140813		US	130	LBS	103957911
Rash	CIPROFLAXIN	ORAL				BID				61	YR		F	20140813		US	130	LBS	103957911
No therapeutic response	CIPROFLAXIN	ORAL				BID				61	YR		F	20140813		US	130	LBS	103957911
Impaired driving ability	CIPROFLAXIN	ORAL				BID				61	YR		F	20140813		US	130	LBS	103957911
Arthralgia	CIPROFLAXIN	ORAL				BID				61	YR		F	20140813		US	130	LBS	103957911
Activities of daily living impaired	CIPROFLAXIN	ORAL				BID				61	YR		F	20140813		US	130	LBS	103957911
Obsessive thoughts	Ciprofloxacin Hydrochloride Monohydrate	ORAL	1000	MG		QD	1000 MG DAILY			81	YR	E	M	20140724	MD	IT			100080942
Clostridium difficile infection	CIPRO	ORAL								22	YR			20140522		US	160	LBS	101973671
Tendonitis	CIPROFLOXACIN.	ORAL	500	MG		QD	1 500 MG PILL TWICE DAILY TAKEN BY MOUTH			31	YR		M	20141014		GB	75	KG	105273431
Dizziness	CIPROFLOXACIN.	ORAL	500	MG		QD	1 500 MG PILL TWICE DAILY TAKEN BY MOUTH			31	YR		M	20141014		GB	75	KG	105273431
Balance disorder	CIPROFLOXACIN.	ORAL	500	MG		QD	1 500 MG PILL TWICE DAILY TAKEN BY MOUTH			31	YR		M	20141014		GB	75	KG	105273431
Anxiety	CIPROFLOXACIN.	ORAL	500	MG		QD	1 500 MG PILL TWICE DAILY TAKEN BY MOUTH			31	YR		M	20141014		GB	75	KG	105273431
Pain in extremity	CIPROFLOXACIN HCL 500 MG TADRL 2XDAY FOR 7 DAYS	ORAL				BID	2 PILLS			48	YR		F	20140717		US	225	LBS	103307971
Hypoaesthesia	CIPROFLOXACIN HCL 500 MG TADRL 2XDAY FOR 7 DAYS	ORAL				BID	2 PILLS			48	YR		F	20140717		US	225	LBS	103307971
Feeling abnormal	CIPROFLOXACIN HCL 500 MG TADRL 2XDAY FOR 7 DAYS	ORAL				BID	2 PILLS			48	YR		F	20140717		US	225	LBS	103307971
Urticaria	CIPROXIN	ORAL	250	MG	TABLET	1X	250 MG, ONCE			42	YR			20140626	CN	IT			102623241
Choking	CIPROXIN	ORAL	250	MG	TABLET	1X	250 MG, ONCE			42	YR			20140626	CN	IT			102623241
Vulvovaginal burning sensation	CIPROFLOXACIN.	ORAL				BID	1			75	YR		F	20140811		US	118	LBS	103803781
Tendon pain	CIPROFLOXACIN.	ORAL				BID	1			75	YR		F	20140811		US	118	LBS	103803781
Restlessness	CIPROFLOXACIN.	ORAL				BID	1			75	YR		F	20140811		US	118	LBS	103803781
Myalgia	CIPROFLOXACIN.	ORAL				BID	1			75	YR		F	20140811		US	118	LBS	103803781
Musculoskeletal discomfort	CIPROFLOXACIN.	ORAL				BID	1			75	YR		F	20140811		US	118	LBS	103803781
Fatigue	CIPROFLOXACIN.	ORAL				BID	1			75	YR		F	20140811		US	118	LBS	103803781
Discomfort	CIPROFLOXACIN.	ORAL				BID	1			75	YR		F	20140811		US	118	LBS	103803781
Arthralgia	CIPROFLOXACIN.	ORAL				BID	1			75	YR		F	20140811		US	118	LBS	103803781
Anxiety	CIPROFLOXACIN.	ORAL				BID	1			75	YR		F	20140811		US	118	LBS	103803781
Urticaria	CIPROFLOXACIN (CIPROFLOXACIN) UNKNOWN, UNKNOWN									42	YR			20140610	MD	GB			102395401
Swelling	CIPROFLOXACIN (CIPROFLOXACIN) UNKNOWN, UNKNOWN									42	YR			20140610	MD	GB			102395401
Furuncle	CIPROFLOXACIN (CIPROFLOXACIN) UNKNOWN, UNKNOWN									42	YR			20140610	MD	GB			102395401
Haemorrhage intracranial	Ciprofloxacin	UNKNOWN					UNK			98	YR			20140519	OT	IT			101783831
Haematuria	Ciprofloxacin	UNKNOWN					UNK			98	YR			20140519	OT	IT			101783831
Haematemesis	Ciprofloxacin	UNKNOWN					UNK			98	YR			20140519	OT	IT			101783831
Anaemia	Ciprofloxacin	UNKNOWN					UNK			98	YR			20140519	OT	IT			101783831
Acquired haemophilia	Ciprofloxacin	UNKNOWN					UNK			98	YR			20140519	OT	IT			101783831
Retinal tear	CIPROFLOXACIN.	ORAL					UNK							20141229	OT	DE			106801861
Vitreous floaters	CIPROFLAXIN				PILLULES	BID	2 PILLULES, TAKEN BY MOUTH			25	YR		F	20140729	CN	US	118	LBS	103577831
Visual impairment	CIPROFLAXIN				PILLULES	BID	2 PILLULES, TAKEN BY MOUTH			25	YR		F	20140729	CN	US	118	LBS	103577831
Tremor	CIPROFLAXIN				PILLULES	BID	2 PILLULES, TAKEN BY MOUTH			25	YR		F	20140729	CN	US	118	LBS	103577831
Paraesthesia	CIPROFLAXIN				PILLULES	BID	2 PILLULES, TAKEN BY MOUTH			25	YR		F	20140729	CN	US	118	LBS	103577831
Palpitations	CIPROFLAXIN				PILLULES	BID	2 PILLULES, TAKEN BY MOUTH			25	YR		F	20140729	CN	US	118	LBS	103577831
Nausea	CIPROFLAXIN				PILLULES	BID	2 PILLULES, TAKEN BY MOUTH			25	YR		F	20140729	CN	US	118	LBS	103577831
Migraine	CIPROFLAXIN				PILLULES	BID	2 PILLULES, TAKEN BY MOUTH			25	YR		F	20140729	CN	US	118	LBS	103577831
Menstruation irregular	CIPROFLAXIN				PILLULES	BID	2 PILLULES, TAKEN BY MOUTH			25	YR		F	20140729	CN	US	118	LBS	103577831
Impaired work ability	CIPROFLAXIN				PILLULES	BID	2 PILLULES, TAKEN BY MOUTH			25	YR		F	20140729	CN	US	118	LBS	103577831
Hypoaesthesia	CIPROFLAXIN				PILLULES	BID	2 PILLULES, TAKEN BY MOUTH			25	YR		F	20140729	CN	US	118	LBS	103577831
Hormone level abnormal	CIPROFLAXIN				PILLULES	BID	2 PILLULES, TAKEN BY MOUTH			25	YR		F	20140729	CN	US	118	LBS	103577831
Fatigue	CIPROFLAXIN				PILLULES	BID	2 PILLULES, TAKEN BY MOUTH			25	YR		F	20140729	CN	US	118	LBS	103577831
Diarrhoea	CIPROFLAXIN				PILLULES	BID	2 PILLULES, TAKEN BY MOUTH			25	YR		F	20140729	CN	US	118	LBS	103577831
Depression	CIPROFLAXIN				PILLULES	BID	2 PILLULES, TAKEN BY MOUTH			25	YR		F	20140729	CN	US	118	LBS	103577831
Depersonalisation	CIPROFLAXIN				PILLULES	BID	2 PILLULES, TAKEN BY MOUTH			25	YR		F	20140729	CN	US	118	LBS	103577831
Constipation	CIPROFLAXIN				PILLULES	BID	2 PILLULES, TAKEN BY MOUTH			25	YR		F	20140729	CN	US	118	LBS	103577831
Burning sensation	CIPROFLAXIN				PILLULES	BID	2 PILLULES, TAKEN BY MOUTH			25	YR		F	20140729	CN	US	118	LBS	103577831
Asthenia	CIPROFLAXIN				PILLULES	BID	2 PILLULES, TAKEN BY MOUTH			25	YR		F	20140729	CN	US	118	LBS	103577831
Anxiety	CIPROFLAXIN				PILLULES	BID	2 PILLULES, TAKEN BY MOUTH			25	YR		F	20140729	CN	US	118	LBS	103577831
Torsade de pointes	CIPROFLOXACIN.	ORAL	500	MG		1X				31	YR		F	20140919	MD	US			104634601
Off label use	CIPROFLOXACIN.	ORAL	500	MG		1X				31	YR		F	20140919	MD	US			104634601
Hypomagnesaemia	CIPROFLOXACIN.	ORAL	500	MG		1X				31	YR		F	20140919	MD	US			104634601
Drug hypersensitivity	CIPRO				TABLET								F	20140821	CN	US			104000181
Tinnitus	Ciprofloxacin Arrow	UNKNOWN	1000	MG	FILM-COATED TABLET	QD	1000 MG (2 X 500 MG), DAILY X 4 WEEKS			38	YR			20140415	CN	SE			100799331
Suicidal ideation	Ciprofloxacin Arrow	UNKNOWN	1000	MG	FILM-COATED TABLET	QD	1000 MG (2 X 500 MG), DAILY X 4 WEEKS			38	YR			20140415	CN	SE			100799331
Somnolence	Ciprofloxacin Arrow	UNKNOWN	1000	MG	FILM-COATED TABLET	QD	1000 MG (2 X 500 MG), DAILY X 4 WEEKS			38	YR			20140415	CN	SE			100799331
Myalgia	Ciprofloxacin Arrow	UNKNOWN	1000	MG	FILM-COATED TABLET	QD	1000 MG (2 X 500 MG), DAILY X 4 WEEKS			38	YR			20140415	CN	SE			100799331
Muscular weakness	Ciprofloxacin Arrow	UNKNOWN	1000	MG	FILM-COATED TABLET	QD	1000 MG (2 X 500 MG), DAILY X 4 WEEKS			38	YR			20140415	CN	SE			100799331
Insomnia	Ciprofloxacin Arrow	UNKNOWN	1000	MG	FILM-COATED TABLET	QD	1000 MG (2 X 500 MG), DAILY X 4 WEEKS			38	YR			20140415	CN	SE			100799331
Fatigue	Ciprofloxacin Arrow	UNKNOWN	1000	MG	FILM-COATED TABLET	QD	1000 MG (2 X 500 MG), DAILY X 4 WEEKS			38	YR			20140415	CN	SE			100799331
Disturbance in attention	Ciprofloxacin Arrow	UNKNOWN	1000	MG	FILM-COATED TABLET	QD	1000 MG (2 X 500 MG), DAILY X 4 WEEKS			38	YR			20140415	CN	SE			100799331
Diarrhoea	Ciprofloxacin Arrow	UNKNOWN	1000	MG	FILM-COATED TABLET	QD	1000 MG (2 X 500 MG), DAILY X 4 WEEKS			38	YR			20140415	CN	SE			100799331
Depression	Ciprofloxacin Arrow	UNKNOWN	1000	MG	FILM-COATED TABLET	QD	1000 MG (2 X 500 MG), DAILY X 4 WEEKS			38	YR			20140415	CN	SE			100799331
Coordination abnormal	Ciprofloxacin Arrow	UNKNOWN	1000	MG	FILM-COATED TABLET	QD	1000 MG (2 X 500 MG), DAILY X 4 WEEKS			38	YR			20140415	CN	SE			100799331
Back pain	Ciprofloxacin Arrow	UNKNOWN	1000	MG	FILM-COATED TABLET	QD	1000 MG (2 X 500 MG), DAILY X 4 WEEKS			38	YR			20140415	CN	SE			100799331
Asthenia	Ciprofloxacin Arrow	UNKNOWN	1000	MG	FILM-COATED TABLET	QD	1000 MG (2 X 500 MG), DAILY X 4 WEEKS			38	YR			20140415	CN	SE			100799331
Arthralgia	Ciprofloxacin Arrow	UNKNOWN	1000	MG	FILM-COATED TABLET	QD	1000 MG (2 X 500 MG), DAILY X 4 WEEKS			38	YR			20140415	CN	SE			100799331
Anxiety	Ciprofloxacin Arrow	UNKNOWN	1000	MG	FILM-COATED TABLET	QD	1000 MG (2 X 500 MG), DAILY X 4 WEEKS			38	YR			20140415	CN	SE			100799331
Nerve injury	CIPROFLOXACIN.	ORAL					1 PILL, TAKEN BY MOUTH			50	YR		M	20141028		US			105507681
Vision blurred	CIPROFLOXACIN.	ORAL				BID	1PILL TWICE DAILY TAKEN BY MOUTH			66	YR		M	20141006		US	175	LBS	105039241
Seizure	CIPROFLOXACIN.	ORAL				BID	1PILL TWICE DAILY TAKEN BY MOUTH			66	YR		M	20141006		US	175	LBS	105039241
Renal disorder	CIPROFLOXACIN.	ORAL				BID	1PILL TWICE DAILY TAKEN BY MOUTH			66	YR		M	20141006		US	175	LBS	105039241
Photosensitivity reaction	CIPROFLOXACIN.	ORAL				BID	1PILL TWICE DAILY TAKEN BY MOUTH			66	YR		M	20141006		US	175	LBS	105039241
Oedema peripheral	CIPROFLOXACIN.	ORAL				BID	1PILL TWICE DAILY TAKEN BY MOUTH			66	YR		M	20141006		US	175	LBS	105039241
Muscular weakness	CIPROFLOXACIN.	ORAL				BID	1PILL TWICE DAILY TAKEN BY MOUTH			66	YR		M	20141006		US	175	LBS	105039241
Lung disorder	CIPROFLOXACIN.	ORAL				BID	1PILL TWICE DAILY TAKEN BY MOUTH			66	YR		M	20141006		US	175	LBS	105039241
Heart rate irregular	CIPROFLOXACIN.	ORAL				BID	1PILL TWICE DAILY TAKEN BY MOUTH			66	YR		M	20141006		US	175	LBS	105039241
Dysuria	CIPROFLOXACIN.	ORAL				BID	1PILL TWICE DAILY TAKEN BY MOUTH			66	YR		M	20141006		US	175	LBS	105039241
Dizziness	CIPROFLOXACIN.	ORAL				BID	1PILL TWICE DAILY TAKEN BY MOUTH			66	YR		M	20141006		US	175	LBS	105039241
Diplegia	CIPROFLOXACIN.	ORAL				BID	1PILL TWICE DAILY TAKEN BY MOUTH			66	YR		M	20141006		US	175	LBS	105039241
Diarrhoea	CIPROFLOXACIN.	ORAL				BID	1PILL TWICE DAILY TAKEN BY MOUTH			66	YR		M	20141006		US	175	LBS	105039241
Deafness	CIPROFLOXACIN.	ORAL				BID	1PILL TWICE DAILY TAKEN BY MOUTH			66	YR		M	20141006		US	175	LBS	105039241
Neutropenia	CIPROFLOXACIN.	UNKNOWN					UNK			62	YR		M	20141203	OT	SE			106210701
Cholestasis	CIPROFLOXACIN.	UNKNOWN					UNK			62	YR		M	20141203	OT	SE			106210701
Tendon pain	CIPROFLOXACIN.	ORAL					UNK							20141123	CN	IT			106002821
Tachycardia	CIPROFLOXACIN.	ORAL					UNK							20141123	CN	IT			106002821
Peripheral sensory neuropathy	CIPROFLOXACIN.	ORAL					UNK							20141123	CN	IT			106002821
Panic attack	CIPROFLOXACIN.	ORAL					UNK							20141123	CN	IT			106002821
Malaise	CIPROFLOXACIN.	ORAL					UNK							20141123	CN	IT			106002821
Insomnia	CIPROFLOXACIN.	ORAL					UNK							20141123	CN	IT			106002821
Depression	CIPROFLOXACIN.	ORAL					UNK							20141123	CN	IT			106002821
Tendonitis	CIPRO					BID				28	YR			20140129		PL	78	KG	98582871
Sepsis	CIPRO				TABLET		UNK			58	YR	A	F	20140918	CN	US			104635051
Product contamination	CIPRO				TABLET		UNK			58	YR	A	F	20140918	CN	US			104635051
Pneumonia	CIPRO				TABLET		UNK			58	YR	A	F	20140918	CN	US			104635051
Oxygen saturation decreased	CIPRO				TABLET		UNK			58	YR	A	F	20140918	CN	US			104635051
Haemoptysis	CIPRO				TABLET		UNK			58	YR	A	F	20140918	CN	US			104635051
Dyspnoea	CIPRO				TABLET		UNK			58	YR	A	F	20140918	CN	US			104635051
Cough	CIPRO				TABLET		UNK			58	YR	A	F	20140918	CN	US			104635051
Condition aggravated	CIPRO				TABLET		UNK			58	YR	A	F	20140918	CN	US			104635051
Chest pain	CIPRO				TABLET		UNK			58	YR	A	F	20140918	CN	US			104635051
Deafness	Ciprofloxacin Hydrochloride (Unknown)	UNKNOWN			UNK		UNK			75	YR			20140417	CN	GB	46	KG	100851821
Renal impairment	Ciprofloxacin Hydrochloride (Unknown)	UNKNOWN			UNK		UNK			58	YR		M	20140811	CN	GB			103755521
Abscess	Ciprofloxacin Hydrochloride (Unknown)	UNKNOWN			UNK		UNK			58	YR		M	20140811	CN	GB			103755521
Paraesthesia	CIPROFLOXACIN.	ORAL	500	MG		TID	(1) 500 MG PILL, THREE TIMES DAILY, TAKEN BY MOUTH			57	YR		M	20141101		US	210	LBS	105630611
Hypoaesthesia	CIPROFLOXACIN.	ORAL	500	MG		TID	(1) 500 MG PILL, THREE TIMES DAILY, TAKEN BY MOUTH			57	YR		M	20141101		US	210	LBS	105630611
Burning sensation	CIPROFLOXACIN.	ORAL	500	MG		TID	(1) 500 MG PILL, THREE TIMES DAILY, TAKEN BY MOUTH			57	YR		M	20141101		US	210	LBS	105630611
Drug hypersensitivity	CIPROFLOXACIN.	UNKNOWN								37	YR		F	20140804	MD	COUNTRY NOT SPECIFIED			103594911
Skin plaque	Ciprofloxacin AG	ORAL	500	MG			500 MG, UNK			72	YR			20140117	CN	FR	83	KG	98273182
Rash	Ciprofloxacin AG	ORAL	500	MG			500 MG, UNK			72	YR			20140117	CN	FR	83	KG	98273182
Pruritus	Ciprofloxacin AG	ORAL	500	MG			500 MG, UNK			72	YR			20140117	CN	FR	83	KG	98273182
Eosinophil count increased	Ciprofloxacin AG	ORAL	500	MG			500 MG, UNK			72	YR			20140117	CN	FR	83	KG	98273182
Urticaria	CIPROFLOXACIN	ORAL	250	MG	TABLET					50	YR			20140606	PH	GB			102210061
Muscle tightness	CIPROFLOXACIN	ORAL	250	MG	TABLET					50	YR			20140606	PH	GB			102210061
Erythema	CIPROFLOXACIN	ORAL	250	MG	TABLET					50	YR			20140606	PH	GB			102210061
Rhabdomyolysis	CIPROFLOXACIN	UNKNOWN					400 MG Q12H INCREASED TO Q8H ON DAY 16			64	YR			20140408	OT	AT			100668351
Renal impairment	CIPROFLOXACIN	UNKNOWN					400 MG Q12H INCREASED TO Q8H ON DAY 16			64	YR			20140408	OT	AT			100668351
Throat irritation	CIPRO				MODIFIED-RELEASE FILM-COATED TABLET		UNK						F	20141113	OT	US			105815731
Malaise	CIPRO				MODIFIED-RELEASE FILM-COATED TABLET		UNK						F	20141113	OT	US			105815731
Cough	CIPRO				MODIFIED-RELEASE FILM-COATED TABLET		UNK						F	20141113	OT	US			105815731
Weight decreased	Ciprofloxacin Hydrochloride (Unknown)	ORAL			UNK		UNK			28	YR		F	20140918	CN	GB			104340682
Urine output increased	Ciprofloxacin Hydrochloride (Unknown)	ORAL			UNK		UNK			28	YR		F	20140918	CN	GB			104340682
Urinary tract infection	Ciprofloxacin Hydrochloride (Unknown)	ORAL			UNK		UNK			28	YR		F	20140918	CN	GB			104340682
Urethral stenosis	Ciprofloxacin Hydrochloride (Unknown)	ORAL			UNK		UNK			28	YR		F	20140918	CN	GB			104340682
Ulcer	Ciprofloxacin Hydrochloride (Unknown)	ORAL			UNK		UNK			28	YR		F	20140918	CN	GB			104340682
Toxicity to various agents	Ciprofloxacin Hydrochloride (Unknown)	ORAL			UNK		UNK			28	YR		F	20140918	CN	GB			104340682
Tinnitus	Ciprofloxacin Hydrochloride (Unknown)	ORAL			UNK		UNK			28	YR		F	20140918	CN	GB			104340682
Thirst	Ciprofloxacin Hydrochloride (Unknown)	ORAL			UNK		UNK			28	YR		F	20140918	CN	GB			104340682
Quality of life decreased	Ciprofloxacin Hydrochloride (Unknown)	ORAL			UNK		UNK			28	YR		F	20140918	CN	GB			104340682
Post viral fatigue syndrome	Ciprofloxacin Hydrochloride (Unknown)	ORAL			UNK		UNK			28	YR		F	20140918	CN	GB			104340682
Perfume sensitivity	Ciprofloxacin Hydrochloride (Unknown)	ORAL			UNK		UNK			28	YR		F	20140918	CN	GB			104340682
Palpitations	Ciprofloxacin Hydrochloride (Unknown)	ORAL			UNK		UNK			28	YR		F	20140918	CN	GB			104340682
Nausea	Ciprofloxacin Hydrochloride (Unknown)	ORAL			UNK		UNK			28	YR		F	20140918	CN	GB			104340682
Muscle atrophy	Ciprofloxacin Hydrochloride (Unknown)	ORAL			UNK		UNK			28	YR		F	20140918	CN	GB			104340682
Multiple allergies	Ciprofloxacin Hydrochloride (Unknown)	ORAL			UNK		UNK			28	YR		F	20140918	CN	GB			104340682
Memory impairment	Ciprofloxacin Hydrochloride (Unknown)	ORAL			UNK		UNK			28	YR		F	20140918	CN	GB			104340682
Irritable bowel syndrome	Ciprofloxacin Hydrochloride (Unknown)	ORAL			UNK		UNK			28	YR		F	20140918	CN	GB			104340682
Insomnia	Ciprofloxacin Hydrochloride (Unknown)	ORAL			UNK		UNK			28	YR		F	20140918	CN	GB			104340682
Hunger	Ciprofloxacin Hydrochloride (Unknown)	ORAL			UNK		UNK			28	YR		F	20140918	CN	GB			104340682
Glucose tolerance impaired	Ciprofloxacin Hydrochloride (Unknown)	ORAL			UNK		UNK			28	YR		F	20140918	CN	GB			104340682
Gastritis	Ciprofloxacin Hydrochloride (Unknown)	ORAL			UNK		UNK			28	YR		F	20140918	CN	GB			104340682
Food intolerance	Ciprofloxacin Hydrochloride (Unknown)	ORAL			UNK		UNK			28	YR		F	20140918	CN	GB			104340682
Fatigue	Ciprofloxacin Hydrochloride (Unknown)	ORAL			UNK		UNK			28	YR		F	20140918	CN	GB			104340682
Dyspnoea	Ciprofloxacin Hydrochloride (Unknown)	ORAL			UNK		UNK			28	YR		F	20140918	CN	GB			104340682
Dyspepsia	Ciprofloxacin Hydrochloride (Unknown)	ORAL			UNK		UNK			28	YR		F	20140918	CN	GB			104340682
Drug hypersensitivity	Ciprofloxacin Hydrochloride (Unknown)	ORAL			UNK		UNK			28	YR		F	20140918	CN	GB			104340682
Dizziness	Ciprofloxacin Hydrochloride (Unknown)	ORAL			UNK		UNK			28	YR		F	20140918	CN	GB			104340682
Dissociation	Ciprofloxacin Hydrochloride (Unknown)	ORAL			UNK		UNK			28	YR		F	20140918	CN	GB			104340682
Diarrhoea	Ciprofloxacin Hydrochloride (Unknown)	ORAL			UNK		UNK			28	YR		F	20140918	CN	GB			104340682
Depression	Ciprofloxacin Hydrochloride (Unknown)	ORAL			UNK		UNK			28	YR		F	20140918	CN	GB			104340682
Dark circles under eyes	Ciprofloxacin Hydrochloride (Unknown)	ORAL			UNK		UNK			28	YR		F	20140918	CN	GB			104340682
Cystitis interstitial	Ciprofloxacin Hydrochloride (Unknown)	ORAL			UNK		UNK			28	YR		F	20140918	CN	GB			104340682
Cow's milk intolerance	Ciprofloxacin Hydrochloride (Unknown)	ORAL			UNK		UNK			28	YR		F	20140918	CN	GB			104340682
Blood glucose abnormal	Ciprofloxacin Hydrochloride (Unknown)	ORAL			UNK		UNK			28	YR		F	20140918	CN	GB			104340682
Back disorder	Ciprofloxacin Hydrochloride (Unknown)	ORAL			UNK		UNK			28	YR		F	20140918	CN	GB			104340682
Arthralgia	Ciprofloxacin Hydrochloride (Unknown)	ORAL			UNK		UNK			28	YR		F	20140918	CN	GB			104340682
Anxiety	Ciprofloxacin Hydrochloride (Unknown)	ORAL			UNK		UNK			28	YR		F	20140918	CN	GB			104340682
Anhedonia	Ciprofloxacin Hydrochloride (Unknown)	ORAL			UNK		UNK			28	YR		F	20140918	CN	GB			104340682
Alopecia	Ciprofloxacin Hydrochloride (Unknown)	ORAL			UNK		UNK			28	YR		F	20140918	CN	GB			104340682
Adverse drug reaction	Ciprofloxacin Hydrochloride (Unknown)	ORAL			UNK		UNK			28	YR		F	20140918	CN	GB			104340682
Adrenal disorder	Ciprofloxacin Hydrochloride (Unknown)	ORAL			UNK		UNK			28	YR		F	20140918	CN	GB			104340682
Adjustment disorder	Ciprofloxacin Hydrochloride (Unknown)	ORAL			UNK		UNK			28	YR		F	20140918	CN	GB			104340682
Acne	Ciprofloxacin Hydrochloride (Unknown)	ORAL			UNK		UNK			28	YR		F	20140918	CN	GB			104340682
Neuralgia	CIPROFLOXACIN.		500	MG		BID				62	YR		F	20140929		US			104867741
Intervertebral disc protrusion	CIPROFLOXACIN.		500	MG		BID				62	YR		F	20140929		US			104867741
Hyperaesthesia	CIPROFLOXACIN.		500	MG		BID				62	YR		F	20140929		US			104867741
Drug ineffective	CIPROFLOXACIN.		500	MG		BID				62	YR		F	20140929		US			104867741
Burning sensation	CIPROFLOXACIN.		500	MG		BID				62	YR		F	20140929		US			104867741
Abasia	CIPROFLOXACIN.		500	MG		BID				62	YR		F	20140929		US			104867741
Unevaluable event	CIPRO				TABLET									20140310	CN	US	63.99	KG	99917061
Tendon injury	CIPRO				TABLET									20140310	CN	US	63.99	KG	99917061
Pain in extremity	CIPRO				TABLET									20140310	CN	US	63.99	KG	99917061
Muscle disorder	CIPRO				TABLET									20140310	CN	US	63.99	KG	99917061
Limb discomfort	CIPRO				TABLET									20140310	CN	US	63.99	KG	99917061
Eating disorder	CIPRO				TABLET									20140310	CN	US	63.99	KG	99917061
Diabetic neuropathy	CIPRO				TABLET									20140310	CN	US	63.99	KG	99917061
Infusion site swelling	CIPROFLOXACIN	INTRAVENOUS	400	MG		1X				45	YR			20140404	PH	US	86	KG	100833861
Infusion site erythema	CIPROFLOXACIN	INTRAVENOUS	400	MG		1X				45	YR			20140404	PH	US	86	KG	100833861
Tendon disorder	CIPROFLOXACIN 500MG BAYER	ORAL	500	MG		BID				33	YR		F	20141010		US	130	LBS	105244641
Sunburn	CIPROFLOXACIN 500MG BAYER	ORAL	500	MG		BID				33	YR		F	20141010		US	130	LBS	105244641
Paraesthesia	CIPROFLOXACIN 500MG BAYER	ORAL	500	MG		BID				33	YR		F	20141010		US	130	LBS	105244641
Pain in extremity	CIPROFLOXACIN 500MG BAYER	ORAL	500	MG		BID				33	YR		F	20141010		US	130	LBS	105244641
Pain	CIPROFLOXACIN 500MG BAYER	ORAL	500	MG		BID				33	YR		F	20141010		US	130	LBS	105244641
Hyperaesthesia	CIPROFLOXACIN 500MG BAYER	ORAL	500	MG		BID				33	YR		F	20141010		US	130	LBS	105244641
Gait disturbance	CIPROFLOXACIN 500MG BAYER	ORAL	500	MG		BID				33	YR		F	20141010		US	130	LBS	105244641
Activities of daily living impaired	CIPROFLOXACIN 500MG BAYER	ORAL	500	MG		BID				33	YR		F	20141010		US	130	LBS	105244641
Neutropenia	CIPROFLOXACIN.						UNK			62	YR	A	M	20141121	OT	SE			105989811
Cholestasis	CIPROFLOXACIN.						UNK			62	YR	A	M	20141121	OT	SE			105989811
Swelling face	CIPRO	ORAL			MODIFIED-RELEASE FILM-COATED TABLET		UNK			96	YR	E	F	20141212	MD	US			105743832
Rash	CIPRO	ORAL			MODIFIED-RELEASE FILM-COATED TABLET		UNK			96	YR	E	F	20141212	MD	US			105743832
Pruritus	CIPRO	ORAL			MODIFIED-RELEASE FILM-COATED TABLET		UNK			96	YR	E	F	20141212	MD	US			105743832
Drug hypersensitivity	CIPRO	ORAL			MODIFIED-RELEASE FILM-COATED TABLET		UNK			96	YR	E	F	20141212	MD	US			105743832
Anxiety	CIPRO	ORAL			MODIFIED-RELEASE FILM-COATED TABLET		UNK			96	YR	E	F	20141212	MD	US			105743832
Drug hypersensitivity	CIPRO				MODIFIED-RELEASE FILM-COATED TABLET					76	YR			20140521	CN	US			101848211
Burning sensation	CIPRO				MODIFIED-RELEASE FILM-COATED TABLET					76	YR			20140521	CN	US			101848211
Vomiting	CIPROFLOXACIN MONOHYDROCHLORIDE	ORAL	500	MG	TABLET	1X	500 MG, ONCE			46	YR			20140213	OT	IT			98941811
Pelvic inflammatory disease	CIPROFLOXACIN MONOHYDROCHLORIDE	ORAL	500	MG	TABLET	1X	500 MG, ONCE			46	YR			20140213	OT	IT			98941811
Hypersensitivity	CIPROFLOXACIN MONOHYDROCHLORIDE	ORAL	500	MG	TABLET	1X	500 MG, ONCE			46	YR			20140213	OT	IT			98941811
Abdominal pain	CIPROFLOXACIN MONOHYDROCHLORIDE	ORAL	500	MG	TABLET	1X	500 MG, ONCE			46	YR			20140213	OT	IT			98941811
Sopor	Ciproxin 500 mg film-coated tablets	ORAL	3000	MG	TABLET	1X	3000 MG, ONCE			22	YR			20140409	OT	IT			100679181
Drug abuse	Ciproxin 500 mg film-coated tablets	ORAL	3000	MG	TABLET	1X	3000 MG, ONCE			22	YR			20140409	OT	IT			100679181
Tinnitus	CIPROFLOXACIN 250 MG BAYER	ORAL				BID	2 PILLS TWICE DAILY			30	YR			20140211		US	120	LBS	99080571
Tendonitis	CIPROFLOXACIN 250 MG BAYER	ORAL				BID	2 PILLS TWICE DAILY			30	YR			20140211		US	120	LBS	99080571
Plantar fasciitis	CIPROFLOXACIN 250 MG BAYER	ORAL				BID	2 PILLS TWICE DAILY			30	YR			20140211		US	120	LBS	99080571
Neuropathy peripheral	CIPROFLOXACIN 250 MG BAYER	ORAL				BID	2 PILLS TWICE DAILY			30	YR			20140211		US	120	LBS	99080571
Musculoskeletal disorder	CIPROFLOXACIN 250 MG BAYER	ORAL				BID	2 PILLS TWICE DAILY			30	YR			20140211		US	120	LBS	99080571
Arthralgia	CIPROFLOXACIN 250 MG BAYER	ORAL				BID	2 PILLS TWICE DAILY			30	YR			20140211		US	120	LBS	99080571
Hallucination	Ciprofloxacin Hydrochloride (Unknown)	UNKNOWN			UNK		UNK			80	YR		M	20141118	CN	GB	113	KG	105903331
Confusional state	Ciprofloxacin Hydrochloride (Unknown)	UNKNOWN			UNK		UNK			80	YR		M	20141118	CN	GB	113	KG	105903331
Pyelonephritis acute	CIPROFLOXACIN REDIBAG 2 MG/ML	UNKNOWN			SOLUTION FOR INFUSION					21	YR			20140211	MD	PL			98895512
Porphyria acute	CIPROFLOXACIN REDIBAG 2 MG/ML	UNKNOWN			SOLUTION FOR INFUSION					21	YR			20140211	MD	PL			98895512
Rash	CIPRO									70	YR		F	20141101		US			105635681
Tinnitus	CIPRO	ORAL	250	MG		BID				49	YR		M	20140917		US	174	LBS	104636771
Tendonitis	CIPRO	ORAL	250	MG		BID				49	YR		M	20140917		US	174	LBS	104636771
Tendon rupture	CIPRO	ORAL	250	MG		BID				49	YR		M	20140917		US	174	LBS	104636771
Plantar fasciitis	CIPRO	ORAL	250	MG		BID				49	YR		M	20140917		US	174	LBS	104636771
Pain	CIPRO	ORAL	250	MG		BID				49	YR		M	20140917		US	174	LBS	104636771
Neuropathy peripheral	CIPRO	ORAL	250	MG		BID				49	YR		M	20140917		US	174	LBS	104636771
Meniscus injury	CIPRO	ORAL	250	MG		BID				49	YR		M	20140917		US	174	LBS	104636771
Swelling face	CIPROFLOXACIN.	OPHTHALMIC					UNK			54	YR		F	20140715	OT	GB	75.9	KG	103068331
Rash generalised	CIPROFLOXACIN.	OPHTHALMIC					UNK			54	YR		F	20140715	OT	GB	75.9	KG	103068331
Lip swelling	CIPROFLOXACIN.	OPHTHALMIC					UNK			54	YR		F	20140715	OT	GB	75.9	KG	103068331
Eyelid oedema	CIPROFLOXACIN.	OPHTHALMIC					UNK			54	YR		F	20140715	OT	GB	75.9	KG	103068331
Myopathy	CIPROFLOXACIN									90	YR			20140206		BR			98907101
Abdominal pain	CIPROFLOXACIN									90	YR			20140206		BR			98907101
Tremor	CIPROFLOXACIN.	ORAL	500	MG	FILM-COATED TABLET	BID	500 MG, BID	1000	MG	65	YR		M	20141121	CN	GB	92	KG	102847552
Temperature intolerance	CIPROFLOXACIN.	ORAL	500	MG	FILM-COATED TABLET	BID	500 MG, BID	1000	MG	65	YR		M	20141121	CN	GB	92	KG	102847552
Sweat gland disorder	CIPROFLOXACIN.	ORAL	500	MG	FILM-COATED TABLET	BID	500 MG, BID	1000	MG	65	YR		M	20141121	CN	GB	92	KG	102847552
Seizure	CIPROFLOXACIN.	ORAL	500	MG	FILM-COATED TABLET	BID	500 MG, BID	1000	MG	65	YR		M	20141121	CN	GB	92	KG	102847552
Memory impairment	CIPROFLOXACIN.	ORAL	500	MG	FILM-COATED TABLET	BID	500 MG, BID	1000	MG	65	YR		M	20141121	CN	GB	92	KG	102847552
Malaise	CIPROFLOXACIN.	ORAL	500	MG	FILM-COATED TABLET	BID	500 MG, BID	1000	MG	65	YR		M	20141121	CN	GB	92	KG	102847552
Impaired work ability	CIPROFLOXACIN.	ORAL	500	MG	FILM-COATED TABLET	BID	500 MG, BID	1000	MG	65	YR		M	20141121	CN	GB	92	KG	102847552
Impaired driving ability	CIPROFLOXACIN.	ORAL	500	MG	FILM-COATED TABLET	BID	500 MG, BID	1000	MG	65	YR		M	20141121	CN	GB	92	KG	102847552
Hallucination	CIPROFLOXACIN.	ORAL	500	MG	FILM-COATED TABLET	BID	500 MG, BID	1000	MG	65	YR		M	20141121	CN	GB	92	KG	102847552
Fatigue	CIPROFLOXACIN.	ORAL	500	MG	FILM-COATED TABLET	BID	500 MG, BID	1000	MG	65	YR		M	20141121	CN	GB	92	KG	102847552
Dyspnoea	CIPROFLOXACIN.	ORAL	500	MG	FILM-COATED TABLET	BID	500 MG, BID	1000	MG	65	YR		M	20141121	CN	GB	92	KG	102847552
[truncated: 130,691 more rows]
